# Supplementary material for: Guanine nucleotide biosynthesis blockade impairs MLL complex formation and sensitizes leukemias to menin inhibition
Source: Nat Commun. 2025 Mar 18;16:2641. doi: 10.1038/s41467-025-57544-9 (PMC11920272; doi:10.1038/s41467-025-57544-9)
Supplement: Supplementary file 3 — Supplementary Data 1 [file 41467_2025_57544_MOESM3_ESM.xlsx]

## Sheet: Data S1
	LSCs_1	LSCs_2	LSCs_3	LSCs_4	LSCs_5	LSCs_6	LSCs_7	Bulk AML_1	Bulk AML_2	Bulk AML_3	Bulk AML_4	Bulk AML_5	Bulk AML_6	Bulk AML_7	GMP_1	GMP_2	GMP_3	GMP_4	GMP_5	GMP_6	GMP_7	WBM_1	WBM_2	WBM_3	WBM_4	WBM_5	WBM_6	WBM_7
3-Dehydrocarnitine	1.23195	1.39038	1.256	1.50219	1.42254	1.50085	1.36741	0.952687	1.35494	1.2672	1.37994	1.08135	1.29029	1.24548	0.598138	0.519184	0.492222	0.651736	0.647394	0.803693	0.678885	0.684013	0.750591	0.791429	0.678369	1.04836	0.580505	0.832282
3-hydroxybutyrylcarnitine	2.06901	1.30856	1.20437	1.19872	1.07943	1.3613	1.26142	0.758362	0.654037	0.62478	0.724948	0.702594	0.675871	0.712262	1.18277	1.22631	1.15422	1.56136	1.56426	1.41357	1.5003	0.517995	0.585694	0.566824	0.56857	0.727542	0.52595	0.568974
3-Hydroxymethylglutarate	1.17628	0	0.428742	0.424756	0.317779	0.437614	0	0.893961	2.05639	0.95343	0.581506	0.668537	1.21987	0.919943	0.959051	0.924304	0.829905	1.43859	0.872947	1.37315	1.11434	1.76084	1.40598	1.67076	1.72448	1.00936	1.77111	1.06636
5-methoxytryptophol	1.47791	1.09884	0.934115	0.9726	0.389448	1.10441	0.520279	1.53753	1.52549	1.46432	1.59412	1.24225	1.52305	1.60636	0.426676	0.390105	0.276	0.313488	0.285593	0.237674	0.338151	1.25151	1.42368	1.32151	1.08219	1.25703	1.22451	1.18116
Acetylcarnitine	1.93151	1.49843	1.26212	1.31299	1.96226	1.43957	1.37674	0.925274	0.96904	0.964833	0.982324	0.956059	0.919888	0.987616	0.786178	0.76444	0.77258	0.87663	0.874055	0.808194	0.858656	0.652236	0.69268	0.662381	0.709836	0.74497	0.635875	0.672636
Acetylcholine	1.24831	0.776179	0.86507	0.926596	0.763046	0.9749	0.98799	1.8904	1.5438	1.52119	1.58886	1.51752	1.5095	1.58566	0.390373	0.359955	0.342169	0.354653	0.391844	0.293844	0.389971	1.13058	1.2635	1.09036	1.14719	1.0612	1.02095	1.06439
Acetyl-CoA	2.08267	0.670211	0.701566	0.667154	0.198344	0.95506	0.326193	0.623659	0	0	0.457533	0.346384	0.215294	0.793801	2.94718	1.77082	2.25306	2.75577	2.74546	1.8497	2.57992	0	0.456577	0.365696	0.867858	0.63109	0.406296	0.332713
Acetylhexosamine Sulfate	2.45837	1.70688	1.5865	1.60115	2.43869	1.90235	1.85402	0.857885	0.690604	0.666701	0.666672	0.729107	0.69326	0.685811	1.15469	1.02115	1.12484	1.00029	1.17897	0.900067	1.04079	0.307448	0.389111	0.28011	0.287523	0.259014	0.277891	0.240133
Aconitate	1.38417	1.6014	1.28057	1.48191	2.1265	1.51537	1.43023	1.10686	1.15668	1.11902	1.30339	0.870753	0.999136	1.14481	0.541042	0.489367	0.468034	0.520905	0.772524	0.698315	0.525312	0.824535	0.828963	0.841054	0.726041	0.865597	0.642246	0.73525
Adenosine monophosphate	1.26548	1.1045	0.74519	0.711607	0.697979	0.743841	0.935084	0.841031	0.986042	1.16397	1.25687	1.25485	0.790624	0.836921	0.81012	0.465714	1.00212	1.00886	0.988314	0.687557	0.936701	1.64419	1.76333	0.999456	0.820617	1.05796	1.12007	1.36101
ADP	1.0519	0.995564	0.759884	0.712592	1.14688	1.09951	0.905569	0.560106	0.900398	0.957214	0.880492	0.896783	0.688918	0.934351	1.05538	0.847342	1.12828	1.43994	1.45999	1.25132	1.4142	0.938003	0.919599	1.01144	0.653305	1.45238	0.78971	1.14895
Alanine	2.88178	1.56867	1.41619	1.43509	1.25537	1.48099	1.15899	1.33186	1.005	1.05118	0.997207	1.00292	0.982394	1.22179	0.349794	0.383271	0.286662	0.365036	0.437989	0.210935	0.389963	0.900758	0.949352	1.08896	1.07062	0.871961	0.919799	0.98546
Allantoin	2.48851	1.92935	2.29935	1.97556	1.79318	1.86437	1.62517	0.524165	1.33113	1.2978	1.80632	1.60665	1.64806	2.12082	0.117398	0.119592	0.184521	0.0300176	0.0566323	0.516829	0.0335162	0.539363	0.640917	0.108608	0.598349	0.180214	0.459254	0.104352
Anhydro-alpha-N-acetylneuraminic acid	1.81343	0	1.22783	0.956571	0.854444	1.2252	1.31231	1.24343	1.0428	0.416852	0.33002	1.10323	0.823636	1.35184	1.52526	1.94274	1.77715	1.41059	1.02203	0.664705	1.03347	0.70476	0.505542	0.472711	1.2047	1.0849	0.685659	0.264193
Arginine	1.33532	1.06247	0.866944	0.914028	0.985495	0.957888	0.910159	0.805193	0.806316	0.707761	0.866318	0.754475	0.697116	0.751654	1.22711	1.13513	1.12764	1.26952	1.30291	1.19393	1.26158	1.04324	1.05395	0.95845	0.962715	1.07747	0.94057	1.02464
Argininosuccinate	1.20313	0.924087	1.19769	1.28093	1.05184	1.26145	1.36175	1.14098	1.79121	1.47547	0.58249	1.05184	0.97718	1.28897	0.918092	0.706272	0.754644	0.613484	0.68816	0.52916	0.832389	0.632926	1.31287	1.68228	0.406549	1.40485	0.19914	0.730171
Ascorbate	1.71856	1.80926	1.55967	1.77923	2.51928	1.58973	1.82065	1.04443	1.60047	1.55803	1.60301	1.3632	1.36547	1.47822	0.415874	0.452915	0.312293	0.503011	0.482616	0.606584	0.565758	0.207975	0.185304	0.29568	0.226297	0.531013	0.0934284	0.312057
Asparagine	1.78336	1.44708	1.26957	1.40152	1.85688	1.36733	1.46041	1.3461	1.21134	1.23684	1.25009	1.11884	1.17527	1.24753	0.336904	0.287346	0.297932	0.361491	0.371778	0.346393	0.318057	0.862834	1.01695	0.960508	0.890084	1.02064	0.781391	0.975542
Aspartate	1.57084	0.464647	0.759292	1.11663	1.5354	1.63048	1.7003	1.41383	1.256	1.21219	1.389	1.26153	1.14469	1.2901	0.818439	0.736434	0.779932	0.732897	0.7892	0.75485	0.734608	0.79964	0.77004	0.67668	0.654925	0.7317	0.571695	0.704032
ATP	0.751274	1.03913	0.85532	0.87071	1.517	1.19922	1.20529	0.587658	0.838478	0.850007	0.865429	0.65239	0.766545	0.808722	1.09479	0.889741	1.06603	1.27548	1.31592	1.45839	1.37494	0.847327	0.857804	1.10431	0.811886	1.35201	0.661157	1.08303
Betaine	0.803205	0.569809	0.507822	0.530591	0.774771	0.504559	0.510632	0.874682	0.911089	0.894407	0.958419	0.855784	0.859014	0.934796	0.746472	0.678304	0.652126	0.797729	0.786268	0.745314	0.772063	1.70279	1.86526	1.72769	1.80294	1.89898	1.65845	1.67602
Carnitine	0.400134	0.420849	0.346396	0.37721	0.719943	0.372593	0.409262	2.12727	2.25555	2.12626	2.00561	1.77611	1.74546	1.79885	0.399935	0.347824	0.324392	0.416418	0.503272	0.349502	0.351427	1.58635	1.58658	1.0833	0.997158	1.13263	0.959109	1.0806
Carnitine (10:0)	1.56008	0.0236799	0.84969	0.762578	0	0.64024	0.0103365	1.90753	0.00886987	0.0112473	1.95324	1.4701	1.37239	1.60641	0.861417	0.718584	0.842785	0.655597	0.502764	0.424488	0.575336	1.45855	1.43231	1.46207	2.33868	1.27358	1.79811	1.47934
Carnitine (10:1)	1.56949	0.024425	0	0.0160203	0	0.0173485	0	2.17868	0.0199363	0.0172976	0.0316699	1.74577	0.013633	2.2544	0.949979	0.887109	0.80446	0.698723	0.847503	0.75273	0.559646	2.21212	1.73234	1.58089	2.91379	1.71671	2.25676	2.19856
Carnitine (12:0)	1.60772	0.822771	0.695421	0.752259	0.00347198	0.661224	0.604071	1.38627	1.00167	0.99487	1.20063	1.16271	0.931351	1.31574	1.11313	1.12774	1.06015	0.799517	0.931601	0.618931	0.837488	1.15633	1.34026	1.03697	1.68038	0.774015	1.33472	1.04861
Carnitine (12:1)	1.16889	0.778066	0.684338	0.663872	0.0104512	0.611267	0.733511	1.01173	1.08539	1.10482	1.08293	1.00077	0.958842	0.982417	0.949376	0.722278	0.890557	0.961134	0.824354	0.719352	0.740368	1.54167	1.66335	1.3858	1.71259	1.26951	1.2624	1.47996
Carnitine (14:0)	1.52231	0.712515	0.655462	0.676829	0.422533	0.479778	0.543833	1.33994	0.814105	0.919199	1.03847	1.00745	0.914243	1.13956	1.44853	1.43386	1.37245	1.00221	1.15378	0.771052	1.04676	1.17785	1.19238	0.927095	1.46148	0.772845	1.23902	0.814447
Carnitine (14:2)	1.34321	1.00177	0.800218	1.0268	0	0.993773	0.790632	1.24241	0.767124	0.998239	1.04628	1.18107	0.817303	1.02344	1.59695	1.3943	1.6601	1.18599	1.19797	0.846911	0.867593	0.924548	0.805124	0.925175	1.49179	0.150744	1.14193	0.778629
Carnitine (16:0)	1.48749	0.690804	0.650696	0.617909	0.381695	0.49464	0.505926	1.00214	0.619597	0.614764	0.752208	0.761348	0.695158	0.860007	1.76818	1.63384	1.65888	1.23288	1.40971	0.939964	1.32778	1.24291	1.24982	0.946333	1.48241	0.782273	1.29844	0.892187
Carnitine (18:0)	1.05617	0.658054	0.457275	0.439188	0.208334	0.428698	0.336092	0.869952	0.533035	0.549231	0.757325	0.694626	0.53765	0.803395	1.3406	1.14751	1.38655	0.881404	1.02936	0.75266	0.969822	1.75772	1.76379	1.47866	2.737	1.19412	1.96136	1.27042
Carnitine (3-hydroxy-14:0)	1.02229	0.471115	0.536676	0.55438	0.58495	0.471639	0.483289	1.56081	1.21695	1.12115	1.43934	1.36957	1.10422	1.45463	0.92208	0.899818	0.845887	0.713641	0.794472	0.528512	0.667711	1.38122	1.39201	1.12923	1.76101	1.02617	1.59189	0.955356
Carnitine (3-hydroxy-6:0)	1.3715	0.619426	0.490449	0.590723	1.10416	0.683064	0.729071	0.977647	0.529403	0.533775	1.11339	1.02181	1.05441	1.09995	1.18152	1.1743	1.1679	1.2795	1.24219	1.33832	1.2708	0.976791	1.08154	1.10444	1.07533	1.18978	0.905146	1.09364
Carnitine (3-hydroxy-8:0)	1.35738	0.93113	0.748962	0.666397	0.630545	0.691595	0.765196	0.611432	0.518985	0.488321	0.474341	0.485959	0.467107	0.500309	1.86771	1.79214	2.0225	1.29031	1.4775	1.00817	1.37985	1.12071	1.35139	0.81692	1.43216	0.764343	1.49414	0.844508
Carnitine (3-hydroxy-C16:0)	0.982367	0.48091	0.373786	0.41525	0	0.386978	0.423825	1.54252	0.903353	1.03547	1.14179	1.13337	0.99788	1.24573	1.13012	1.1208	1.12404	0.851297	0.997097	0.630494	1.15458	1.66855	1.52202	1.13678	2.02008	0.961455	1.59282	1.02666
Carnitine (4:0)	2.27401	0.618905	0.677292	0.691833	0.495138	0.677036	0.52255	0.560141	0.368428	0.463522	0.382103	0.680104	0.443698	0.441878	0.8106	0.759697	0.758029	0.758232	0.78231	0.309332	0.748697	2.46566	2.21214	1.91289	2.09836	1.05531	2.00246	2.02964
Carnitine (6:0)	1.70655	0.824932	0.74966	0.842336	0.756563	0.746052	0.643056	0.90081	0.642895	0.516278	0.597113	0.670712	0.570206	0.6543	1.05662	0.857153	1.01027	0.809161	0.768281	0.65589	0.781519	2.04627	1.75062	1.20146	1.73106	1.26308	1.97168	1.27546
Carnitine (C14:1)	1.78819	0.748134	0.567131	0.68505	0.498796	0.642903	0.707432	1.2108	0.83636	0.782823	0.78133	0.749242	0.798778	0.977242	1.45963	1.24287	1.59885	1.25318	1.34445	0.978876	1.1552	0.899238	1.0528	1.04346	1.6006	0.687235	1.23078	0.678633
CDP-choline	2.22655	1.96786	1.59503	1.7215	1.3909	1.82981	1.76684	1.25472	1.15917	1.1762	1.24276	1.12392	1.28923	1.22416	0.558043	0.584218	0.549089	0.55465	0.573859	0.539509	0.56242	0.50201	0.387493	0.442181	0.398815	0.529541	0.358442	0.491085
CDP-ethanolamine	1.10994	1.0457	0.920974	0.975764	0.941437	1.0907	1.0855	0.722017	0.790734	0.822502	0.799656	0.708109	0.733393	0.763098	1.65129	1.44565	1.47085	1.54482	1.68123	1.59826	1.65144	0.6598	0.618771	0.691484	0.584966	0.736387	0.495427	0.660116
Choline	2.61456	1.44446	1.20303	1.22919	1.21357	1.18194	1.11574	0.727959	0.609374	0.598007	0.676762	0.600651	0.563156	0.645658	1.30089	1.07321	1.14484	1.02001	1.1376	0.854329	1.01313	0.897043	1.00703	0.816357	0.97367	0.74056	0.80409	0.793198
Citrate/Isocitrate	0.541419	1.55794	1.29618	1.39972	2.34329	1.55253	1.8245	0.79798	1.48543	1.46546	1.35354	0.988125	1.21469	1.13196	0.510099	0.464756	0.495337	0.766435	0.71823	0.748237	0.698929	0.495627	0.473184	0.816295	0.426003	1.14553	0.338814	0.949747
Citrulline	1.10908	0.902583	0.959767	0.994523	0.983503	0.65708	1.59277	2.52158	1.65876	1.97545	2.34427	1.82545	1.213	1.8967	0.0805127	0.423459	0.0692553	0.250561	0	0	0.266302	0.840909	0.846814	1.28998	0.598653	0.72091	1.00798	0.970141
CMP	1.09545	0.983016	0.895989	0.945689	1.36037	1.02028	1.05651	0.679528	0.778835	0.785822	0.773239	0.680351	0.719172	0.722052	1.49701	1.35956	1.37524	1.59736	1.67769	1.5878	1.71602	0.577288	0.584277	0.705136	0.54172	0.838934	0.594531	0.851133
CMP-N-glycoloylneuraminate	0	0	0	0	0	0	0	0	0	0	0.600465	0.456891	0	0	0	0	0	0	0	0	0	4.21	1.00744	5.95935	2.66431	5.49849	0	7.60306
Coenzyme A	0	1.28152	1.34504	1.05489	0.926692	1.38001	1.71578	0.780341	0.956231	0.661813	0.970811	0.475085	0.894398	0.85817	1.94979	1.17903	1.02281	2.2006	2.17515	2.39203	2.4371	0	0.116014	0.181694	0.308678	0.32562	0.216468	0.194224
Creatine	3.71937	1.41583	0.773629	0.791772	4.65519	0.736685	0.56486	0.676078	0.570387	0.633038	0.518746	0.294207	0.306426	0.483637	0.410743	0.347704	0.54608	0.203943	0.253329	0.166902	0.19185	1.63083	1.67874	0.78061	1.91202	0.460865	2.70974	0.56679
Creatinine	1.58325	1.06518	1.16282	1.06282	1.14271	1.14519	1.9011	0.700181	1.03495	0.994541	1.02107	1.38999	0.7003	0.894648	0.611881	0.783382	0.568645	0.770358	0.609789	0.661416	0.690037	1.01419	1.12622	1.17032	0.987468	1.27644	0.955443	0.975654
CTP	0.40646	0.98053	0.594282	0.875947	1.52205	1.63665	1.42459	0.512557	1.2277	1.36767	1.33308	0.947131	1.01386	1.2146	0.795168	0.855567	0.91221	1.41485	1.51015	1.81593	1.19631	0.474411	0.355031	0.989349	0.37655	1.26067	0.0865212	0.900178
CyclicADP-ribose	1.11426	0.998372	0.921231	0.821154	0.826454	1.10183	1.00432	0.729498	0.835201	0.874364	0.872282	0.748673	0.815271	0.840007	1.05801	0.991141	1.02324	1.20022	1.17769	1.13671	1.18504	1.12542	1.13136	1.14679	1.00023	1.33413	0.858278	1.12883
Cystathionine	1.35396	1.28961	1.00373	1.24163	2.14869	1.62513	0.854162	1.27463	1.61161	1.17545	1.38325	1.26594	1.1833	1.44296	0.249753	0.243141	0.232645	0.2086	0.0696326	0.33491	0.61755	1.02562	1.63132	0.877246	0.739754	1.71776	0.274079	0.923919
Cystine	0	0	0	0	0	3.23212	0	0	0	4.34185	3.28241	1.80948	1.88257	1.61462	0	0	0	0	0	0	1.61321	0	3.01859	2.94198	4.26316	0	0	0
Dimethylarginine	2.46203	1.31706	1.16468	1.20315	1.30359	1.22571	1.16435	1.02689	0.869455	0.793104	0.892653	0.817392	0.743858	0.848623	1.20929	1.09666	1.20747	0.93509	1.0514	0.753844	0.925085	0.821814	0.828526	0.596203	0.790036	0.537449	0.83482	0.579783
Dimethyllysine	1.55886	0.996432	0.73521	0.673555	0.337974	0.746427	0.675907	0.850941	0.447868	0.364199	0.594132	0.736572	0.435092	0.709061	1.92147	1.81439	1.53387	2.05104	2.08566	1.91048	1.97681	0.658335	0.899232	0.479835	0.694726	0.847779	0.650852	0.613297
FAD	1.86992	1.95207	0.908498	1.17889	0.438356	1.72267	1.46812	0.612982	0.334889	0.201473	1.44427	0.410177	0.950318	0.619104	0.896797	0.357045	1.29929	0.870008	1.26788	0.207818	0.463159	1.11746	1.22863	1.17814	1.23388	0.575238	1.72282	1.47009
Fructose	0.00296688	0.00319378	0.0759158	0.6658	1.31142	0.88465	0.962869	0.547554	0.909522	1.21454	1.18294	0.914476	0.973829	1.04708	0.91992	0.660197	0.859892	0.944914	0.807839	0.886707	0.835368	1.65583	1.5418	1.62683	1.81007	1.53071	1.87805	1.34511
Fructose 1,6-bisphosphate	0.467478	0.680393	0.411288	0.554493	1.23409	1.03999	0.939876	0.276698	0.509868	0.541224	0.457331	0.45781	0.466207	0.507023	1.65715	1.22639	1.89656	1.86419	2.49182	1.93667	2.44199	0.780076	0.671604	0.92362	0.76173	1.26697	0.546914	0.990548
Galactosylglycerolphosphate	1.11268	0.161557	0.543268	0.896362	0.735712	0.719463	1.95305	1.22281	0.566357	0.473503	1.20904	0.831711	1.00397	0.940733	1.4036	1.13775	1.261	1.04942	1.18948	1.55919	1.24354	1.33449	0.843764	0.715257	0.880228	1.12429	0.762927	1.12484
GDP	0.551844	0.890668	0.66951	0.617645	1.64633	1.07338	1.04195	0.474748	1.02443	1.06983	1.06307	0.751216	0.772715	1.06474	1.08538	0.738822	1.13017	1.44549	1.4949	1.38315	1.38539	0.851095	0.829297	0.976839	0.669389	1.43432	0.659875	1.20381
Glucose	0.00296584	0.00319266	0.0758892	0.665567	1.31145	0.88434	0.962532	0.547592	0.909203	1.21411	1.16476	0.917081	0.981176	1.04671	0.919598	0.659966	0.859591	0.947775	0.807556	0.886397	0.836631	1.66266	1.54126	1.62626	1.80477	1.53893	1.87739	1.34464
Glucose-6-Phosphate_RT9.5	0.838592	1.03413	0.858607	0.863508	1.00385	1.03089	1.07961	0.470514	0.606944	0.61648	0.617449	0.446515	0.499876	0.56364	1.67149	1.57904	1.72686	1.86298	1.90548	1.89059	1.8869	0.949306	0.736617	0.655306	0.647124	0.779009	0.548729	0.629963
Glutamate	1.49827	1.24965	1.09006	1.15487	1.12014	1.21436	1.17179	0.923909	0.94288	0.872416	0.9461	0.875975	0.899429	0.906777	1.19965	1.0684	1.06795	1.15777	1.16791	1.12998	1.16117	0.708972	0.750674	0.755942	0.680919	0.859886	0.641491	0.782649
Glutamine	0.413525	0.243147	0.223661	0.220301	0.160809	0.216081	0.250408	0.593344	0.528506	0.486977	0.583377	0.495737	0.402037	0.480951	0.334558	0.280025	0.34345	0.302014	0.353168	0.233153	0.326746	3.64961	3.44798	2.63398	3.04358	2.58834	2.60044	2.56409
Glutamyllysine	0	0.419299	1.50213	1.15193	0.686787	2.5685	1.58027	0.314986	0.427673	1.08072	0.999211	1.55645	0.714318	0.6368	0.301969	0	0.35363	1.71708	1.99004	1.12409	0.398136	0	0	0.701341	0	6.91267	0	0.861976
Glyceraldehyde 3-phosphate	1.00765	1.16098	0.948365	0.945776	2.09048	1.28854	1.25124	0.758317	0.502779	0.641857	0.783396	0.509049	0.577311	0.593759	2.33142	1.31249	1.22315	1.2691	1.28535	1.37136	1.22403	0.617769	0.738306	0.86219	0.619961	0.719463	0.501721	0.864185
Glycerol phosphate	1.07883	0.42656	0.486559	0.687664	1.27601	0.623018	0.717526	0.610741	0.0864338	0.715075	0.561929	0.533973	0.621697	0.621097	1.24943	0.975983	1.31442	1.15918	0.799411	1.13589	1.02828	2.09721	2.05657	1.31683	1.41321	2.06307	0.945806	1.39759
Glycerophosphocholine	1.55069	0.729636	0.728942	0.733784	0.551033	0.737326	0.699945	0.345515	0.238197	0.239054	0.280511	0.288524	0.258034	0.29684	2.63858	2.57506	2.64541	2.25645	2.38696	1.9277	2.25639	0.554052	0.572748	0.469099	0.581874	0.475763	0.503179	0.478701
Glycerophosphoethanolamine	0.806899	0.430603	0.903295	1.24043	1.58996	1.43919	1.56799	0.819058	0.677428	0.752375	0.788053	0.735378	0.578438	0.729498	1.53154	1.27304	1.15506	1.26584	1.46315	1.3576	1.34234	0.402314	0.903135	0.932205	0.854928	1.09333	0.569518	0.797408
GMP	0.110645	1.01279	0.79082	0.421342	0.671272	0.483555	0.879611	0.47706	0.457364	1.01497	1.62232	1.08957	0.520525	0.747959	1.04818	0.921035	1.88168	2.60874	2.30743	1.29333	1.99727	0.451585	0.5994	0.762212	0.416087	0.808208	1.00953	1.59551
GSH	0.451199	0.766842	0.937896	0.9829	1.06106	0.937089	0.968137	0.938362	0.891955	0.859443	1.02077	0.931661	0.984166	1.04469	1.17633	1.11579	1.00003	1.13817	1.21882	1.24285	1.21967	1.00832	1.02545	1.1192	0.903014	1.27217	0.727712	1.05632
GSSG	5.76585	2.65357	1.00713	1.09808	0.696308	1.34858	1.09583	0.683881	0.676969	0.630667	0.543945	0.67097	0.494753	0.619791	0.622505	0.670394	0.577038	0.951977	0.634571	0.774598	0.982973	0.6587	0.693948	0.696122	0.628988	0.730289	0.613372	0.778189
GTP	0.579961	0.916319	0.720932	0.70145	1.53055	1.16248	1.13097	0.481612	0.888536	0.947211	0.909386	0.684339	0.795413	0.854927	1.02349	0.836358	1.07949	1.43354	1.46024	1.63123	1.58903	0.810612	0.856669	1.11675	0.833653	1.3133	0.65517	1.05637
Guanidineacetic acid	2.5418	1.73367	1.45992	1.52526	1.39764	1.50744	1.42891	1.17458	0.937636	0.901417	1.01822	0.987155	0.964558	1.05214	0.928884	0.864042	0.867347	0.787539	0.855795	0.724429	0.785091	0.565656	0.580109	0.460883	0.5584	0.445785	0.484805	0.460878
Guanidinoethyl sulfonate	2.54244	1.77506	1.49756	1.52087	1.34525	1.49101	1.41746	1.42527	0.967749	0.804855	1.21762	1.16895	0.825797	1.18902	0.240623	0.222038	0.116448	0.165086	0.217335	0.184883	0.104907	0.761502	1.08447	1.05574	1.20326	1.19804	1.05593	1.20084
Guanosine	0	7.2881	0	3.08673	3.14418	1.93743	6.79174	0	0	3.17114	0	0	0	0	0	0	0	0	0	0	0	0	0	0	0	0	0	2.58069
Hexose acid	0.0500825	0.0876213	0.0894236	0.163247	0.817896	0.632566	0.170731	0.445772	0.777489	1.64298	1.1576	0.97338	1.08257	1.00893	0.956227	0.790573	0.85013	1.35308	1.13844	1.49001	1.16295	1.2777	1.3672	1.9374	1.19671	2.5241	0.875481	1.97971
Hexose-phosphate_RT9	0.914387	1.06336	0.845857	0.944501	1.52176	0.986026	1.14522	0.570326	0.657153	0.660794	0.626435	0.492003	0.567506	0.580358	1.69577	1.34297	1.57051	1.41304	1.68262	1.52914	1.59467	0.974939	0.969278	0.741744	0.736134	0.808947	0.596627	0.767921
Homoarginine	1.13726	1.53929	1.28509	1.34987	1.13271	1.64142	1.3005	0.863601	1.01266	0.502621	0.982636	0.898703	0.768732	0.62385	1.38213	1.48382	1.23862	1.24361	1.39497	0.972505	1.25007	0.535781	0.75501	0.391256	0.346724	0.470795	0.776554	0.71922
Homocysteine sufinic acid	0.229237	0.229137	0.0895859	0.732322	0.192853	0.37908	0.409197	0.545793	0.282799	0.293518	0.512283	0.197267	0.580858	0.543652	0.390195	0.167977	0.186601	0.0735079	0.356939	0.162528	0.0524681	2.12488	4.65652	2.97663	3.19498	2.72286	3.24265	2.47367
Homoserine	2.58053	1.54068	1.42513	1.41824	1.27107	1.39346	1.09142	1.17738	0.954214	1.08842	1.09014	1.09526	0.961247	1.21685	0.528873	0.482423	0.555495	0.479686	0.499212	0.355966	0.46379	0.985412	1.067	0.753317	0.973235	0.890804	0.95569	0.705047
Hypotaurine	1.12343	0.452667	0.420999	0.439525	0.338063	0.484445	0.431587	0.542028	0.331336	0.301592	0.386729	0.439415	0.397936	0.422263	0.896473	0.965938	0.958201	0.699197	0.850519	0.575241	0.798169	2.36323	2.88073	1.84521	2.3268	1.98177	2.23995	2.10657
Hypoxanthine	0.0349727	0.186767	0.433089	0.806695	0.467109	0.0550955	0.73356	0.938995	0.693888	0.720469	1.03235	0.471235	0.854802	0.609082	1.55144	1.32201	1.28166	0.398567	1.46685	1.26735	0.827381	1.53563	1.77765	1.98001	2.1516	1.22504	1.3391	1.83759
Isoleucine	1.35806	1.10009	1.00024	1.05479	1.17166	1.11629	1.34224	0.859875	1.0165	0.991302	1.06621	0.783293	0.932607	0.924985	0.624322	0.498179	0.533671	0.732111	0.696937	0.529315	0.686821	1.06972	1.35221	1.19346	1.334	1.20732	1.38668	1.43711
Lactate	0.000969286	0.454537	0.16922	0.442831	0.97763	0.589269	1.05806	0.780591	0.612557	0.781071	1.17299	0.719369	0.864611	0.817201	1.09541	0.803632	0.671445	1.0949	1.0016	0.890145	0.685597	1.25159	1.88832	1.59925	1.95706	1.51994	2.77588	1.32432
Lysine	1.45954	1.23092	1.04871	1.05771	1.36345	1.20378	1.21592	0.833577	1.1033	1.01113	0.960017	0.857827	0.809138	0.922826	0.713034	0.702537	0.681069	0.9911	0.856083	0.94206	0.919683	0.914802	1.09075	1.18555	0.890336	1.29354	0.787542	0.95406
Malate	0.104037	0.870803	0.649269	1.01432	0.819609	0.750866	0.939028	1.02874	0.808432	0.961682	1.08482	0.977177	0.961846	1.06434	1.24336	0.864615	0.791528	0.888815	0.892068	0.660789	0.721993	1.65875	1.5556	1.15634	1.53233	1.14404	1.60278	1.25202
Methionine	1.17067	0.84859	0.771297	0.858425	1.19944	0.767847	1.01906	0.703759	0.772788	0.775681	0.823135	0.676156	0.73444	0.76902	0.404832	0.310906	0.453026	0.605775	0.755162	0.382814	0.571644	1.69869	1.91534	1.72167	1.77683	1.82436	1.87032	1.81832
Methylhistamine	0.960634	0.326012	0.311034	0.241754	0.13073	0.189724	0.255005	0.42511	0.147805	0.0837688	0.179979	0.20147	0.173792	0.370614	2.10563	1.96981	2.91273	1.78593	3.38352	0.958377	1.48488	0.962834	1.09376	1.27429	2.00111	1.05731	2.14751	0.864868
N6-2-Aminocarboxyethyllysine	0.913044	0.942265	0.430471	0.905701	2.63882	0.873434	1.89295	0.0628233	0.304176	0.251201	0.294346	0.371389	0	0.276843	0.172289	0.121907	0.421945	1.52383	1.9177	1.07696	1.59292	1.95655	0.210445	0.63976	0	1.252	3.13436	3.82187
N-Acetyl-4-O-acetylneuraminate	2.55197	0.458955	0.929799	1.29037	0.520227	1.30845	0.881198	1.17109	0.450791	0.350203	0.530386	0.760428	0.581308	0.643887	2.86414	2.36558	0.306071	1.85567	2.77265	1.08823	1.6669	0.023479	0.233108	0.942218	0	0.527958	0	0.924939
N-Acetylaspartate	0.814643	0.939355	0.825259	0.888403	1.40515	1.07233	1.14271	0.711287	0.912175	1.03621	0.867166	0.755175	0.787742	0.834324	0.944223	0.916967	0.80987	1.15871	1.10416	1.2156	1.21983	0.820831	0.916779	1.28613	0.850828	1.7608	0.75605	1.24728
N-Acetylcitrulline	0.551198	0.329268	0.171646	0.183346	0.079079	0.508754	0.424745	0.0605156	0.112726	0.322478	0.361762	0.469445	0.0823831	0.424543	0.313543	0.714066	2.54024	1.72587	2.38356	1.47131	1.95419	2.54476	1.30326	0.718031	2.05816	0.578059	4.63548	0.97759
N-Acetylglutamate	0.390769	0.541112	0.818817	0.872488	0.725867	0.598316	1.13119	0.474357	1.03977	0.638633	1.08681	0.738688	0.881193	0.712243	0.670835	0.475682	0.740921	1.05544	0.919589	1.46286	1.15636	1.60808	1.01532	1.88697	1.1303	2.42926	1.02685	1.77128
N-Acetylneuraminic acid	0.435815	0.458192	0.619237	0.463618	0.187603	0.61221	0.487016	0.790763	0.567083	0.964747	1.01248	0.871214	0.905815	0.943386	1.61346	1.48094	1.56562	1.87864	1.71988	1.51605	1.82799	0.981185	1.01192	1.10367	0.832441	1.26341	0.713618	1.17199
N-Acetylserine (less sure about it)	0.214101	0.379806	0.0608171	0.216586	0.0674402	0.143219	0.21898	0.716307	0.35752	0.216625	0.284659	0.462057	0.279317	0.315103	0.574998	0.613185	0.452038	1.04888	0.9379	0.290585	0.988257	1.90323	1.30273	5.01335	1.48557	2.44813	2.03219	4.97641
NAD+	1.04708	1.06705	0.907377	0.931449	1.17535	1.09273	1.09785	0.757184	0.957716	0.919426	0.941565	0.790409	0.83523	0.855181	1.02254	0.910137	0.952086	1.078	1.13155	1.16055	1.12108	1.00514	1.1002	1.07724	0.87154	1.29144	0.752691	1.15021
Oxalate	0.0158355	0.11892	0.262949	0.434375	0.486776	0.729257	0.835921	0.889407	0.827339	0.887141	0.896608	1.05463	0.69675	0.913704	0.967179	0.65635	0.93604	0.887753	0.814186	0.731142	0.793316	1.77175	2.05713	2.02249	2.35973	1.7082	1.73224	1.51287
Pantothenate	0	0.0550099	0.0792513	0.125756	0	0.258352	0.0712063	0.529569	0.0788058	0.284712	0.489621	0	0.293716	0.330222	1.17317	0.689753	0.788792	1.29335	1.80858	1.87877	1.52281	2.42198	3.24385	2.17571	1.87554	2.63688	1.79971	2.09488
PDMEA	0.904508	0.812211	0.921303	0.965877	1.04767	1.03909	1.03771	0.830034	0.864812	0.824123	0.860586	0.774585	0.79749	0.847934	1.53373	1.40491	1.34181	1.47846	1.51833	1.47603	1.46843	0.776774	0.732487	0.777868	0.668916	0.892357	0.607957	0.794007
Phenylalanine	1.26431	1.23465	0.907918	1.06355	0.640983	0.92547	1.6619	0.752162	0.889617	0.845704	0.825025	0.738955	0.664001	0.768648	0.956893	0.851203	0.837757	1.24715	1.51271	0.909673	1.25224	0.79798	1.02611	0.951985	1.03387	0.815717	1.49981	1.12401
Phenylpyruvate	1.35591	0.91438	0.837123	1.92185	0.876497	0.678106	0.615102	0.84767	0.473825	0.576695	0.866125	0.779092	0.825491	0.99838	0.538798	0.482421	0.385874	0.699428	0.67036	0.590596	0.58271	1.1696	1.53878	1.12622	1.54527	1.99041	2.10767	2.00562
Phosphocreatine	1.78716	2.04157	1.16077	2.22076	2.32368	2.41534	2.19636	1.53286	1.45158	1.65589	1.70634	1.51392	1.59175	1.55607	0.301027	0.229618	0.268534	0.307083	0.330868	0.265793	0.239321	0.0717298	0.111647	0.18275	0.0877441	0.186269	0.122616	0.140941
Phosphoenolpyruvate	0.832796	1.71193	1.32968	1.47805	1.62895	1.70887	1.66639	0.894412	1.08581	1.00708	1.344	0.636661	0.981045	0.912593	0.898141	0.507099	0.941516	0.903337	0.956964	0.847235	1.04936	0.55805	0.569133	0.697026	0.40203	0.810011	0.55289	1.08895
Phosphoglycerate	0.642512	1.35277	1.05819	1.07383	1.73479	1.59945	1.50926	0.772506	1.06559	1.09636	1.11256	0.736886	0.913366	0.869474	1.0433	0.680545	1.04967	1.10546	1.08904	1.08023	1.17526	0.563993	0.641708	0.810616	0.591346	0.95351	0.751096	0.926682
Phosphorylethanolamine	1.24503	1.24947	1.07694	1.18711	1.92555	1.35759	1.32028	0.63775	0.697581	0.744586	0.694786	0.620253	0.678227	0.706321	1.31173	1.27084	1.2042	1.31925	1.43137	1.4603	1.42202	0.653519	0.617624	0.64655	0.565919	0.799966	0.508209	0.647019
Pipecolic acid	1.00502	1.55252	1.09831	1.21023	1.39325	1.5147	1.74037	0.878757	1.46082	1.54149	1.0838	0.906065	1.06638	1.0283	0.490804	0.445286	0.452367	0.576542	0.590994	0.675351	0.554255	0.934704	0.856729	0.981007	1.17203	1.09973	0.755921	0.934267
Proline	1.20405	2.06402	1.50108	1.96839	1.12479	2.05151	2.01051	0.664845	1.30916	1.26111	1.16565	0.697994	1.18478	0.897927	0.651215	0.651822	0.56394	0.826918	0.833183	0.605945	0.791928	0.489045	0.579331	0.559953	0.482997	0.805958	0.418806	0.633162
Prolylleucine	2.05184	1.18248	0.850339	0.931737	0.922707	0.756376	0.670494	1.0993	0.758335	0.536058	0.538426	0.558674	3.66988	1.04579	0.460986	0.554315	0.361744	0.886469	0.854545	0.71815	0.867943	0.82006	0.828074	1.27121	1.71234	1.24251	1.17844	0.670776
propionylcholine	1.13511	0.82343	0.710036	0.7673	0.731826	0.791821	0.795417	0.88111	0.690602	0.682144	0.696619	0.698494	0.691629	0.713267	1.15229	1.05482	1.10715	1.02981	1.16308	0.809591	1.02116	1.48717	1.57811	1.35086	1.4344	1.27927	1.3688	1.35469
Ribose	0.324067	0.210506	0.238009	0.608169	1.25025	0.756503	0.81305	0.619567	1.0514	1.27647	1.06992	0.954164	0.907599	1.008	0.864885	0.627897	0.867913	1.03417	0.845243	0.909768	0.690651	1.66	1.43591	1.68393	1.61982	1.34371	2.03598	1.29245
Ribose-5P	0.469427	0.961669	0.693072	0.96929	0.673237	1.31114	1.03852	0.76893	0.57547	0.518366	0.997895	0.284222	0.732335	0.649162	1.642	1.28098	1.20699	1.08482	1.47076	1.09111	1.36386	1.79013	1.56992	1.25962	0.986293	0.731916	0.870474	1.0084
Saccharate	0.362739	0.80805	0.609745	0.902197	1.31763	0.938801	1.1295	0.820872	1.15677	1.27295	1.17911	0.907826	1.00297	1.02414	0.783919	0.590299	0.674992	0.954028	0.775432	0.960758	0.828357	1.26689	1.19365	1.54878	1.19789	1.49226	0.927848	1.37159
S-Adenosylhomocysteine	2.41662	0.924114	1.27823	0.980904	0	1.55703	0.828153	1.08971	0.387641	0.530158	0.736369	0.667808	0.677762	0.723051	2.43557	1.43937	1.57948	1.81149	2.06417	1.7158	2.06596	0	0.250106	0.32062	0.277173	0.26457	0.198488	0.779665
S-Adenosylmethionine	1.26716	1.62139	1.43478	1.62798	1.86982	1.83115	1.84693	1.04502	1.10595	0.89333	1.17492	1.05878	0.906359	1.00125	0.932601	0.839543	0.85155	0.870494	1.00838	0.969228	0.912156	0.413253	0.471376	0.43484	0.377921	0.423493	0.304324	0.506003
SAICAR	1.82831	1.82929	1.53425	1.65234	2.68694	1.99997	1.9272	1.82306	2.05782	2.16524	1.96439	1.86654	1.97221	1.86228	0.0591235	0.0362608	0.018376	0.020407	0.0201261	0.133158	0.0624606	0.0630551	0.0223932	0.072103	0	0.225355	0	0.0973271
Sedoheptulose 7-phosphate	0.926276	0.884924	0.510079	0.622455	0.815718	0.889775	0.853456	0.509373	0.508553	0.367352	0.488969	0.407777	0.413773	0.385109	2.23087	1.91291	2.18507	2.03183	2.40913	2.1925	2.28825	0.985556	0.747836	0.51795	0.568064	0.445638	0.446796	0.454024
Serine	1.82015	1.16104	1.01526	1.11021	1.29743	1.18877	1.23128	0.785629	0.870771	0.718559	0.737871	0.757697	0.71393	0.738784	1.00323	0.943988	0.769197	1.00701	0.887067	0.873391	0.824737	1.04226	1.12128	1.12573	1.03024	1.19084	0.937699	1.09596
Spermidine 84	1.1105	0.96409	1.30151	1.1248	1.74903	1.27429	1.09264	0.709498	0.949735	0.892297	1.05529	0.809007	0.912414	0.825477	0.422817	1.5127	0.719168	0.994394	1.19202	0.896079	0.90169	0.798301	0.943401	1.03411	1.24969	0.774923	0.83426	0.95586
Stachydrine	0.508532	0.497409	0.418657	0.399135	0.603617	0.455608	0.409705	0.910156	0.946136	0.907744	1.00436	0.848405	0.860243	0.981795	0.396022	0.269873	0.286834	0.293586	0.303179	0.283212	0.316031	2.20636	2.61467	2.1372	2.31064	2.43649	2.15116	2.24325
Succinate	1.25383	0.521424	0.816669	0.539872	0.529895	0.613619	0.595363	0.801511	0.488423	0.798763	0.815695	0.92581	0.933615	0.845812	0.745966	0.885346	1.28458	0.697879	0.790684	0.888221	0.784745	1.44145	1.76245	1.25648	1.60112	1.48777	2.30423	1.58878
Taurine	1.70317	0.958228	0.84691	0.852643	0.828245	0.853717	0.816202	0.841137	0.692145	0.668899	0.743854	0.722709	0.7018	0.781931	0.550787	0.534102	0.519059	0.496677	0.532479	0.433189	0.497451	1.77537	2.06653	1.62597	1.85106	1.71746	1.71119	1.6771
Threonine	2.54711	1.54448	1.42676	1.41986	1.27349	1.39505	1.09267	1.17872	0.955302	1.08966	1.09138	1.09651	0.962343	1.21824	0.529476	0.482973	0.556128	0.480232	0.499781	0.356371	0.464319	0.987967	1.06822	0.754176	0.974344	0.89182	0.956779	0.705851
Trimethyllysine	1.83112	1.34506	1.15311	1.24534	1.0782	1.2401	1.16254	1.37027	1.03677	0.960982	1.21313	1.12833	1.02068	1.10877	0.505048	0.461674	0.44048	0.403496	0.471749	0.295114	0.371497	1.29899	1.35431	1.02825	1.18714	1.01583	1.10424	1.16776
Tryptophan	0.410309	0.489836	0.725287	1.32201	0.416157	0	0.366945	0.845385	1.93767	0.333867	0	0.394174	0.45207	0.492307	2.94795	3.51366	2.91967	2.97094	0.62933	1.37374	0.874305	0.254744	0.936903	1.57857	0.288113	0.236318	0.718773	0.57097
Tyrosine	0.423594	0.406806	0.629691	0.431722	1.12665	0.645287	1.0778	0.919066	0.801439	0.508449	0.349078	1.29204	0.411999	1.03407	1.00196	0.572616	0.537977	1.73387	1.51	0.706577	1.21443	0.952741	1.35446	1.94223	1.07645	1.87721	1.76202	1.69976
UDP	1.35932	1.00433	0.907759	0.96785	0.985772	1.02882	1.05925	0.952466	0.916294	0.859927	0.918137	0.840147	0.887346	0.923467	1.05547	0.810847	0.871631	0.873616	0.891131	0.888805	0.935268	1.07545	1.08515	1.2915	1.01384	1.42287	0.916619	1.25691
UDP-galacturonate	0.722899	0.861341	0.958943	0.760545	1.3761	0.982981	1.05523	0.346364	0.758448	0.892507	0.679126	0.438367	0.671705	0.790407	1.24323	1.19549	1.45464	1.54685	1.79382	1.94395	1.66726	0.878873	0.800614	1.0514	0.27032	1.28834	0.452933	1.11731
UDP-hexose	0.722702	1.06162	0.632537	1.04079	0.943591	0.987646	1.02042	0.96035	0.875132	1.01901	1.05568	0.899639	0.905181	1.03708	1.17097	0.957269	1.00496	1.16134	1.0711	1.14753	1.03561	1.08735	1.01047	1.06619	1.03359	1.09432	0.935571	1.06236
UDP-N-acetylhexosamine	1.13758	1.10974	0.941306	1.06217	0.953367	1.21488	1.24596	0.885143	0.857709	0.923456	0.934047	0.777529	0.858454	0.878904	1.43195	1.13721	1.20704	1.22577	1.447	1.21479	1.32574	0.740599	0.744723	0.818133	0.628572	0.863551	0.570695	0.863971
