# Supplementary material for: Guanine nucleotide biosynthesis blockade impairs MLL complex formation and sensitizes leukemias to menin inhibition
Source: Nat Commun. 2025 Mar 18;16:2641. doi: 10.1038/s41467-025-57544-9 (PMC11920272; doi:10.1038/s41467-025-57544-9)
Supplement: Supplementary file 4 — Supplementary Data 2 [file 41467_2025_57544_MOESM4_ESM.xlsx]

## Sheet: Data S2
Adnp
Ahr
Aicda
Aire
Asxl1
Atf3
Bach1
Bach2
Bap1
Batf
Bcl11a
Bcl11b
Bcl6
Bcor
Bhlhe40
Bhlhe41
Biotin
Brd2
Brd3
Brd4
Brd9
Cbfb
Cbx7
Cbx8
Ccnk
Cdk9
Cebpa
Cebpb
Cebpe
Chaf1b
Chd1
Chd2
Chd4
Chd8
Creb1
Crebbp
Ctcf
Ctcfl
Cxxc1
E2f4
Ebf1
Egr1
Egr2
Elf1
Elf4
Eomes
Ep300
Epitope tags
Erg
Ets1
Etv6
Ezh2
Fli1
Fos
Fosl2
Foxk1
Foxo1
Foxp3
Gabpa
Gata1
Gata2
Gata3
Gfi1
Gfi1b
GFP
Gps2
Hcfc1
Hdac1
Hdac2
Hdac3
Hdac4
Hdac7
Hes1
Hif1a
Hmga2
Hoxa9
Ikzf1
Ikzf2
Ikzf3
Irf2bp2
Irf3
Irf4
Irf5
Irf8
Irf9
Jun
Junb
Jund
Kat2a
Kdm1a
Kdm4a
Kdm4c
Kdm6a
Klf4
Kmt2a
Kmt2d
Ldb1
Lmo2
Lyl1
Maf
Mafb
Mafk
Max
Maz
Mecp2
Med1
Med12
Med26
Mef2a
Meis1
Men1
Mitf
Mllt3
Mta2
Mxi1
Myb
Myc
Mycn
Ncor1
Ncor2
Nelfa
Nelfb
Nelfe
Nfe2l2
Nfil3
Nfix
Nfkb1
Nfya
Nfyb
Nipbl
Notch1
Nr1h2
Nr1h3
Nr4a1
Nrf1
Pax5
Paxip1
Pbx1
Pcgf1
Pcgf6
Phf10
Phf6
Pou2af1
Pou2f1
Pou2f2
Pparg
Ppargc1b
Prdm1
Rad21
Rag1
Rag2
Rbpj
Rcor2
Rela
Relb
Rest
Rnf2
Rnf20
Rorc
Rreb1
Runx1
Runx2
Runx3
Rxra
Satb1
Setd1a
Sin3a
Smad1
Smad3
Smad4
Smad7
Smarca4
Smarcb1
Smc1a
Smc3
Socs1
Sp1
Spi1
Spib
Srebf1
Stat1
Stat2
Stat3
Stat4
Stat5a
Stat5b
Stat6
Sumo2
Supt5
Suz12
Taf15
Tal1
Tbp
Tbx21
Tcf12
Tcf3
Tcf7
Tead1
Tet2
Tfap4
Tfe3
Tgif1
Tmem131
Tox
Trim33
Trp53
Ubtf
Usf1
Usf2
Vdr
Wdr5
Wdr82
Whsc1l1
Xbp1
Yy1
Zbtb17
Zc3h11a
Zfp143
Zfp384
Zfpm1
Zkscan1
Zmiz1
Zmynd8
