# Supplementary material for: Guanine nucleotide biosynthesis blockade impairs MLL complex formation and sensitizes leukemias to menin inhibition
Source: Nat Commun. 2025 Mar 18;16:2641. doi: 10.1038/s41467-025-57544-9 (PMC11920272; doi:10.1038/s41467-025-57544-9)
Supplement: Supplementary file 5 — Supplementary Data 3 [file 41467_2025_57544_MOESM5_ESM.xlsx]

## Sheet: Data S3
	Characteristics of AML samples used in the study.
	Sample Name	Diagnosis	Age/ Sex	Race/ Ethnicity	Major Cytogenetic Features	Mutations
	AML001	AML	40/M	N.A	46,XY,t(9;11)(p22;q23)	MLL-AF9
	AML002	AML	48/M	N.A	46,XY[20] [s/p SCT]	FLT3-ITD, DNMT3A, IDH1, KIT, NPM1
	AML003	AML	66/M	N.A	46,XY[20]	FLT3-ITD, DNMT3A, IDH1, NPM1
	AML004	AML	1/M	W/NH	t(1;21)	IDH2, MUTYH
	AML006	AML	9/M	B/NH	Normal (46,XX[20])	KRAS, SETD2, WT1
	AML013	AML	13/M	B/NH	t(6;11)/ KMT2A-MLLT4	MLL-AF6
	AML018	AML	3/M	B/NH	KMT2A-MLLT3,	MLL-AF9, ABL1, PTCH1
	AML904	AML	2/M	W/NH	KMT2A-MLLT10	MLL-AF10
	AML906	AML	15/M	A/NH	KMT2A-MLLT3	MLL-AF9
	MDA013	AML	29/M	N.A	46,XY,t(1;3)(p36.1;q21),t(6;10)(q21;q22), del(7)(q22q34)[13], 46,XY[3]	BCOR p.L1612fs SF3B1 p.K700E, FLT3-ITD
	MDA014	MDS->AML	51/F	N.A	46,XX,t(1;3;12)(p36.3;q21;q13)[15], 47,idem,del(11)(q21),+mar[5]	CBL p.L380P, RUNX1 p.R162K, SF3B1 p.K700E, ASXL1 p.G642fs, FLT3-ITD, IKZF1 p.A422fs
