# Supplementary material for: Guanine nucleotide biosynthesis blockade impairs MLL complex formation and sensitizes leukemias to menin inhibition
Source: Nat Commun. 2025 Mar 18;16:2641. doi: 10.1038/s41467-025-57544-9 (PMC11920272; doi:10.1038/s41467-025-57544-9)
Supplement: Supplementary file 6 — Supplementary Data 4 [file 41467_2025_57544_MOESM6_ESM.xlsx]

## Sheet: Data S4
MMF vs Control			MMF + Guanosine vs MMF			CX-5461 vs Control
Down	Up		Down	Up		Down	Up
H2ac8	Gm10925		Ngp	H2bc11		H2ac8	Gm10925
H3c15	Ngp		Cstdc4	H2bc12		H3c15	Serpine2
H2ac20	Serpine2		Thbs1	H4c3		H4c14	9530053A07Rik
H3c13	Mgll		Prg2	H4c18		Trib3	Fcgbp
H4c14	Thbs1		Stfa1	Eif2s2		H3c13	Zfp958
Gys1	Gm49339		Spp1	H4c17		H2ac20	Phlda3
H2ac24	Gm36161		Ccl4	Rpgrip1		Ddit3	Kctd12
Kdm5a	Cd200r3		Gm20458	Gm8226		H4c4	Crip2
Trib3	Stfa1		Cstdc5	4930453N24Rik		H2ac22	Zmat3
Srebf2	Gm45234		Csta2	Gys1		H2ac4	Psrc1
Ctf2	Ccl6		H2-Q10	Rangrf		Nupr1	Gtse1
H4c3	Cstdc4		Ccl6	Wdr4		C730034F03Rik	Micall2
H2bc11	Lrg1		Trpm2	Uba2		H1f4	Stfa1
Arl5c	Igsf6		Mirt1	Kdm5a		H3c11	Lyz2
C730034F03Rik	Hba-a1		Osgin1	Set		H1f2	Cyp4f18
H4c4	Cox6b2		Aldh3a1	Sfpq		Proser3	Dglucy
Zfp410	Rhod		Slc39a14	Cmtr1		Rpph1	Nrtn
Uba2	Dbndd2		Lyz2	Hsph1		H2ac10	Ecm1
Trim12a	Cstdc5		Hba-a2	Nucks1		H1f3	Kank3
Odad4	Lyz2		Cytip	Gfi1b		H2ac18	1700006J14Rik
Lyl1	Pilrb1		Cbr2	Hspd1		H4c8	Ptp4a3
H2ac22	Csta2		Tmem116	Wdcp		Mib2	Ccng1
H4c8	Mrgpra2b		Dpep2	H2ac11		H1f1	Gas2l1
H2ac10	Wfdc21		Zbtb49	St6galnac4		H1f5	Cdkn1a
H1f5	Mogat2		S100a9	Odc1		Gm24451	Homer3
H1f0	S100a8		Spef1l	H4c8		Ankrd37	Qpctl
H1f4	Pilrb2		2600006K01Rik	Gm17134		H2bc15	Bfsp2
E330032C10Rik	9530053A07Rik		Gm30074	Ipo5		H2bc8	Cd74
Proser3	Tgm2		Pilrb1	Stt3a		H2ac24	Deaf1
H2ac4	Spef1l		Ccl3	Cct2		H2ac15	Dcxr
Aldh1a3	H2-Q10		Vps13b	Rcc2		Gm24201	Prr13
Myo1c	S100a9		Fnbp4	Srm		2410006H16Rik	Serpina3g
Sag	Phlda3		Fxyd4	Fam20a		H3c6	F2rl3
Gtpbp6	Wfdc17		Mogat2	Tardbp		Gm24507	Fam166a
Gfod2	Rpl3l		9530053A07Rik	Npm1		Angptl8	Wfdc17
Tssc4	Fxyd4		Tgm2	Srebf2		Snora7a	Nkg7
Gm17494	Ecm1		S100a8	Spns2		H1f0	Tprn
Ddit3	Fndc5		Cd300lf	Mc5r		Gm22767	Hbb-bh1
H2bc3	Nkg7		Ndrg1	Trim12a		Gm24289	Rfng
H1f2			Tcf7l2	Gm47551		Hsd17b1	Mier2
H2ac18			Wfdc17	Cxcr2		Gfod2	Cebpe
Cox6a2			Ccr2	H2bc3		Zfas1	Pld4
H4c17			Upp1	Pabpn1		H2bc11	Chst13
Chac1			Nhsl2	Cdc16		Chac1	Gm8797
Angptl8			Asxl2	Prrc2c		Tsc22d3	Tmem37
Polr3h			Tmem53	Serbp1		Snhg17	Slc27a1
H3c11			Penk	Xrcc6		Snhg1	Mgmt
Gm45251			Icam1	Ints1		H2bc3	Cd68
B9d2			Ak4	Slc7a5		Nfe2l1	H2-DMa
Wdr4			Osbpl3	1110059E24Rik		Mef2b	Bax
Ndufb2			Malat1	Fam98b		Fbxl12	Ms4a3
Rpph1			Gm43637	Nmt1		H3c2	Pidd1
Or8b40			Tet2	Adgrg1		H2bc18
Pck2			Lcn2	Mvk		5430416N02Rik
Herpud1			Fam53b	Crtc1		H4c3
Adgrg1			Myo1f	Mtr		Gm25663
Mib2			Nxpe5	Sfxn1		Snhg16
H4c18			Apoc2	Mrpl50		Inhbe
Gldc			Cdk20	Pitrm1		AF357399
B230312C02Rik			Hmox1	Dnajc11		Snora57
Pex16			F2rl2	H3c11		Gm26707
Nupr1			Lgals3	Dynll1		Gm24029
H2bc8			Adam8	Snord13		H3c7
H2bc12			Fam20c	Tomm5		Gm20628
Eif4ebp1			Gm39556	Mrpl33		Snora26
Ubl4a			Cd33	Eno3		Mt2
Gm17300			Pilra	Tmem138		Eif4a2
Samhd1			Zfp113	Cct6a		H2ac25
Mcrip1			Ly6a2	Tial1		Snhg15
Ndrg3			Ifitm3	Rpn1		Pck2
Nkiras2			Ckm	Dync1h1		mt-Tc
Shmt2			Rpl3l	Snrpb2		Gm4294
Gcat			Gm24451	Adi1		Snhg5
Pycr1			Cfp	Cox10		Snora33
H1f3			Slpi	Psma3		Atf4
Avpi1			Slc39a13	H3c6		2410022M11Rik
Galk1			Gm15518	Rsl1d1		Fgf21
Xaf1			Ecm1	Topbp1		H3c1
Loxl2			Elane	Pold2		Cth
Zfp771			Sat1	Gm44170		H2bc9
Dohh			Slfn2	H2bc14		H2bc13
Tmed1			Ap1m2	Eif3m		H2ac6
Rrp9			Gm20492	Pdcd11		H2ac13
Fam20a			Plin2	Ganab		Rassf1
H1f1			Nkg7	Ripor1		Gm42826
Eno3			F10	Spcs2		Iah1
Inka1			Gm23547	Bcat1		Vgll4
Uqcrq			Ifi27	Cd47		1600020E01Rik
Hint2			Gm49774	Morf4l1		Nusap1
Gm47283			Ltb4r1	Erap1		H4c17
Fbxl6			Cyp4f18	Sucla2		H4c6
Gfi1b			Cyp11a1	Trim28		H3c3
Cxcr2			Snora7a	Cox20		Bbs4
Mvk			Serpina3g	Zfp362		Snora9
H3c6			Slco4a1	Ubr4		Tcta
Dok2			Selenbp1	Dhps		Gm49499
Scaf11			Gsn	Fam174c		H3c4
Vars			Ifitm1	Emilin1		Ier3
Thoc6			Dhrs3	Rbm14		Cyb5r1
Tulp3			Ccl9	Hnrnph1		9430081H08Rik
Dhps			Cebpe	Hmgb2		Nfil3
Chrna1			Gm1673	Eif1a		mt-Tp
Htra2			Tprn	Mrps10		Txnip
Phgdh			Gm525	Chchd1		Lcn2
Snord118			Phlda3	Snrnp200		Extl1
Ptprcap			Pld3	Hnrnpa2b1		Ppp1r15a
Zfp444			Phykpl	Prrc2a		Psph
Ncln			Itm2c	Hnrnpl		Snord118
Pin1			Aldh3b1	Tuba1b		Ciart
Ppan			Bcl2a1a	Haus7		H4c9
Mrpl54			Dcxr	Slc35b1		Pycr1
Timm50			Prdx5	Mlec		Slc1a4
Pycrl			Serpinb1a	Znrd2		H4c1
Lrwd1			Tcn2	Eif4g2		Gm24523
H2bc14			Lrrc41	Mogs		Gm42798
H3c3				Ndufaf6		Snora78
Atp13a2				Dolpp1		Gm32468
1600020E01Rik				Ube2i		Soat2
Mvb12a				Eif5		Gm49544
Rps14				Rbm39		H4c18
Ints11				Odad4		Tbl1xr1
Mrpl12				Nutf2		Adm2
Snhg1				Ybx3		Sertad1
St6galnac4				Ubap2		Eif4ebp1
Hes6				Mrpl2		Cox6a2
1700120C14Rik				Hsp90aa1		Amz1
Clpp				Gm37401		Hyi
Hsd17b1				Pabpc4		Stc2
Sirt3				Smim5		Tnfaip2
Ctu2				Pom121		Slc6a9
Uqcrc1				AI662270		H2ac23
Fam174c				Magoh		H3c8
Fastk				Lpcat4		Bnip3
Bcl7c				Tbc1d7		Gpt2
Hax1				Rac1		Gm23472
Gadd45gip1				Tra2b		Slc7a11
Gm24029				Ptbp1		mt-Rnr1
Trmt61a				0610010K14Rik		9330020H09Rik
H2ac13				Npm3		Ddit4
Plekhj1				Pyurf		Or2w1b
Gstt2				Noc2l		H2bc6
Nr2c2ap				Immt		Rmrp
Tysnd1				Kat7		Snora31
Snora26				Cbx3		Snora21
Snord13				Pcna		Selenbp1
2410006H16Rik				Ruvbl1		Gas5
Psph				Sbno1		Zbtb25
Atg4d				Gspt1		Rbm39
Gm12481				Nudc		Hp1bp3
Pmvk				Cggbp1		Nmnat3
Pdxp				Psmd9		Atf5
H2ac15				Ttll12		Gm24888
Chchd6				Ccdc59		Nop58
Zfand2b				Mrpl40		Mrpl9
Pold2				Hax1		Gpr141
Psmd9				Hnrnpa3		Mlst8
Aamp				Ube2d-ps		Bhlhe40
Mrpl38				Cirbp		Gtpbp2
Mt2				Ndufa5		Herpud1
Hspbp1				Polr3k		Gadd45a
Sdhb				Cdk16		Lgals3
Spcs2				Slc7a6		Snora73b
Dync2i2				Calm2		Rpl9-ps7
Dennd5b				AW146154		Rnf168
Gm24616				Gm8797		H2bc4
Snhg17				Bap1		Il16
Rabepk				Harbi1		Ufsp2
Fut7				Morf4l2		Gm26447
Gm45799				Msh2		Nars
Emc8				Oaf		Retn
H2ac11				Mrpl12		Kpna6
H3c2				Cct3		Aqp9
Chchd10				Fam136a		H4c11
Ndufs7				Cab39		Snora74a
Tmem223				Dcaf13		Reep6
Gm34455				Tyro3		Snora3
Iah1				Pygo2		N4bp3
Fxn				Mbd3		Stag2
Eif6				Fbxw11		S100a9
Cdc34				Cstf2		Fcsk
Mea1				Bfsp2		Ppp1r3b
Nme6				Cep250		Asns
Xrn1				Cpsf1		Gm15972
Ankrd54				Man1b1		Rbbp8
Timm13				Lyar		Atf3
Phpt1				Cct4		Pex13
Snora73b				Ddx27		Abraxas2
Wdr18				Ncbp1		Gm22620
Ndufb8				Mrm3		Sars
Snhg15				Snu13		Dancr
Tsc22d3				Fancd2		Snora75
Uqcr11				Hmgcr		Per1
Ntmt1				Gart		Pign
Mrpl2				Etf1		Gm23262
Get4				H4c2		Phf10
Mrps18a				Ctr9		Cytip
Dctpp1				Papola		Cxcr4
Nle1				Prmt1		Snhg8
Atg101				Haus1		Ints6
Hdgfl2				Ubtf		Gm28438
Mfsd13a				Ncl		Mthfd2
Ptpn18				Map4k1		Terf2ip
Cyb5r1				Dnajc8		G0s2
Slc39a7				Gm19680		Lck
Cyc1				Ddx3x
mt-Tc				Itgb1
Maf1				Gde1
Yif1b				Hnrnpab
Tmem245				Matr3
Slc19a1				Ndufab1
Gm6467				Psmd7
Acap1				Mtrex
Atrip				Fbl
Rpl38				Dcaf7
H2ax				Samhd1
Atp5j2				Cenps
Snora57				Ppih
Mfng				Eprs
Tnni1				Ankrd49
Rinl				Gosr2
Polr2c				Hsp90ab1
Tomm40l				Nabp2
Psmb6				Ptges3
Mob3a				Gm14494
Prmt1				Elp3
Aspscr1				Gmeb2
Repin1				Eif4e2
Gon7				Sfr1
Slc3a2				Mrpl3
Pgls				Bms1
Asns				Hdac7
Armc5				Racgap1
Psmb3				Adat3
Gfus				Dalrd3
1700037H04Rik				Ran
Pim3				Sdha
Nfkbil1				Smarca4
Bap1				Rbbp4
Sirt6				Nsmf
Chpt1				Rela
Snrnp25				Rdh10
Emc10				Pmvk
Chmp6				Rpusd2
Pold1				Ifrd2
Rxrb				Gm10273
Sars				Mob3a
Serinc3				Mrpl11
Pycr2				Pkig
Myl6				Dnaaf5
Asl				Ppp6c
Gm24289				Sigmar1
H3c1				Sf3b2
Yars				Srpk3
Acads				Mrpl38
Retn				Muc13
Alkbh7				Ppil1
Apba3				Heatr1
Mrpl9				Dph3
Lsm7				Gm17300
Bola1				Gps1
Dcps				Hnrnpdl
Tm7sf2				Or8b40
Tspan32				H4c6
Dgcr6				Isy1
Spns3				Nfyc
Ccdc107				Rbm8a
Gm21781				Cdip1
2410022M11Rik				Sec11a
Spns1				Rassf2
Fkbp4				Faah
Srm				Ddx19a
Gm43123				Mrps26
Ciao2b				Tfr2
Cnpy2				Fbxw8
Gm26737				Cnih4
Matk				Hspe1
B4galnt1				4933434E20Rik
Rbm14				Rpf2
Reep5				Nup43
Lhfpl4				Amz1
Hmgcl				Snrpe
Mydgf				Sub1
Fkbp8				Prmt5
Mtg1				Abcb6
Tufm				Cops7b
Thop1				3110082I17Rik
Sigirr				Gm47283
Cct7				Brd3
Rhbdd3				Ndufb10
Coasy				Thop1
Irf3				Bysl
Ints15				Tbl3
Mcm5				Atp5g3
Nubp2				Tomm20
Fkbp1a				Reep6
Metrn				Aasdhppt
Rpn2				Cacul1
Abhd16a				Rcc1l
Terf2ip				1500011B03Rik
Slc37a1				Prpf31
Ruvbl2				2810004N23Rik
Tst				Lsm3
mt-Tp				H2ac13
Anapc5				Gm27029
Chchd2				Bub1b
Bysl				Zkscan17
Pik3r2				Anp32b
Eif2s2				Gorasp2
Mrpl28				Exoc3
Oaf				Cycs
Slc35b2				Plk3
Timm10b				Rrm1
Tomm5				Eif3c
Cd82				Mef2b
Coro1a				Mettl1
Gnl1				Atic
Exosc5				Gcsh
Pagr1a				Cse1l
Amdhd2				Abcf1
Rpl38-ps2				Spcs3
Cep85				Rpl7l1
H2bc15				Polr2a
Cdpf1				Psma6
S1pr4				Clpp
Gnat1				Stk10
Rangrf				Clcn4
Nsmce1				Pelp1
Slc7a5				Trmu
Rbck1				Mrps7
Polr1c				Gm10131
Mrps28				Lsm5
Tm2d3				Cdc20
Arl2				Thoc7
Myg1				Exosc8
Fmc1				Nono
Ptrhd1				Kcng1
Tmem222				Cdk2ap1
Snhg16				Mtch2
Lmna				Ctps
Cdc20				Nptn
Parp1				Psmd1
Exosc4				Sumo2
Ndufab1				Pdhb
Antkmt				Gnl3l
Snora78				Ptma
Gm7901				Fabp12
Scrn2				Ppa1
Or2w1b				Fam216a
Paxx				Gm45251
Gm26205				Evi5l
Hk3				Clptm1l
Gm26648				Slc25a12
Rcc1l				Hypk
Tuba1b				Aplf
Atp5b				Prpf38a
Gm24201				Dnaja1
Tbrg4				Pigo
Elp6				Aunip
Mrps10				Vars
Lsm4				Eif1
Ptpa				B3gnt7
Tbl3				Selenoi
Mtg2				Sf3a1
2310011J03Rik				Eif1ad
Psmd3				Hspe1-rs1
Psmg3				Rnf2
Scamp4				Gnb1
Gm49499				Emg1
Ddx56				Hira
Gm26885				Zfp422
Atp6v1g1				Pold3
Spc24				Psip1
Comt				Mrto4
Tomm20				Mrgbp
Grhpr				Cbx1
Napa				Ints11
Stard3				Grk6
Myog				Gmpr2
Lmo1				Rbm15
Ethe1				Gm9616
Trabd				Mtx1
Slc29a1				Nap1l1
Pgp				Vdac3
Bop1				Fyb
Ddx49				Nip7
Ndufs8				Rpl21
Dnmt1				Rpp30
Imp4				Mbnl1
Trmt1				Txnl1
Ogfod2				Tsn
Taf6l				1600020E01Rik
9430081H08Rik				Tomm70a
Amz1				Cdk11b
Fdps				Hnrnpm
Coq9				H3c3
Snhg20				Kpna2
Coq4				Ssrp1
Mrpl53				Exosc2
Gpank1				Nrf1
Mrpl17				Xpo1
Telo2				Alpk3
Mrpl57				Ccar1
Ier2				Ubr7
Rgs14				Nsa2
Ankrd37				Wars1
Wdr74				Wrap53
Lpcat4				Ilf2
Agl				Rpap3
Asb6				Lin7c
Nup62				Dhx30
Pcyt2				Bex3
Tspan4				Samd4b
Prmt7				Alyref
Osgep				Apex2
Gosr2				Cog5
Phb				mt-Nd1
Ptcra				Spata24
Prss57				Rtf1
Wdcp				Pcif1
H2ac6				Ccne2
Mcrip2				Srsf7
Akr7a5				Sec24b
Ccdc28b				Gtf3c6
Rce1				Usp34
Slc1a5				4930520O04Rik
Polr2i				Mapkapk2
Dtymk				Susd1
Kcnn4				Sart3
Bid				Rbm22
Eif3d				Abt1
Rab10os				Hirip3
Serpinf1				Rap1b
Banf1				Stard7
Tmem256				Hmgb1
Mettl3				Atxn10
Dancr				Hmgb3
Egfl7				Eif4g1
Ndufb11				Ywhaq
Wdr73				Polr1d
Scarb1				Eif3g
Dpp3				Ranbp1
Wars1				Cnbp
Bad				Cnot7
Oaz1				Bccip
Ndufv1				Atp5pb
U2af1				Baz1b
Tapbpl				Psmc3
Gm19680				Kdelr1
Stk19				Gar1
Mrpl20				Sec13
Snapc2				Cct7
Cenpb				Crnkl1
Cox4i1				Mrpl37
2410002F23Rik				Macroh2a1
Gpn2				Pir
Prkag1				Pik3r2
Ddx39b				Psmc6
Atp5md				Rbm3
Zmat5				Fmnl1
Igfbp4				Asns
Dpm3				Inka1
Zfp593				Cerkl
Nme1				Coa8
Rps27				Eif4enif1
Qtrt1				Klhl23
Timm17b				Zfp277
Ppie				Ube2z
Gm37738				3110009E18Rik
Mrpl58				Gtf2a2
Tmem160				Gsk3a
Tk1				Gm12744
Prdx4				Gtf3a
Bex3				Psmd12
Aldh18a1				Cul2
Fbxo6				Psma7
Lpcat3				Ssbp1
Slc35c2				Phka2
Dnajc11				Loxl2
Gm42725				Gm10053
9330020H09Rik				Eif4a1
Gtf2h4				1810009A15Rik
Naa10				BC051226
Enah				Smarcb1
Nfil3				Incenp
Tomm40				Ube2e3
Ddx54				Gm26377
Lman2				Fkbp4
Ppm1m				Uxs1
Card19				Ctnnbl1
Tbc1d17				Ddx39a
Pebp1				Pigh
Traf2				Polh
Med20				Wiz
Lmo4				Idh3b
Smarcb1				Atad3a
Gm10457				Sppl3
Guk1				Zfp606
Atf4				Gm26712
Mtfp1				Tnni1
Rela				Bltp2
Nt5m				Mat2a
Rnaseh2a				Csnk1g2
Poc1a				Exoc6
Gm23639				Eftud2
Ppp1r11				Gm7488
Fyb				Eif2s3x
Ndufs2				Ivns1abp
Cuedc2				Psmd2
Pgam5				Rbm19
Ndufa13				Ppp1r12c
Bola2				Ndufv2
Gm42826				Atpaf1
Gm12031				Hnrnpa1
Gm6204				Gimap6
Nosip				Ecsit
Cdkn2d				Rps8
Gm47551				Tsix
Ppp1ca				Rpl22l1
Nrm				H3c4
Prkar1a				Zfp511
Ppil1				Fabp5
Snhg5				Cks1b
Iffo1				Sf3b6
Trappc5				Cdca8
Cd47				Pex19
Mpv17l2				Dpy30
Spring1				Rpl36al
Polg2				Psmc2
Cstf1				Myo18a
Phb2				Slc7a1
H4c6				Thap12
Timm22				5033406O09Rik
Tfr2				Dgcr2
Abtb1				Tada1
Ighm				Nsfl1c
Snu13				Gnpnat1
Rac1				Wdr74
Rpl35				Gtf2f2
Rbm38				Lamtor3
Fzr1				Setd1a
Sgta				Zfp580
Gm48146				Rab6a
Snrpd2				Pcbp2
Adsl				Insig1
Aldh16a1				Snrpc
Abhd11				Hnrnpa0
Ddx39a				St13
Arid5a				Utp11
Bc1				Atp1a1
Get3				Lrba
Ube2d-ps				Leng9
Serf2				Pdhx
Sppl2b				Chchd4
Pih1d1				Lck
Pigyl				Ssh1
Aup1				Hnrnpul1
Rpl22l1				Ak6
Ubald2				Gnl3
Mob2				Ercc2
Stub1				Mms22l
Noa1				U2af1
Nelfe				Psmc5
Pithd1				Nup210
Eif5a				Pgam5
Isyna1				Ehmt2
Psma7				Cep164
Ghitm				Tars2
Rbm39				Hspb6
Trim35				Cnot3
Elof1				Nup188
Xrcc1				Vdac2
Angptl4				Mad2l1
Gm7666				Wdr26
Teddm1b				Gm15501
Slc35b1				Dkc1
Dda1				H2bc8
Gstz1				Eif3b
Acaa1a				Tubb5
Rps27rt				Mtmr2
Tmem80				Pwp2
0610010K14Rik				Mapk1
Rpl35a				Lpcat1
Ncaph2				Lzic
Tpgs1				Top2a
Hgh1				Atp5b
Poldip2				Wdr12
Klhdc3				Mrpl47
Lck				Trp53bp1
Nop9				Eif2b4
Yipf2				Mrpl16
Aars2				H4c11
Mrps18b				Armc5
Mtln				Timm8a1
Cuta				Ngrn
Nutf2				Nolc1
Atp13a1				Eif2b5
Tardbp				Larp1b
Mpnd				Eef1akmt2
Sec23ip				Mycbp
Ggps1				Morc2a
Det1				Slc25a5
Akap5				Epop
Smg9				Hbs1l
Rpl18a				Hyou1
Gm14494				Ipo8
Lat2				Rab1a
Mri1				Shcbp1
Cox6a1				Fasn
Cdt1				Orc2
Psmb10				Ppp1r7
Def8				Cd24a
Gpr108				Psmc1
Gpr84				Slc29a2
Ndufa2				Nxf1
Zc3hc1				Birc5
Arpc5l				Loxl3
Psmc3				Anapc1
Ebp				Spen
Ino80e				Ppp2r3c
AI467606				Prorp
Dph1				Nat10
Cdipt				Pmm2
Fry				Usf2
Uck1				Pced1b
Thap3				Ostc
Cenpw				Smyd5
Clptm1				Exoc7
H2aj				Nifk
Itpa				Afm
Rbbp4				Itpr3
Mrpl4				Wdr5
Cdk4				Psme1
Prss16				Suv39h1
Mrps34				Uhrf1bp1l
Hint1				Scd2
Psmc5				Gm38345
Ddx41				Chtop
Ythdc1				Snrnp27
Tsfm				Ndor1
Nubp1				Sf3a3
Igsf8				Mrpl15
Pkig				Apex1
Mettl1				Polr2k
Uqcc2				Tmem97
Hmgb2				H1f3
Fam98c				Rpf1
Leprotl1				Ncapg
Calm2				Nop58
Gstm4				Timm17a
Eif4h				Atp5a1
Prmt5				Washc3
Timm10				Pigu
Rab4b				Irf2bp1
Ruvbl1				Rad51c
Pop7				Naca
Cox14				Grb2
Kcnab2				Mrps18c
Tedc1				Tmem30a
Sapcd2				Clns1a
Atpif1				Zdhhc3
Gm22767				Rest
H3c7				Stmn1
Prdx2				Fam98a
Rnh1				C1qbp
Gm44777				Mrps23
Vps51				Pcnp
Srsf7				Stt3b
Babam1				Smug1
Mavs				1810014B01Rik
Farsa				Mutyh
Polr2e				Aldh1l2
Zfyve27				Snhg5
Mzt2				Rbpms
Pus1				Ptcd3
Tsen34				Anks1
Ubald1				Dvl1
Dynll1				Mtfp1
Sfi1				Map4
Chchd1				Txnl4a
Commd4				Ppm1g
Lmnb2				Vbp1
Relt				Cpd
Rcc2				Trmt1
Pet100				Ift20
Tmem138				Sap30bp
Dpcd				Gm15421
Eef1e1				Mavs
Tmem238				Ociad1
Dedd2				Lap3
Mlst8				Rtel1
Gm5617				Git2
Med27				Glod4
Mlf2				Naa16
Rbm5				Napg
Dhrs7b				Paox
Mrps26				Elf4
Slc48a1				Rpl23
Noc2l				Tbk1
Ehd1				Actn4
Enkd1				Tmem185b
Atp5k				Rps6kb1
Git2				Arhgap19
Spsb3				Mrpl21
Ninj1				4833439L19Rik
Ppp2r1a				B230312C02Rik
Sec13				Galr3
Atp5a1				Cars
Tsen54				Iqce
Coq6				Wtap
Myc				Mrps5
Ccdc22				Phf10
9430015G10Rik				Gnpat
Eif4a2				Tipin
Ssna1				Ythdc1
Rnf114				Cisd1
Etv4				Exo1
Pola2				G3bp2
Arhgap45				Gm26782
Atp5d				Sugt1
Snrpa				Stip1
Hdac5				Dnmt1
Derl1				Tbc1d31
Nmral1				Tln1
Ndufa7				Wdr55
H4c2				Sarnp
Ifrd2				Tnfrsf13b
Cope				Wdr82
Bphl				Zfp628
Lsm5				Phf23
Cox8a				Srsf9
1500011B03Rik				Samd11
Coq8b				Snd1
Kdelr1				Nasp
Rcc1				Cdc25b
Myo1g				Hif1an
Clic4				Large2
Pink1				Rpl5
Arpc1a				Bcl9
Ydjc				Setd6
Mrpl23				Prpf8
Slc37a4				Pwwp3a
2810004N23Rik				H3c1
Selenoh				Ipo13
Sergef				Nup214
Coa4				Nars
Scd2				Chd4
Rad51d				Cox6a2
Arhgdia				Tpm1
Mrpl37				Hectd1
Pcif1				Pradc1
Ndufb7				Ppid
Cep89				Larp4
Topbp1				Fbrsl1
Tmem177				Limd1
Irf8				Mlkl
Gnpnat1				Eif4a3
Pex6				Csnk2a1
Smpd1				Pa2g4
Gm16196				E2f6
Trappc4				Dicer1
Atp5g1				Supt6
Syne4				Arcn1
Abcb8				Parn
Mrm3				E2f4
Zfpl1				Rrp7a
Trmt112				Cbx5
Rpl15				Sart1
Pfkl				Cetn3
Mrps24				Mrpl13
Parvg				Pmpcb
Pde6d				Mphosph6
Atg9b				Gm14296
Map4k1				H2ac7
Pdcd2l				Erfe
Miip				Septin7
Ssbp4				Zc3h4
Grpel1				Twnk
Ilf2				Crbn
Pex19				Bzw2
Cmtr1				Mrps15
Anp32b				Eny2
Ankrd39				Tfdp1
Psma3				Snrpd1
Cycs				Alpi
mt-Nd6				Fkbp11
Sf1				Bphl
Fbxl12				Ptpra
Ubb				Ptp4a2
Ndufc2				Xpo5
Dpf2				Nup50
Slc25a39				Pitpna
Srsf6				Blmh
Smdt1				Asxl1
Mpo				Cyth2
Ccdc124				Rpusd3
Prpf31				Armcx6
Mettl26				Lman1
Ucp2				Ddx21
Man2c1				Faf1
Zfp213				Sfi1
Cox10				Marchf6
Comtd1				Trmt2b
Cacna1f				Lsm6
Rad23a				Rlim
Gale				Nefh
Polr2j				Pdcl3
Pdlim2				Tcea1
Aurkaip1				Phf5a
Hdac7				Cep295
Nudc				Hnrnpf
Nhp2				Bora
Pimreg				Scap
Fiz1				Fam91a1
Cox6c				Tbrg1
Dus3l				1110004F10Rik
Eif1				Sms
Trmo				Tbp
Dnal4				Eif5b
Ccnd3				Ctdsp1
Pisd				Psmd5
Adap1				Gstt2
Cd320				Bud31
Gpr137				Arid2
Mthfsd				B3glct
H13				Map2k1
Psmc4				Exosc3
Slc25a38				Ptpn2
mt-Co2				Mdp1
H2-D1				Klf16
Gm55330				Sdhd
Got2				Gpr108
Mta2				Gm4540
Ahcy				Pi4k2a
Dbnl				D5Ertd579e
Arhgef40				Tceal9
Rpl19				Mrps35
mt-Nd1				Sympk
Ndufa9				Snrpert
Pmm2				Mphosph8
Oaz1-ps				Adar
Rps15				Ccar2
Puf60				Rny3
Man1b1				Zfp64
Zfp428				Srrm1
Zfas1				Ywhab
Fntb				Dctd
Tinf2				Dnajc5
Emilin1				Dnajc7
H4c9				Tpr
Sh2b1				Srf
Gdpd3				Mrpl18
Plppr3				Spn
Eif3i				Rbbp5
Gm20390				Uqcc6
Surf1				Trap1
Zfp688				Kyat3
Mlec				Gtf3c1
Rpl29				Nudt19
Gm37485				Rars
Fam104a				Brf2
Pgs1				Rnf31
Acbd6				Asnsd1
Chchd4				Inip
Rbm4				Brd7
Arfgap2				H2bc18
Usp5				Parvg
U2af1l4				Ncoa6
Rpn1				Ap3s1
Rex1bd				Cluh
Txn2				Cyb5r4
Polr2f				Zfp526
Cops6				Mrpl44
Mvd				Pcnx3
Kptn				Capza2
Mrto4				Piga
Med25				Zfp932
Cirbp				Atpaf2
Fcsk				Mindy3
Vdac2				Gm5776
Necap2				Trmt11
Uba52				Lsm12
Arfrp1				Nfya
Reep6				Gm21781
Tnni2				Pgrmc1
Emp3				Zfp655
Dhcr7				Phc2
Atp5h				Sidt2
Rac2				Actr1b
Cdc45				Gm14434
Nudt22				Pole
Ndufa11				Hnrnpu
Nabp2				Tcf3
Ccdc51				Arl6ip4
Nme4				Scnm1
Eif1ad				Ankrd13a
Rbx1				Smc2
Ndufb6				Gbf1
Rps2				Mob1a
Eif3g				Slc1a4
Calm3				Dtwd1
Arfip2				Gmnn
Tbcb				Rhobtb2
Slc30a6				Zcchc17
Zdhhc12				Hmgxb3
Gm8203				Rere
Tmub1				Akap1
Idh3g				Daxx
Mif4gd				4833438C02Rik
Esyt1				Agap3
Bckdk				Sgip1
Tmem115				Utp18
Atxn10				Nup85
Gm13611				Mipep
Psmb5				Xiap
Fabp12				Mpi
Ndufa10				Reep4
H2bc9				Gm15645
Xab2				Myo9b
Sdf2l1				Canx
Ovca2				Nif3l1
Auh				Urb2
Trim28				Uspl1
Rbfa				B230219D22Rik
Ndufaf6				Lins1
Serbp1				Skic8
Rpl34				Med9
Tsr3				Gm44709
Cdc16				Cyp51
Ran				Zfp207
Tars2				Mapk6
Sft2d2				Pgm2
Rpl23a				Lrrc40
Cdc37				Zfp664
Nip7				Sephs1
Palm				Pin4
Man2b2				Ddx39b
Cct2				Prmt3
Aars				Klhl9
Nsun5				Mlst8
2310039H08Rik				Zfp41
Cenpx				Crebbp
Eno1				Anp32e
Pnkd				Gm7901
Pcgf2				Snhg3
Nfe2l1				Foxk2
H2ac25				Nrde2
Poglut1				Ino80c
Tmed10				Sgsm2
Ppdpf				Tsen15
Bcl2l1				Cdc5l
Nudt8				Ecpas
Mrpl55				Fam78a
Mad2l2				Rfc4
Slc25a1				Rbbp7
Usp19				Zfp598
Tbcc				Cipc
Adat3				Trappc12
Eif3m				Pak2
Park7				E130307A14Rik
Twf2				Tlk2
Stim1				Hnrnpk
Zkscan17				Hspa5
Slc25a33				Tpm3
Adrm1				Gm42508
Gpaa1				Ddx18
Fance				Zfp652
Etv6				Gm45051
Psmd4				Tnip2
Ramp1				Mprip
Rpa2				Rwdd1
Mcrs1				Ercc6l
Grwd1				Pbk
Pard6a				Ddx52
Ccdc88b				Mrpl22
Cox7a2				Kat2a
Nup50				Gclm
Got1				Nup98
Serp1				Pde4dip
H2az1				Pfas
Fbxw8				Hoxa9
Slc35e4				Gm10095
Lypla2				Lig1
Spns2				Psmd6
Gpr146				Lsg1
Acot8				Ufsp2
Aurkb				Tent4b
Cmtm7				Nampt
Wrap53				Otulin
Zfp64				Nelfcd
Mrps16				Ints2
Krtcap2				Golgb1
Tsix				Cnot10
Racgap1				Mrps30
Tpi1				Xrn1
Cks1b				Txndc17
Adprs				Msl3
Fdx2				Smagp
Psmf1				Capza1
Rps2-ps10				Ogdh
Cenpt				R3hdm1
Fbl				Cnot6
Tubg1				Khdrbs1
Arrdc1				Utp3
Psmg1				Cutc
Aip				Gpr150
Cisd1				H2ac6
Mcm2				Riox2
Mrpl40				Ndst1
Arl6ip5				Dna2
Mrpl14				Ercc8
Ganab				Pan3
Ptpn7				Rdh11
Gm10080				Pptc7
Prkcsh				Ctnna1
Tma7				Sec31a
Npm3				Cyhr1
Atad3a				Ado
Taf6				Cdc123
Psmd8				Coq3
Capg				Arhgef40
Gm15427				Cct8
Elp5				Rad51
Ube2i				Dlst
Tmem134				Ddx47
Ppox				Chst10
Lrch4				Gm11423
Hspd1				Mettl17
Rpl21				Mapre2
Ssr2				Hdac2
Sf3b4				Tlcd1
Anapc16				Smu1
Nrros				Tamalin
Sap18				Mbtps2
Dnpep				Pxmp2
Acot7				Pdlim1
Mogs				Gm12166
Nono				Gmds
Nars				1110059G10Rik
Mettl2				4930524O07Rik
Elp3				Coq7
Glipr2				Vps16
Tbl2				2700062C07Rik
Trpv2				Zfp553
P2rx4				Tmem121
mt-Nd2				Erich1
Bsn				Taok2
Eef2				Cul7
Cops9				Mrps22
Cct6a				Srp68
Exosc8				Ubac1
Tkt				Mesd
Ppp4c				Ndufaf7
C030006K11Rik				Ttc27
Fmnl1				Gm43123
Eprs				Ska1
Gm9797				Ash2l
Smim12				Cdc23
Mfsd12				Gm20498
Lars2
Med16
Snrpb
Tmem203
2010320M18Rik
Alkbh2
Gas5
Ttll12
Gm43409
Ubr4
Ndufaf3
Nrip2
Rassf7
Parvb
Sars2
Plk1
Sertad3
Rpl31
Aurka
Eef1g
Spryd3
Ndufb4c
Tmem9
Snd1
Vps52
mt-Tq
Cox20
Gfer
Mef2b
Gm2000
Pex14
Manbal
Ifi35
Gm43338
Crtc1
mt-Atp6
Rasgrp2
Naa38
Rbm8a
Rpl12
Sfxn4
Cdca8
Atp6v1f
Gm5616
Naa12
Unc13d
Jmjd7
Mrpl27
Diablo
Dhdds
Rangap1
Spag7
Vdac1
Slc35c1
Tkfc
Pcna
Lsm2
Rnps1
Rps17
Rbm42
Zfp622
Apobec3
Dph7
Uqcr10
Ewsr1
Ltb
Idnk
Pqbp1
Tmem185b
Ostc
Mtch2
Mdh2
Coa3
Ndufaf8
C1qbp
Akt1s1
Cox7c
Apex1
Atp5o
Sf3b2
Ddost
Stx5a
Crip1
Apeh
Tubb5
Fam89b
Anapc15
Cenps
Rpl36
Msto1
Sfxn1
Pam16
Ergic3
Klhl30
Grap
Ak2
Tcta
H3f3a
Nt5c
Idh3b
Sell
Dbi
Selenow
Gusb
Gcn1
Nop53
Hyi
Batf
Arf5
Elob
1810013D15Rik
Gtf3a
Dus1l
Cox5b
Gm49756
Eef1d
Mus81
Rps5
Psat1
Atf5
H3f3b
Leng1
Bmyc
H2-K1
Mrps27
Uxt
Tyw1
Dnajc19
Gins2
Ubxn1
Mtor
Katnb1
Armc6
Gm44974
Tmc6
Ndufa8
Lgals9
Cyth2
Usf1
Rps19bp1
Vrk3
Tecr
Znhit1
Rpl19-ps11
Slc1a4
G6pc3
Plk3
Cyb561d2
Psmd5
Dhcr24
Tmem11
Chid1
Snrpc
Junb
Asf1a
Smim20
A430005L14Rik
Rpl8
Tmem234
Jagn1
Sqstm1
Zfp775
Mrps11
Gm10819
Tyk2
Rnf220
Hmgb1
Sting1
Atp5e
Rps16
4930453N24Rik
Alkbh6
Zfp668
Egln2
Lman2l
Zdhhc3
Washc3
Wdr5
Nudcd2
Rpain
Psmg4
Ppp1r14b
Sbf1
Rps10
R3hdm1
Coro1b
Supt4a
Zfp706
Pkmyt1
Hemk1
Lyrm4
D8Ertd738e
Sra1
Exosc2
Sirt7
Ube2g2
mt-Cytb
Gorasp2
Sf3a2
Dpy30
Rfc5
Srp68
Gm28417
Cd81
Tmem161a
Trap1
Cdk10
Cnih4
Ndufa6
Mrpl44
Abhd8
Nrf1
Nudt16l1
Slc52a2
Hexa
Dolpp1
Hnrnpdl
Gm8226
Slirp
Ube2d3
Mag
Nop56
Dusp2
Set
Gng5
Wdr12
Ascc1
Pmpca
Sart3
Preb
Acd
Ociad1
Lamtor5
Pfn1
Slx1b
Swi5
Nup43
Naglu
Eefsec
Borcs6
Samm50
Tuba1a
Mt1
Cdc26
Sac3d1
Copz1
Dtwd1
Mrps22
Ppia
Pigt
Cdca3
Polrmt
Rffl
Pcyox1l
Ap1m1
Rpl41
Rpl26
Ift27
Atp5g2
Gpt
Tmco6
Alpk2
Cops7a
Nup210
Men1
Sub1
Scand1
Atg4b
Vdac3
Prodh
Pabpn1
Hsp90ab1
Rad9a
Ampd2
Ndor1
Iba57
Nup188
Hmgn2
Ctsz
Gars
Pa2g4
Galt
Ercc2
Dnph1
Haus5
Tipin
Ccr7
Tut1
Mtx1
Josd2
Ndufb5
Dhodh
Polr2g
Plekha3
Eif4a1
Mau2
Gm26447
Cs
Mybl2
Mylpf
Tmem121
Kmt5c
Rpl10a
Snrpg
Plscr3
Ppih
Mrps30
Mfsd3
Psma6
Adipor2
Acp6
Suv39h1
Psmb2
Sf3b5
Use1
Idh2
Polr3k
Dctn2
Yif1a
Eci1
Znrd2
Rtcb
Vps28
Nup98
Nans
Brms1
Ccdc85b
Med29
Suclg1
Ecsit
Dctn3
Tra2b
Sytl1
Gm10123
Arhgef39
Mrpl34
Prkrip1
Pi16
1110065P20Rik
Dap3
4933434E20Rik
Gtf2h5
Ptbp1
Atp6v0b
Scamp3
Eef1akmt4
Cenpa
Fam207a
Tmem259
Trp53i13
Csnk2b
Gnb2
Atox1
Ech1
Atp6v0e
Fkbp2
Gmcl1
Wipi2
Maz
Kti12
Exoc7
Ndufc1
Ddb1
Mrps33
Prelid1
Pdhb
Exosc7
Ciao1
Nedd8
Emg1
Hmbs
Psmb8
Nop10
Colgalt1
Il16
Rpusd3
Stk11
Cyb5b
Gm26707
Stk16
Ywhab
Pnpla2
Spr
Psmb4
Cracr2b
Gm32468
Uqcc1
Mrpl3
Tpd52l2
Rpl31-ps8
Ltbr
Rpl7a
Noc4l
Mmab
Fbxw5
Psmd13
Eif3l
Arhgap27
Mcm7
Eif2b4
Smim5
Rnaseh2c
Cox6b1
Txnl4a
Atp5c1
Sin3b
Yipf3
Mrnip
Hmces
Rnf187
Fam216a
Cnot8
Dgkz
Gm38299
Nop16
Txndc5
Snx8
Ppp1r35
B4galt3
Gorasp1
Mrpl24
Nthl1
Rack1
Lemd2
Ubb-ps
Mon1a
Mrpl36
Rpl36a
Bri3bp
H3c8
R3hdm4
Bcat1
Tjp3
Itfg2
Dalrd3
Eef2kmt
Tmcc1
Acy1
Nmrk1
Mrpl33
Fdft1
Frmd8
mt-Atp8
Emc6
N4bp3
Sesn2
Pmf1
Arhgef2
Dnlz
Tmem120a
Hmga1
Snrnp40
Coa8
Rpl7l1
2610318N02Rik
Uqcc4
Trmt2a
Snrnp70
Ino80c
Aldoa
Gde1
Gm15772
Gm42798
Tln1
Card9
BC051226
Pycard
Ddit4
Spout1
Vcpkmt
Pstpip1
Eif5
Ctnnbl1
Sdhaf1
Pigs
Sphk2
Gm7488
Rpl24
Snrpd3
Ubl7
Map1s
Cers5
Slc16a3
Abhd12
Snrpe
Ctdsp1
Ndufb9
Hdac10
Ndufa4
Nop58
Mapkapk3
Tmem143
Gm24336
Pop5
Ap2s1
Rpl11
Mrps15
mt-Ts1
Crebbp
Dtnbp1
Med9
Naxd
Psmd11
Zfp414
Fpgs
Med22
Eif3k
Clic1
Lgals1
Rpl5
Mrpl15
Mrps23
Eif4e2
Clybl
Nelfcd
Rae1
Psmc1
Sys1
Rps8
Ube2c
Gm10275
Ergic1
Ipo5
Ddrgk1
H2bc18
Eef2k
2310009B15Rik
Nfkbib
Nenf
Fdxr
Hdac3
Med11
Akr1b3
Stard7
Nob1
Tmem209
Spacdr
Klhdc2
Gm15859
Edf1
Ndufb10
Ndufb1
Dmap1
Psmc2
Ubap2
Chrac1
Gm15501
Cdk5rap3
Cnbp
Rftn1
Slc25a11
Bfsp2
Gemin7
Ppil3
Pfdn6
Mrps5
Tap2
Bin2
Cpsf1
Drap1
Ten1
Mrps7
Hmgxb3
Mrpl49
Rps3
Uqcrc2
Acsf3
Prpf19
Rpsa
Ndufa3
Snrpf
Rab5if
Mrpl48
Aco2
Ccar2
Erp29
Abcf2
Trp53
Slc66a2
Dqx1
Haus7
Emc4
Ndufa12
Tcf3
Scnm1
Dtx2
Vps72
Anapc11
Dph3
Ensa
Faap20
Abce1
Gm29666
Lockd
Mgst3
Rpl22
Lrrc14
Tmem40
Abcb6
Tada1
Pusl1
Rpl13a
Creld1
Etfb
Rep15
Gm22748
Aph1a
Elk3
Rtf2
Mms22l
Gps2
Scap
G3bp1
Slc25a5
Fabp5
Pes1
Gpt2
Gart
Mrps12
Pradc1
Aopep
Rps9
Faap100
Rabggta
Ubtd1
Psmc6
Pxn
Orai3
Map4
Dnajc8
Slc38a10
Rps20
Drg2
Alg5
Jmjd6
Rab7
Eif4a3
Faf1
Siva1
Spcs1
Dnajc5
Gchfr
Rpl18
Tyms
Nfe2
Gltp
Cfl1
Pomp
Ttc5
Fgd2
Serhl
Arcn1
Spint2
Chtop
Mrpl10
Pnpo
Ring1
Sfpq
Ppp1r15a
Pelp1
Nmt1
Afm
Ap2m1
Tbrg1
1810009A15Rik
D5Ertd605e
Pygo2
Supt5
Anapc7
Mrpl43
Bcat2
Tmco1
Trim27
Arhgap9
Nme3
Cyb561a3
Alg3
Cox16
Mid1ip1
Mif
Xbp1
Mrpl21
Ccdc115
Chaf1b
Haao
Ift22
Taf1d
Ppa1
Ssr4
Ndufs3
Cib1
Mrpl35
Sumo1
Atp5pb
Uqcc6
Rpl6
Rpp25l
Ilvbl
Gm15645
Kat2a
Rexo1
Desi1
Odc1
Glo1
Map2k2
Ufc1
Rps11
Nup85
Smyd5
Mkrn1
Hdgf
Pyurf
Rpa3
3110082I17Rik
Gpd1l
Gm10222
Tmem250-ps
Aarsd1
Atp5g3
Ap5b1
Gins4
Cdk1
Kctd3
Hadh
Gm7332
Magoh
Aprt
Tmem147
Mfsd5
Nudt1
Gnb1l
Ddx47
Bst2
Rnpep
Mrm1
Dynlt1f
Agap3
Pdzd11
Gm10039
Mief2
Bcl7b
Gm20628
Rfc2
Fam136a
Gm14586
Pskh1
Slc2a8
Ranbp1
Gm29216
Raver1
Poll
Akt2
Snora7a
Rpl14
Ogfr
Kyat1
Ncapd2
Npepl1
Sigmar1
Mrpl32
Micos10
Csnk1g2
Sfr1
Rpusd2
Slc17a9
Ppp6c
Rpl28
Gm4294
Atic
Adssl1
Nsmf
Syce2
Tmem208
Gm10177
Taf8
Psmb1
Polr2h
Raly
Rps16-ps2
Manf
Ube4b
Rplp2
Unc119b
Snrpb2
Cdca7
Gle1
P2rx1
Msh2
Mrps17
Eif2b5
Gng12
Rnf5
Phf5a
Phykpl
Nsfl1c
Trappc6a
Harbi1
Emc3
Dpagt1
Rrp1
Npm1
Ndufv3
Ehmt2
Tmem101
Mrpl23-ps1
Ncf1
Mpdu1
Tbc1d9b
Alg1
Tsn
Hsf1
Mecr
Atp5l
Fadd
Cnih1
Atf6b
Sf3b6
Akr1a1
Ndufb4
Tmed4
Rps27a
Ncdn
Phf23
Cnpy3
H3c4
Rtraf
Rpl15-ps3
Smu1
Rrp7a
Rpl27
Trp53rka
Gm10076
Llgl1
Sap18b
Snhg3
Psenen
Mbd3
Vps25
Eif2b2
Ube2v1
Tfpt
Cars
Fau
2810403D21Rik
Gtf3c5
Eif1a
Pola1
Ptma
Anks1
Inhbe
Tmem164
Ric8a
Ndufv2
Fbxl15
Klhl22
Csrp1
Vars2
Ppm1g
Hspe1-rs1
Kat7
Snora9
Chtf18
Sdhc
Fis1
Sft2d1
Stip1
Zfyve19
Eif3c
Prpsap1
Rrm2
Ssu72
Cops7b
Paox
Thap7
Timm8b
Ube2m
Sash3
Aaas
AU022252
Erh
Rpl30
Ogdh
Mfsd10
Tsg101
Gpx4
Mycbp
Zfp36
Pole4
Gm37760
Ap1s1
Gm10221
Klf16
Rbm10
Pdlim1
Hnrnpc
Ldha
Ost4
Cct3
Tmem258
Ptov1
Adgrg3
Zfp787
Frat1
Ak6
Ppm1f
Ercc1
Cdc42se1
Gaa
Kat5
Rpl39
Prpf38a
Psmb7
Mrpl50
Adi1
Rabgap1l
Mef2d
Cyba
Bicd1
Gm13012
Mtif3
Tango2
Gm8741
Limk2
U2af2
Snf8
Entpd6
Snrnp27
H2-M3
Nudt14
Tmem242
Zpr1
Sh3bgrl3
Rps4x
Abcd1
Slc39a1
Znhit3
Eipr1
Vcp
B930036N10Rik
Phkg2
[truncated: 7,061 more rows]
