# Supplementary material for: Guanine nucleotide biosynthesis blockade impairs MLL complex formation and sensitizes leukemias to menin inhibition
Source: Nat Commun. 2025 Mar 18;16:2641. doi: 10.1038/s41467-025-57544-9 (PMC11920272; doi:10.1038/s41467-025-57544-9)
Supplement: Supplementary file 7 — Supplementary Data 5 [file 41467_2025_57544_MOESM7_ESM.xlsx]

## Sheet: Data S5
	gene_sym	baseMean	log2FoldChange	lfcSE	stat	pvalue	padj
ENSMUSG00000069272	H2ac8	2407.73	-5.33851	0.188795	28.2768	6.67613e-176	9.39665e-172
ENSMUSG00000081058	H3c15	5289.07	-4.37836	0.192531	22.741	1.76036e-114	1.23886e-110
ENSMUSG00000068855	H2ac20	294.736	-5.40294	0.252077	21.4337	6.4821e-102	3.04118e-98
ENSMUSG00000074403	H3c13	5795.37	-4.34893	0.2074	20.9688	1.26483e-97	4.45063e-94
ENSMUSG00000091405	H4c14	343.272	-5.31073	0.265417	20.009	4.59608e-89	1.2938e-85
ENSMUSG00000003865	Gys1	469.391	-4.4578	0.230076	19.3753	1.24737e-83	2.92611e-80
ENSMUSG00000094777	H2ac24	73410.8	-3.34717	0.173607	19.2802	7.8817e-83	1.58478e-79
ENSMUSG00000030180	Kdm5a	261.231	-4.60439	0.243188	18.9335	6.04419e-80	1.0634e-76
ENSMUSG00000032715	Trib3	827.889	-5.37085	0.290488	18.489	2.53042e-76	3.95729e-73
ENSMUSG00000022463	Srebf2	507.891	-4.0524	0.219251	18.4829	2.83592e-76	3.99155e-73
ENSMUSG00000060034	Ctf2	565.838	-3.99368	0.220579	18.1054	2.88725e-73	3.69437e-70
ENSMUSG00000060678	H4c3	261.603	-4.23063	0.235517	17.9631	3.78971e-72	4.44502e-69
ENSMUSG00000069300	H2bc11	279.48	-4.10588	0.230011	17.8508	2.84871e-71	3.08428e-68
ENSMUSG00000038352	Arl5c	1076.16	-3.47882	0.196331	17.7192	2.9809e-70	2.99687e-67
ENSMUSG00000079242	C730034F03Rik	181.049	-5.14424	0.293123	17.5498	5.97132e-69	5.60309e-66
ENSMUSG00000061482	H4c4	3518.22	-3.88563	0.223314	17.3999	8.27134e-68	7.2762e-65
ENSMUSG00000042472	Zfp410	612.696	-3.67554	0.215277	17.0735	2.33707e-65	1.93496e-62
ENSMUSG00000052997	Uba2	444.616	-4.44016	0.26258	16.9097	3.81426e-64	2.98254e-61
ENSMUSG00000066258	Trim12a	688.703	-3.47173	0.206789	16.7888	2.94947e-63	2.18494e-60
ENSMUSG00000006784	Odad4	337.739	-4.16012	0.254105	16.3717	3.04726e-60	2.14451e-57
ENSMUSG00000034041	Lyl1	2123.32	-3.3928	0.207658	16.3384	5.25906e-60	3.52482e-57
ENSMUSG00000069309	H2ac22	115.305	-5.46933	0.345963	15.809	2.69616e-56	1.72493e-53
ENSMUSG00000060981	H4c8	182.077	-4.38576	0.280634	15.628	4.69165e-55	2.87108e-52
ENSMUSG00000061991	H2ac10	116.429	-4.09143	0.27196	15.0442	3.7678e-51	2.20966e-48
ENSMUSG00000058773	H1f5	602.236	-4.9229	0.329414	14.9444	1.69365e-50	9.53526e-48
ENSMUSG00000096210	H1f0	302.877	-4.16379	0.279992	14.8711	5.07435e-50	2.74698e-47
ENSMUSG00000051627	H1f4	305.716	-4.78682	0.324262	14.7622	2.56798e-49	1.33868e-46
ENSMUSG00000117292	E330032C10Rik	152.254	-3.6954	0.251236	14.7089	5.65231e-49	2.8413e-46
ENSMUSG00000036864	Proser3	84.5085	-5.59143	0.381717	14.6481	1.38536e-48	6.72375e-46
ENSMUSG00000061615	H2ac4	282.344	-4.89156	0.338765	14.4394	2.92332e-47	1.37152e-44
ENSMUSG00000015134	Aldh1a3	170.832	-3.50728	0.244641	14.3365	1.29512e-46	5.88026e-44
ENSMUSG00000017774	Myo1c	331.461	-3.44891	0.244162	14.1255	2.64543e-45	1.16357e-42
ENSMUSG00000056055	Sag	124.397	-3.86778	0.274628	14.0837	4.78486e-45	2.04081e-42
ENSMUSG00000033434	Gtpbp6	196.017	-3.35289	0.240841	13.9216	4.68309e-44	1.93866e-41
ENSMUSG00000013150	Gfod2	128.339	-4.47189	0.322265	13.8764	8.80244e-44	3.53984e-41
ENSMUSG00000045752	Tssc4	1113.26	-2.7401	0.19844	13.8082	2.27532e-43	8.65546e-41
ENSMUSG00000057359	Gm17494	172.632	-3.76309	0.272506	13.8092	2.24378e-43	8.65546e-41
ENSMUSG00000025408	Ddit3	68.9992	-6.30532	0.456985	13.7977	2.63282e-43	9.75184e-41
ENSMUSG00000075031	H2bc3	100.182	-4.89882	0.356269	13.7503	5.06852e-43	1.82922e-40
ENSMUSG00000036181	H1f2	182.192	-5.13007	0.373875	13.7214	7.56406e-43	2.6616e-40
ENSMUSG00000064220	H2ac18	320.809	-3.6982	0.272186	13.587	4.78076e-42	1.6412e-39
ENSMUSG00000030785	Cox6a2	167.792	-4.58102	0.340622	13.449	3.12108e-41	1.04593e-38
ENSMUSG00000069306	H4c17	240.291	-3.95144	0.295271	13.3824	7.66179e-41	2.5079e-38
ENSMUSG00000027313	Chac1	382.558	-4.33379	0.324782	13.3437	1.2888e-40	4.12269e-38
ENSMUSG00000047822	Angptl8	133.564	-4.64791	0.350231	13.271	3.41035e-40	1.06668e-37
ENSMUSG00000022476	Polr3h	645.871	-2.879	0.217423	13.2415	5.05377e-40	1.54634e-37
ENSMUSG00000101972	H3c11	105.171	-4.50389	0.341007	13.2076	7.93199e-40	2.37538e-37
ENSMUSG00000110120	Gm45251	88.1009	-4.21589	0.321064	13.131	2.18767e-39	6.41488e-37
ENSMUSG00000063439	B9d2	1017.94	-2.72982	0.208593	13.0868	3.91837e-39	1.12553e-36
ENSMUSG00000024037	Wdr4	601.555	-2.76339	0.21159	13.0601	5.56343e-39	1.56611e-36
ENSMUSG00000002416	Ndufb2	2472.74	-2.84636	0.219574	12.9631	1.98037e-38	5.46544e-36
ENSMUSG00000092837	Rpph1	3749.57	-2.214	0.171114	12.9388	2.7199e-38	7.36203e-36
ENSMUSG00000096356	Or8b40	63.1496	-4.89238	0.379073	12.9062	4.15414e-38	1.1032e-35
ENSMUSG00000040618	Pck2	704.463	-3.45419	0.267732	12.9017	4.40357e-38	1.14778e-35
ENSMUSG00000031770	Herpud1	324.83	-4.08794	0.317562	12.8729	6.39685e-38	1.63701e-35
ENSMUSG00000031785	Adgrg1	398.927	-4.17554	0.325905	12.8121	1.40198e-37	3.52373e-35
ENSMUSG00000029060	Mib2	163.53	-4.10794	0.320758	12.807	1.49872e-37	3.68684e-35
ENSMUSG00000069305	H4c18	214.222	-3.39129	0.264822	12.8059	1.51926e-37	3.68684e-35
ENSMUSG00000024827	Gldc	107	-3.57363	0.279699	12.7767	2.21226e-37	5.27754e-35
ENSMUSG00000084843	B230312C02Rik	82.3316	-4.32598	0.339698	12.7348	3.78906e-37	8.88849e-35
ENSMUSG00000027222	Pex16	762.831	-2.76477	0.21754	12.7093	5.25297e-37	1.21206e-34
ENSMUSG00000030717	Nupr1	70.5461	-4.89704	0.385362	12.7077	5.36117e-37	1.21707e-34
ENSMUSG00000058385	H2bc8	123.652	-4.42358	0.349422	12.6597	9.8867e-37	2.20881e-34
ENSMUSG00000062727	H2bc12	177.709	-4.4195	0.351955	12.557	3.63826e-36	8.00133e-34
ENSMUSG00000031490	Eif4ebp1	3368.89	-3.1902	0.254964	12.5124	6.39037e-36	1.38376e-33
ENSMUSG00000015290	Ubl4a	2274.11	-2.62744	0.210181	12.5008	7.38641e-36	1.57521e-33
ENSMUSG00000091021	Gm17300	311.787	-3.60247	0.288853	12.4716	1.06613e-35	2.23966e-33
ENSMUSG00000027639	Samhd1	120.735	-3.88462	0.312298	12.4388	1.60856e-35	3.32948e-33
ENSMUSG00000061111	Mcrip1	2064.74	-2.21024	0.177867	12.4264	1.87934e-35	3.83358e-33
ENSMUSG00000027634	Ndrg3	135.778	-3.49898	0.281837	12.4149	2.16945e-35	4.36214e-33
ENSMUSG00000017837	Nkiras2	489.05	-2.99573	0.241848	12.3868	3.08025e-35	6.10626e-33
ENSMUSG00000025403	Shmt2	3892.71	-3.45827	0.279738	12.3625	4.16787e-35	8.1476e-33
ENSMUSG00000006378	Gcat	2659.13	-2.83425	0.229962	12.3249	6.65653e-35	1.28343e-32
ENSMUSG00000025140	Pycr1	372.058	-3.3507	0.271929	12.322	6.89699e-35	1.31183e-32
ENSMUSG00000052565	H1f3	90.717	-4.61995	0.377068	12.2523	1.63268e-34	3.064e-32
ENSMUSG00000018821	Avpi1	433.143	-2.56206	0.209237	12.2448	1.79098e-34	3.31685e-32
ENSMUSG00000020766	Galk1	9441.34	-2.31263	0.189313	12.2159	2.55623e-34	4.67259e-32
ENSMUSG00000040483	Xaf1	167.855	-3.13977	0.257836	12.1774	4.10299e-34	7.4038e-32
ENSMUSG00000034205	Loxl2	67.4956	-4.53859	0.372773	12.1752	4.21368e-34	7.50729e-32
ENSMUSG00000054716	Zfp771	581.498	-2.77689	0.229493	12.1001	1.05452e-33	1.85529e-31
ENSMUSG00000078440	Dohh	2392.35	-2.40609	0.199062	12.0872	1.23479e-33	2.14563e-31
ENSMUSG00000032180	Tmed1	697.175	-2.56238	0.212967	12.0318	2.41755e-33	4.14964e-31
ENSMUSG00000041506	Rrp9	1327.11	-2.77956	0.23188	11.987	4.15498e-33	7.04595e-31
ENSMUSG00000020614	Fam20a	82.4183	-5.05005	0.421902	11.9697	5.1197e-33	8.57855e-31
ENSMUSG00000049539	H1f1	102.01	-4.61299	0.385695	11.9602	5.74186e-33	9.50784e-31
ENSMUSG00000060600	Eno3	89.3227	-4.23299	0.354108	11.954	6.19091e-33	1.01322e-30
ENSMUSG00000042106	Inka1	415.581	-3.48453	0.291726	11.9445	6.93311e-33	1.12165e-30
ENSMUSG00000044894	Uqcrq	9290.48	-2.40989	0.201886	11.9369	7.602e-33	1.21589e-30
ENSMUSG00000028470	Hint2	1809.73	-2.54265	0.213294	11.9209	9.21449e-33	1.44104e-30
ENSMUSG00000096768	Gm47283	471.035	-3.2091	0.269191	11.9213	9.17084e-33	1.44104e-30
ENSMUSG00000022559	Fbxl6	785.964	-2.71785	0.228278	11.9059	1.10286e-32	1.70579e-30
ENSMUSG00000026815	Gfi1b	198.145	-5.10846	0.430104	11.8773	1.55377e-32	2.37709e-30
ENSMUSG00000026180	Cxcr2	67.9555	-3.70126	0.311684	11.875	1.59573e-32	2.41504e-30
ENSMUSG00000041939	Mvk	233.928	-3.22189	0.271453	11.869	1.71405e-32	2.56525e-30
ENSMUSG00000069273	H3c6	86.1181	-3.81781	0.321684	11.8682	1.73143e-32	2.56525e-30
ENSMUSG00000022102	Dok2	689.371	-2.58325	0.217926	11.8538	2.05755e-32	3.01666e-30
ENSMUSG00000033228	Scaf11	2961.08	-2.50656	0.211537	11.8493	2.17029e-32	3.14916e-30
ENSMUSG00000007029	Vars	1105.97	-3.54572	0.29927	11.8479	2.20687e-32	3.16956e-30
ENSMUSG00000041319	Thoc6	534.223	-3.07287	0.259617	11.8361	2.53849e-32	3.60901e-30
ENSMUSG00000001521	Tulp3	61.1318	-3.65421	0.309033	11.8247	2.91079e-32	4.09519e-30
ENSMUSG00000060038	Dhps	475.596	-3.24057	0.27407	11.8239	2.93864e-32	4.09519e-30
ENSMUSG00000027107	Chrna1	71.4394	-3.82286	0.323586	11.814	3.30301e-32	4.55784e-30
ENSMUSG00000068329	Htra2	851.914	-3.14499	0.266666	11.7937	4.20533e-32	5.74661e-30
ENSMUSG00000053398	Phgdh	4513.81	-3.46083	0.295031	11.7304	8.90445e-32	1.2051e-29
ENSMUSG00000064899	Snord118	68.7041	-3.86112	0.329274	11.7262	9.36197e-32	1.25495e-29
ENSMUSG00000045826	Ptprcap	1791.72	-2.89657	0.247152	11.7198	1.0091e-31	1.33991e-29
ENSMUSG00000044876	Zfp444	451.676	-2.37222	0.202948	11.6888	1.45466e-31	1.91349e-29
ENSMUSG00000020238	Ncln	1465.23	-2.72066	0.232976	11.6778	1.65441e-31	2.15609e-29
ENSMUSG00000032171	Pin1	3722.68	-2.37994	0.2039	11.6721	1.77037e-31	2.28605e-29
ENSMUSG00000004100	Ppan	876.315	-2.88964	0.247877	11.6576	2.09987e-31	2.68688e-29
ENSMUSG00000034932	Mrpl54	2381.5	-2.82607	0.243694	11.5968	4.27768e-31	5.42418e-29
ENSMUSG00000003438	Timm50	1767.74	-2.92605	0.252891	11.5704	5.81896e-31	7.31267e-29
ENSMUSG00000022571	Pycrl	1350.6	-2.87555	0.248811	11.5572	6.78957e-31	8.45692e-29
ENSMUSG00000029703	Lrwd1	788.96	-2.93317	0.25401	11.5475	7.60093e-31	9.38448e-29
ENSMUSG00000114279	H2bc14	73.6676	-3.81996	0.331239	11.5323	9.06462e-31	1.10943e-28
ENSMUSG00000069310	H3c3	123.637	-4.52172	0.392989	11.506	1.23098e-30	1.49363e-28
ENSMUSG00000036622	Atp13a2	419.59	-3.14663	0.273741	11.4949	1.3994e-30	1.68346e-28
ENSMUSG00000097048	1600020E01Rik	61.983	-4.71061	0.410073	11.4872	1.52947e-30	1.82434e-28
ENSMUSG00000031813	Mvb12a	2096.99	-2.56198	0.223477	11.4642	1.99667e-30	2.36161e-28
ENSMUSG00000024608	Rps14	71024	-2.34144	0.20457	11.4456	2.47287e-30	2.89381e-28
ENSMUSG00000029034	Ints11	370.659	-3.36037	0.293625	11.4444	2.50831e-30	2.89381e-28
ENSMUSG00000039640	Mrpl12	3496.25	-3.03645	0.265316	11.4446	2.50123e-30	2.89381e-28
ENSMUSG00000108414	Snhg1	121.172	-4.04162	0.353253	11.4412	2.60384e-30	2.9796e-28
ENSMUSG00000079442	St6galnac4	467.857	-2.55593	0.223831	11.419	3.35986e-30	3.81371e-28
ENSMUSG00000067071	Hes6	3445.72	-2.55826	0.224507	11.395	4.42598e-30	4.98365e-28
ENSMUSG00000100599	1700120C14Rik	193.093	-3.03258	0.266186	11.3927	4.54639e-30	5.07861e-28
ENSMUSG00000002660	Clpp	787.433	-3.16044	0.27763	11.3837	5.04372e-30	5.58979e-28
ENSMUSG00000019301	Hsd17b1	106.925	-3.75321	0.329869	11.3779	5.39022e-30	5.92714e-28
ENSMUSG00000025486	Sirt3	270.169	-2.98596	0.262526	11.374	5.63532e-30	6.14861e-28
ENSMUSG00000049482	Ctu2	802.498	-2.96642	0.261244	11.355	7.00408e-30	7.58326e-28
ENSMUSG00000025651	Uqcrc1	6614.33	-2.626	0.231565	11.3402	8.29452e-30	8.91186e-28
ENSMUSG00000035595	Fam174c	125.542	-3.53922	0.312276	11.3337	8.93941e-30	9.53199e-28
ENSMUSG00000028959	Fastk	715.371	-2.46082	0.217167	11.3314	9.16839e-30	9.70264e-28
ENSMUSG00000030814	Bcl7c	280.038	-2.91259	0.257138	11.327	9.64922e-30	1.01353e-27
ENSMUSG00000027944	Hax1	1493.5	-3.07803	0.271986	11.3169	1.08263e-29	1.12874e-27
ENSMUSG00000033751	Gadd45gip1	2176.67	-2.52159	0.223109	11.302	1.28239e-29	1.32718e-27
ENSMUSG00000065862	Gm24029	85.7925	-3.72994	0.330326	11.2917	1.44237e-29	1.48186e-27
ENSMUSG00000060950	Trmt61a	265.838	-2.90687	0.257471	11.2901	1.46908e-29	1.49835e-27
ENSMUSG00000071516	H2ac13	64.3239	-4.44632	0.393961	11.2862	1.53555e-29	1.55489e-27
ENSMUSG00000035278	Plekhj1	1037.28	-2.7493	0.243624	11.285	1.55623e-29	1.56457e-27
ENSMUSG00000033318	Gstt2	189.889	-4.06422	0.360841	11.2632	1.99406e-29	1.9844e-27
ENSMUSG00000071078	Nr2c2ap	1086.52	-2.91906	0.259176	11.2628	2.00202e-29	1.9844e-27
ENSMUSG00000020087	Tysnd1	498.835	-2.58296	0.229464	11.2565	2.15145e-29	2.11759e-27
ENSMUSG00000093355	Snora26	62.3244	-3.61379	0.321251	11.2491	2.33957e-29	2.28677e-27
ENSMUSG00000088252	Snord13	54.8985	-5.30376	0.473526	11.2006	4.05058e-29	3.93186e-27
ENSMUSG00000086841	2410006H16Rik	1543.34	-3.21661	0.28767	11.1816	5.01779e-29	4.83736e-27
ENSMUSG00000029446	Psph	426.904	-3.2691	0.292413	11.1797	5.12443e-29	4.90655e-27
ENSMUSG00000002820	Atg4d	594.933	-2.41178	0.216175	11.1566	6.64502e-29	6.3195e-27
ENSMUSG00000043770	Gm12481	1089.48	-2.30773	0.206891	11.1544	6.81823e-29	6.44071e-27
ENSMUSG00000027952	Pmvk	202.071	-3.48715	0.313111	11.1371	8.27708e-29	7.71523e-27
ENSMUSG00000116165	Pdxp	450.365	-2.2522	0.202222	11.1373	8.26073e-29	7.71523e-27
ENSMUSG00000063021	H2ac15	50.2483	-4.76398	0.427966	11.1317	8.79756e-29	8.14643e-27
ENSMUSG00000030086	Chchd6	670.414	-2.2712	0.204179	11.1236	9.63355e-29	8.86223e-27
ENSMUSG00000026197	Zfand2b	449.891	-2.65663	0.238862	11.122	9.80254e-29	8.95914e-27
ENSMUSG00000020471	Pold2	1085.7	-2.82488	0.254092	11.1176	1.03063e-28	9.35876e-27
ENSMUSG00000029440	Psmd9	350.593	-2.86638	0.257912	11.1138	1.07476e-28	9.69692e-27
ENSMUSG00000006299	Aamp	1478.34	-2.68837	0.242172	11.1011	1.23975e-28	1.11143e-26
ENSMUSG00000020775	Mrpl38	340.67	-3.02476	0.272532	11.0988	1.27206e-28	1.12611e-26
ENSMUSG00000031762	Mt2	171.307	-3.86231	0.347995	11.0987	1.27212e-28	1.12611e-26
ENSMUSG00000063802	Hspbp1	857.166	-2.61483	0.235777	11.0903	1.39893e-28	1.23062e-26
ENSMUSG00000009863	Sdhb	2366.88	-2.94895	0.266195	11.0782	1.60132e-28	1.39991e-26
ENSMUSG00000035227	Spcs2	835.018	-3.00279	0.271656	11.0536	2.10513e-28	1.82899e-26
ENSMUSG00000039715	Dync2i2	576.737	-2.56867	0.232783	11.0346	2.60111e-28	2.24605e-26
ENSMUSG00000030313	Dennd5b	823.803	-2.78817	0.252713	11.0329	2.65093e-28	2.27511e-26
ENSMUSG00000065208	Gm24616	260.42	-2.68524	0.244579	10.9791	4.81871e-28	4.11051e-26
ENSMUSG00000085385	Snhg17	96.6328	-4.35543	0.397247	10.9641	5.68931e-28	4.82392e-26
ENSMUSG00000070953	Rabepk	305.395	-3.10083	0.282857	10.9625	5.78744e-28	4.87774e-26
ENSMUSG00000036587	Fut7	237.762	-2.9859	0.272458	10.9591	6.00824e-28	5.03369e-26
ENSMUSG00000110234	Gm45799	502.18	-2.44937	0.223513	10.9585	6.04906e-28	5.0379e-26
ENSMUSG00000031819	Emc8	1286	-2.61748	0.239004	10.9516	6.52889e-28	5.40553e-26
ENSMUSG00000069301	H2ac11	131.176	-4.23543	0.387332	10.9349	7.85099e-28	6.46214e-26
ENSMUSG00000069267	H3c2	98.6149	-4.45747	0.408311	10.9168	9.57677e-28	7.8368e-26
ENSMUSG00000049422	Chchd10	466.061	-3.05374	0.279853	10.912	1.01049e-27	8.22121e-26
ENSMUSG00000020153	Ndufs7	2557.81	-2.39463	0.219952	10.8871	1.32866e-27	1.07476e-25
ENSMUSG00000117924	Tmem223	1100.19	-2.59979	0.238824	10.8858	1.34708e-27	1.08344e-25
ENSMUSG00000118107	Gm34455	69.4823	-3.86762	0.355358	10.8837	1.37813e-27	1.10211e-25
ENSMUSG00000062054	Iah1	245.7	-3.20567	0.294627	10.8804	1.42875e-27	1.13614e-25
ENSMUSG00000059363	Fxn	595.4	-2.52056	0.231738	10.8768	1.48734e-27	1.17609e-25
ENSMUSG00000027613	Eif6	5636.21	-2.30584	0.212165	10.8682	1.63461e-27	1.28531e-25
ENSMUSG00000020307	Cdc34	1217.59	-2.75807	0.254205	10.8498	1.99922e-27	1.56328e-25
ENSMUSG00000002768	Mea1	1052.35	-2.70687	0.249999	10.8275	2.54917e-27	1.98229e-25
ENSMUSG00000032478	Nme6	584.632	-2.44307	0.225736	10.8227	2.68716e-27	2.07812e-25
ENSMUSG00000032410	Xrn1	44.3548	-4.86346	0.449528	10.819	2.79709e-27	2.15132e-25
ENSMUSG00000033055	Ankrd54	775.047	-2.68676	0.24846	10.8136	2.96668e-27	2.26935e-25
ENSMUSG00000020219	Timm13	6388.46	-2.09732	0.194463	10.7852	4.04437e-27	3.077e-25
ENSMUSG00000036504	Phpt1	1114.55	-2.72473	0.252855	10.7758	4.4772e-27	3.38799e-25
ENSMUSG00000065353	Snora73b	183.51	-3.2049	0.29778	10.7626	5.16782e-27	3.88969e-25
ENSMUSG00000071562	Stfa1	74.9774	4.33259	0.403243	-10.7444	6.29805e-27	4.71516e-25
ENSMUSG00000035754	Wdr18	3141.74	-2.37207	0.221254	10.721	8.10937e-27	6.03912e-25
ENSMUSG00000025204	Ndufb8	5789.52	-2.29512	0.214114	10.7192	8.27585e-27	6.13066e-25
ENSMUSG00000085156	Snhg15	292.317	-2.79552	0.260958	10.7125	8.8884e-27	6.54996e-25
ENSMUSG00000031431	Tsc22d3	94.4548	-4.57385	0.4272	10.7066	9.48136e-27	6.95053e-25
ENSMUSG00000020163	Uqcr11	9273.88	-2.00119	0.187065	10.6978	1.04208e-26	7.59966e-25
ENSMUSG00000026857	Ntmt1	772.311	-2.54226	0.237676	10.6963	1.05915e-26	7.68428e-25
ENSMUSG00000002767	Mrpl2	766.084	-2.56346	0.239839	10.6883	1.15488e-26	8.33586e-25
ENSMUSG00000025858	Get4	1597.52	-2.4704	0.231187	10.6857	1.18738e-26	8.5267e-25
ENSMUSG00000023967	Mrps18a	742.579	-2.79864	0.262002	10.6818	1.23874e-26	8.85037e-25
ENSMUSG00000042462	Dctpp1	3374.99	-2.29283	0.215157	10.6566	1.62462e-26	1.15487e-24
ENSMUSG00000020692	Nle1	698.494	-2.79348	0.262167	10.6554	1.64614e-26	1.16429e-24
ENSMUSG00000037204	Atg101	1333.03	-2.30155	0.216444	10.6334	2.08266e-26	1.46567e-24
ENSMUSG00000002833	Hdgfl2	138.704	-3.42231	0.321973	10.6292	2.1808e-26	1.5271e-24
ENSMUSG00000025227	Mfsd13a	154.172	-3.03452	0.286218	10.6021	2.91372e-26	2.03023e-24
ENSMUSG00000026126	Ptpn18	2294.87	-2.44161	0.230674	10.5847	3.50974e-26	2.43348e-24
ENSMUSG00000026456	Cyb5r1	120.813	-3.43778	0.324985	10.5783	3.75814e-26	2.59293e-24
ENSMUSG00000024327	Slc39a7	556.458	-2.87743	0.272055	10.5767	3.82323e-26	2.62497e-24
ENSMUSG00000022551	Cyc1	3849.52	-2.6806	0.253587	10.5707	4.07336e-26	2.78314e-24
ENSMUSG00000064349	mt-Tc	70.5824	-3.8332	0.362754	10.5669	4.24157e-26	2.88406e-24
ENSMUSG00000022553	Maf1	988.669	-2.57277	0.243548	10.5637	4.39102e-26	2.97133e-24
ENSMUSG00000030588	Yif1b	2335.73	-2.32989	0.220804	10.5518	4.98129e-26	3.35462e-24
ENSMUSG00000055296	Tmem245	56.599	-3.55069	0.336931	10.5383	5.75265e-26	3.85564e-24
ENSMUSG00000001436	Slc19a1	759.663	-2.45254	0.232825	10.5338	6.03302e-26	4.0244e-24
ENSMUSG00000117327	Gm6467	222.237	-2.51694	0.238961	10.5328	6.09666e-26	4.04766e-24
ENSMUSG00000001588	Acap1	326.397	-3.0977	0.294201	10.5292	6.33863e-26	4.18855e-24
ENSMUSG00000025646	Atrip	108.713	-2.87546	0.273108	10.5286	6.37567e-26	4.19335e-24
ENSMUSG00000057322	Rpl38	5294.9	-2.71377	0.257958	10.5202	6.97316e-26	4.56499e-24
ENSMUSG00000049932	H2ax	1112.27	-2.56695	0.244071	10.5172	7.1961e-26	4.68912e-24
ENSMUSG00000038690	Atp5j2	4174.92	-2.55453	0.243096	10.5083	7.91204e-26	5.13189e-24
ENSMUSG00000070167	Snora57	156.787	-2.83949	0.27024	10.5073	7.99337e-26	5.16085e-24
ENSMUSG00000018169	Mfng	349.622	-2.45802	0.234312	10.4904	9.56137e-26	6.14504e-24
ENSMUSG00000026418	Tnni1	129.635	-3.18738	0.304314	10.474	1.13743e-25	7.27698e-24
ENSMUSG00000051735	Rinl	275.221	-3.1717	0.302853	10.4727	1.15254e-25	7.3403e-24
ENSMUSG00000031783	Polr2c	1407.2	-2.82825	0.270122	10.4703	1.18281e-25	7.49909e-24
ENSMUSG00000005674	Tomm40l	639.246	-2.53651	0.242331	10.4672	1.22255e-25	7.71632e-24
ENSMUSG00000018286	Psmb6	6617.03	-2.07389	0.198223	10.4624	1.28545e-25	8.07711e-24
ENSMUSG00000003348	Mob3a	380.006	-2.85804	0.273205	10.4612	1.30212e-25	8.14549e-24
ENSMUSG00000109324	Prmt1	1354.3	-3.02837	0.289564	10.4584	1.34161e-25	8.35536e-24
ENSMUSG00000025142	Aspscr1	623.339	-2.47062	0.236297	10.4556	1.38176e-25	8.56753e-24
ENSMUSG00000052751	Repin1	266.287	-2.93141	0.280565	10.4482	1.4927e-25	9.21482e-24
ENSMUSG00000091931	Gon7	62.2828	-3.39828	0.325468	10.4412	1.60732e-25	9.87908e-24
ENSMUSG00000010095	Slc3a2	850.275	-3.11056	0.298165	10.4323	1.76491e-25	1.08005e-23
ENSMUSG00000031807	Pgls	5804.37	-2.15769	0.206896	10.4288	1.83128e-25	1.11581e-23
ENSMUSG00000029752	Asns	489.715	-3.59917	0.345153	10.4278	1.85188e-25	1.1235e-23
ENSMUSG00000042178	Armc5	103.924	-4.3789	0.420262	10.4194	2.02122e-25	1.22097e-23
ENSMUSG00000069744	Psmb3	9085.37	-2.54251	0.244401	10.4031	2.40098e-25	1.44418e-23
ENSMUSG00000022570	Gfus	834.948	-2.79904	0.269212	10.3972	2.55432e-25	1.52987e-23
ENSMUSG00000069516	Lyz2	426.844	3.74591	0.360951	-10.3779	3.12669e-25	1.86475e-23
ENSMUSG00000027327	1700037H04Rik	288.983	-2.59638	0.250288	10.3736	3.27056e-25	1.94233e-23
ENSMUSG00000035828	Pim3	482.601	-2.99087	0.288754	10.3579	3.85437e-25	2.27942e-23
ENSMUSG00000042419	Nfkbil1	114.857	-3.76108	0.363483	10.3473	4.30311e-25	2.53416e-23
ENSMUSG00000021901	Bap1	183.471	-3.60677	0.349259	10.3269	5.32474e-25	3.12274e-23
ENSMUSG00000034748	Sirt6	176.26	-2.93263	0.284664	10.3021	6.8955e-25	4.02155e-23
ENSMUSG00000060002	Chpt1	63.386	-3.47258	0.337084	10.3018	6.9145e-25	4.02155e-23
ENSMUSG00000040767	Snrnp25	1203.65	-2.32643	0.225908	10.2981	7.18653e-25	4.16257e-23
ENSMUSG00000008140	Emc10	1540.37	-2.09243	0.203243	10.2952	7.40338e-25	4.2706e-23
ENSMUSG00000025371	Chmp6	303.045	-2.84027	0.275934	10.2933	7.55466e-25	4.34007e-23
ENSMUSG00000038644	Pold1	766.996	-2.72615	0.264988	10.2878	7.99549e-25	4.57465e-23
ENSMUSG00000039656	Rxrb	487.207	-2.65891	0.259436	10.2488	1.19765e-24	6.80849e-23
ENSMUSG00000068739	Sars	405.476	-3.46808	0.338393	10.2487	1.19965e-24	6.80849e-23
ENSMUSG00000017707	Serinc3	300.264	-2.82014	0.275224	10.2467	1.22443e-24	6.92123e-23
ENSMUSG00000026520	Pycr2	1720.14	-2.30973	0.225431	10.2459	1.2351e-24	6.95359e-23
ENSMUSG00000090841	Myl6	4856.58	-2.3847	0.232866	10.2406	1.30404e-24	7.31248e-23
ENSMUSG00000025533	Asl	289.299	-2.88472	0.28194	10.2317	1.42984e-24	7.98612e-23
ENSMUSG00000088254	Gm24289	193.119	-3.38321	0.330702	10.2304	1.44931e-24	8.06284e-23
ENSMUSG00000069265	H3c1	60.1337	-3.85579	0.377024	10.2269	1.50246e-24	8.32567e-23
ENSMUSG00000028811	Yars	375.211	-2.98879	0.292279	10.2258	1.51933e-24	8.38612e-23
ENSMUSG00000029545	Acads	993.153	-2.55138	0.249514	10.2254	1.52569e-24	8.3883e-23
ENSMUSG00000012705	Retn	34.7872	-4.984	0.488148	10.21	1.78833e-24	9.79407e-23
ENSMUSG00000002661	Alkbh7	682.163	-2.00814	0.196728	10.2077	1.83169e-24	9.99266e-23
ENSMUSG00000004931	Apba3	224.659	-2.68703	0.263265	10.2066	1.85321e-24	1.0071e-22
ENSMUSG00000028140	Mrpl9	89.0617	-3.55626	0.34854	10.2033	1.91629e-24	1.0334e-22
ENSMUSG00000035215	Lsm7	2491.64	-2.21125	0.216712	10.2036	1.90988e-24	1.0334e-22
ENSMUSG00000015943	Bola1	1392.6	-2.46616	0.241784	10.1999	1.98554e-24	1.06666e-22
ENSMUSG00000032040	Dcps	399.903	-3.18529	0.312629	10.1887	2.22623e-24	1.19142e-22
ENSMUSG00000024799	Tm7sf2	181.286	-2.83779	0.278728	10.1812	2.4053e-24	1.28237e-22
ENSMUSG00000000244	Tspan32	1273.02	-2.62222	0.257693	10.1757	2.54457e-24	1.34788e-22
ENSMUSG00000003531	Dgcr6	586.544	-2.17574	0.213819	10.1756	2.54732e-24	1.34788e-22
ENSMUSG00000020798	Spns3	1429.98	-2.14498	0.210825	10.1742	2.58449e-24	1.36242e-22
ENSMUSG00000028461	Ccdc107	489.354	-2.55413	0.251271	10.1648	2.84579e-24	1.49457e-22
ENSMUSG00000095123	Gm21781	43.4655	-4.08827	0.402273	10.1629	2.90242e-24	1.51865e-22
ENSMUSG00000100017	2410022M11Rik	68.2567	-3.55232	0.349857	10.1536	3.19285e-24	1.66442e-22
ENSMUSG00000030741	Spns1	387.325	-3.04997	0.300454	10.1512	3.27255e-24	1.69967e-22
ENSMUSG00000030357	Fkbp4	1941.78	-3.07972	0.303621	10.1433	3.5482e-24	1.83606e-22
ENSMUSG00000006442	Srm	2376.44	-2.48246	0.245062	10.1299	4.06882e-24	2.09775e-22
ENSMUSG00000107029	Gm43123	67.1417	-3.66831	0.362148	10.1293	4.09518e-24	2.10364e-22
ENSMUSG00000031879	Ciao2b	438.209	-2.6709	0.263704	10.1284	4.1337e-24	2.1157e-22
ENSMUSG00000025381	Cnpy2	425.539	-3.04656	0.301044	10.12	4.50414e-24	2.29695e-22
ENSMUSG00000097467	Gm26737	39.4927	-4.32921	0.427815	10.1193	4.53418e-24	2.30392e-22
ENSMUSG00000004933	Matk	645.919	-2.23482	0.220938	10.1151	4.73487e-24	2.3968e-22
ENSMUSG00000006731	B4galnt1	1449.21	-2.43198	0.240438	10.1148	4.75103e-24	2.3968e-22
ENSMUSG00000006456	Rbm14	265.523	-2.91612	0.288603	10.1042	5.29015e-24	2.65925e-22
ENSMUSG00000005873	Reep5	1448.53	-2.80446	0.277778	10.0961	5.75055e-24	2.88039e-22
ENSMUSG00000042873	Lhfpl4	44.2117	-4.37581	0.433581	10.0923	5.97763e-24	2.98351e-22
ENSMUSG00000028672	Hmgcl	419.264	-2.66037	0.263658	10.0902	6.10162e-24	3.03464e-22
ENSMUSG00000019579	Mydgf	2000.38	-2.70915	0.268989	10.0716	7.37845e-24	3.65675e-22
ENSMUSG00000019428	Fkbp8	3559.78	-2.25954	0.224544	10.0628	8.06465e-24	3.96888e-22
ENSMUSG00000039018	Mtg1	268.83	-3.01086	0.299201	10.063	8.05267e-24	3.96888e-22
ENSMUSG00000073838	Tufm	572.34	-3.01329	0.300052	10.0426	9.90742e-24	4.85878e-22
ENSMUSG00000004929	Thop1	548.86	-2.94164	0.293078	10.0371	1.04752e-23	5.11939e-22
ENSMUSG00000025494	Sigirr	294.765	-2.66693	0.265734	10.0361	1.05823e-23	5.15384e-22
ENSMUSG00000030007	Cct7	1747.19	-3.0583	0.305199	10.0207	1.23682e-23	6.00285e-22
ENSMUSG00000034175	Rhbdd3	369.06	-2.26403	0.22638	10.001	1.50854e-23	7.29645e-22
ENSMUSG00000001755	Coasy	264.799	-3.29312	0.329364	9.99844	1.54817e-23	7.46252e-22
ENSMUSG00000003184	Irf3	423.778	-2.57917	0.258114	9.99236	1.64622e-23	7.90803e-22
ENSMUSG00000039244	Ints15	379.214	-2.62952	0.263171	9.99167	1.65761e-23	7.93566e-22
ENSMUSG00000005410	Mcm5	1720.86	-2.8338	0.283832	9.98407	1.78964e-23	8.53871e-22
ENSMUSG00000039183	Nubp2	1770.96	-2.57107	0.25769	9.97738	1.91461e-23	9.10412e-22
ENSMUSG00000032966	Fkbp1a	1029.91	-2.70439	0.271218	9.97128	2.03578e-23	9.64767e-22
ENSMUSG00000002274	Metrn	355.574	-2.22724	0.223529	9.96398	2.19122e-23	1.03495e-21
ENSMUSG00000027642	Rpn2	537.768	-3.07954	0.309515	9.94958	2.53244e-23	1.19211e-21
ENSMUSG00000007036	Abhd16a	544.361	-2.55621	0.256961	9.94783	2.57732e-23	1.20919e-21
ENSMUSG00000033430	Terf2ip	36.3914	-3.85109	0.387179	9.94654	2.61116e-23	1.221e-21
ENSMUSG00000024036	Slc37a1	95.5233	-3.09113	0.311239	9.93169	3.03072e-23	1.41249e-21
ENSMUSG00000003868	Ruvbl2	1753.56	-2.83848	0.285878	9.92898	3.11409e-23	1.44656e-21
ENSMUSG00000044986	Tst	581.301	-2.58367	0.260271	9.92686	3.18109e-23	1.468e-21
ENSMUSG00000064372	mt-Tp	87.1572	-3.31962	0.3344	9.92709	3.17386e-23	1.468e-21
ENSMUSG00000029472	Anapc5	497.54	-2.97173	0.299675	9.91649	3.52935e-23	1.62339e-21
ENSMUSG00000070493	Chchd2	7478.45	-2.59997	0.262232	9.91478	3.59047e-23	1.64612e-21
ENSMUSG00000023988	Bysl	371.983	-2.67395	0.269972	9.90457	3.97667e-23	1.81726e-21
ENSMUSG00000031834	Pik3r2	190.303	-3.26073	0.329319	9.90141	4.10435e-23	1.86954e-21
ENSMUSG00000074656	Eif2s2	215.612	-2.90025	0.293169	9.89276	4.47498e-23	2.03179e-21
ENSMUSG00000024181	Mrpl28	3813.94	-2.22852	0.225419	9.88616	4.77995e-23	2.16327e-21
ENSMUSG00000032014	Oaf	833.714	-2.60353	0.263499	9.8806	5.05306e-23	2.27955e-21
ENSMUSG00000037089	Slc35b2	2281.58	-1.95098	0.197524	9.87718	5.22847e-23	2.35114e-21
ENSMUSG00000089847	Timm10b	1151.27	-2.37049	0.240021	9.87618	5.28053e-23	2.36699e-21
ENSMUSG00000078713	Tomm5	2652.21	-2.53888	0.257167	9.8725	5.47832e-23	2.44785e-21
ENSMUSG00000027215	Cd82	165.105	-3.41103	0.34574	9.8659	5.85074e-23	2.60599e-21
ENSMUSG00000030707	Coro1a	8227.46	-2.7574	0.279503	9.86536	5.88221e-23	2.61174e-21
ENSMUSG00000024429	Gnl1	157.501	-2.20998	0.224042	9.86411	5.95586e-23	2.63612e-21
ENSMUSG00000061286	Exosc5	4525.27	-2.04352	0.207709	9.83838	7.6943e-23	3.3949e-21
ENSMUSG00000030680	Pagr1a	338.884	-2.61759	0.266221	9.83238	8.16627e-23	3.58293e-21
ENSMUSG00000036820	Amdhd2	794.858	-2.1035	0.213944	9.83201	8.19682e-23	3.58293e-21
ENSMUSG00000080921	Rpl38-ps2	718.234	-2.83819	0.288664	9.83219	8.18231e-23	3.58293e-21
ENSMUSG00000037443	Cep85	218.295	-3.14055	0.319595	9.82665	8.64431e-23	3.76683e-21
ENSMUSG00000095217	H2bc15	51.1899	-5.28375	0.53772	9.82621	8.68275e-23	3.77191e-21
ENSMUSG00000064284	Cdpf1	387.835	-2.72727	0.277645	9.82284	8.97792e-23	3.88813e-21
ENSMUSG00000044199	S1pr4	432.528	-2.50328	0.25489	9.82099	9.1437e-23	3.94778e-21
ENSMUSG00000034837	Gnat1	34.1558	-4.39143	0.447509	9.81306	9.89206e-23	4.25782e-21
ENSMUSG00000032892	Rangrf	190.778	-2.95306	0.30097	9.81178	1.00185e-22	4.29908e-21
ENSMUSG00000030750	Nsmce1	788.383	-2.76249	0.281912	9.79911	1.1358e-22	4.85909e-21
ENSMUSG00000040010	Slc7a5	172.724	-3.21502	0.328234	9.79489	1.18423e-22	5.05091e-21
ENSMUSG00000027466	Rbck1	1575.01	-2.37557	0.242543	9.79444	1.18959e-22	5.05847e-21
ENSMUSG00000067148	Polr1c	594.45	-2.83355	0.289582	9.78495	1.30666e-22	5.53953e-21
ENSMUSG00000040269	Mrps28	752.881	-2.74053	0.280201	9.78061	1.36392e-22	5.76491e-21
ENSMUSG00000078681	Tm2d3	722.817	-2.33513	0.23877	9.77981	1.37468e-22	5.79301e-21
ENSMUSG00000024944	Arl2	558.409	-2.71574	0.277892	9.77266	1.47531e-22	6.19852e-21
ENSMUSG00000001285	Myg1	432.357	-2.84388	0.291162	9.76735	1.55468e-22	6.51256e-21
ENSMUSG00000019689	Fmc1	869.134	-2.08881	0.213914	9.76471	1.59569e-22	6.6645e-21
ENSMUSG00000096199	Ptrhd1	278.5	-2.53484	0.259601	9.76438	1.60083e-22	6.66618e-21
ENSMUSG00000028857	Tmem222	942.41	-2.41559	0.247407	9.76364	1.61266e-22	6.69562e-21
ENSMUSG00000020812	Snhg16	64.9816	-3.94145	0.403777	9.76143	1.6481e-22	6.82266e-21
ENSMUSG00000028063	Lmna	135.215	-3.32094	0.340329	9.75802	1.70453e-22	7.03555e-21
ENSMUSG00000006398	Cdc20	994.893	-3.08249	0.316029	9.75384	1.77614e-22	7.30968e-21
ENSMUSG00000026496	Parp1	105.354	-3.00417	0.308035	9.75266	1.79692e-22	7.37368e-21
ENSMUSG00000034259	Exosc4	1531.44	-2.12328	0.217769	9.75015	1.84199e-22	7.53665e-21
ENSMUSG00000030869	Ndufab1	1279.01	-2.75975	0.283058	9.74976	1.849e-22	7.54338e-21
ENSMUSG00000057411	Antkmt	1014.1	-2.2788	0.233909	9.74226	1.99075e-22	8.0982e-21
ENSMUSG00000089255	Snora78	42.7595	-3.88707	0.399043	9.74098	2.01595e-22	8.17709e-21
ENSMUSG00000101431	Gm7901	123.637	-3.54139	0.363708	9.7369	2.09869e-22	8.48823e-21
ENSMUSG00000020877	Scrn2	327.015	-2.79566	0.287164	9.7354	2.12974e-22	8.58913e-21
ENSMUSG00000060404	Or2w1b	51.9535	-3.7582	0.386366	9.72706	2.31184e-22	9.29691e-21
ENSMUSG00000047617	Paxx	171.406	-2.84063	0.292288	9.7186	2.51205e-22	1.00446e-20
ENSMUSG00000064841	Gm26205	68.2238	-3.21293	0.330587	9.71888	2.50524e-22	1.00446e-20
ENSMUSG00000025877	Hk3	2186.05	-2.77381	0.285532	9.71455	2.614e-22	1.04227e-20
ENSMUSG00000097275	Gm26648	301.18	-2.25756	0.232498	9.71	2.73338e-22	1.08679e-20
ENSMUSG00000061979	Rcc1l	221.567	-2.80103	0.288529	9.70795	2.78891e-22	1.10574e-20
ENSMUSG00000023004	Tuba1b	19428.8	-2.88836	0.29789	9.69606	3.1337e-22	1.23896e-20
ENSMUSG00000025393	Atp5b	4033.03	-3.19019	0.329216	9.69026	3.31672e-22	1.30764e-20
ENSMUSG00000064880	Gm24201	45.7445	-3.33422	0.344171	9.68767	3.40204e-22	1.33754e-20
ENSMUSG00000000384	Tbrg4	501.472	-2.68483	0.277189	9.68594	3.45998e-22	1.35652e-20
ENSMUSG00000054836	Elp6	182.839	-3.51386	0.362853	9.68398	3.52697e-22	1.37895e-20
ENSMUSG00000034729	Mrps10	545.489	-2.93693	0.303319	9.68264	3.57379e-22	1.39338e-20
ENSMUSG00000031848	Lsm4	2331.23	-2.39038	0.247001	9.67763	3.7533e-22	1.45531e-20
ENSMUSG00000039515	Ptpa	2150.98	-2.46441	0.254646	9.67781	3.74666e-22	1.45531e-20
ENSMUSG00000040688	Tbl3	512.787	-2.65816	0.274783	9.67366	3.90155e-22	1.50863e-20
ENSMUSG00000039069	Mtg2	181.294	-3.02515	0.312758	9.67249	3.94645e-22	1.52181e-20
ENSMUSG00000020133	2310011J03Rik	1069.2	-2.1302	0.220305	9.66931	4.07122e-22	1.56564e-20
ENSMUSG00000017221	Psmd3	570.706	-2.81376	0.291052	9.66754	4.14198e-22	1.58851e-20
ENSMUSG00000029551	Psmg3	848.245	-2.85158	0.294985	9.66686	4.16963e-22	1.59477e-20
ENSMUSG00000113949	Scamp4	574.323	-2.09388	0.21675	9.66035	4.4435e-22	1.69491e-20
ENSMUSG00000116395	Gm49499	57.0189	-3.68738	0.382348	9.64404	5.20956e-22	1.98174e-20
ENSMUSG00000004393	Ddx56	1340.93	-2.58669	0.268313	9.64057	5.38862e-22	2.04434e-20
ENSMUSG00000097125	Gm26885	38.9112	-4.72987	0.490704	9.63895	5.47473e-22	2.07142e-20
ENSMUSG00000039105	Atp6v1g1	787.388	-2.39506	0.24851	9.63768	5.54274e-22	2.09153e-20
ENSMUSG00000074476	Spc24	809.756	-2.54063	0.263857	9.62883	6.04156e-22	2.27366e-20
ENSMUSG00000000326	Comt	293.003	-3.02694	0.314383	9.62822	6.07744e-22	2.28107e-20
ENSMUSG00000093904	Tomm20	1386.66	-2.77639	0.288485	9.62404	6.32977e-22	2.36945e-20
ENSMUSG00000035637	Grhpr	558.59	-2.43818	0.253368	9.6231	6.38734e-22	2.38467e-20
ENSMUSG00000006024	Napa	517.134	-2.6145	0.271825	9.6183	6.69264e-22	2.49204e-20
ENSMUSG00000018167	Stard3	289.932	-2.35453	0.245084	9.60705	7.46574e-22	2.77257e-20
ENSMUSG00000026459	Myog	224.582	-3.39684	0.353758	9.60214	7.83026e-22	2.90029e-20
ENSMUSG00000036111	Lmo1	142.546	-2.70422	0.281674	9.60053	7.95379e-22	2.93062e-20
ENSMUSG00000064254	Ethe1	514.758	-2.3066	0.240257	9.60057	7.95068e-22	2.93062e-20
ENSMUSG00000015363	Trabd	508.011	-2.53314	0.263952	9.59697	8.23315e-22	3.02563e-20
ENSMUSG00000023942	Slc29a1	810.987	-2.60879	0.271888	9.59508	8.38507e-22	3.07343e-20
ENSMUSG00000043445	Pgp	1318.63	-1.71006	0.178256	9.59328	8.53253e-22	3.11936e-20
ENSMUSG00000022557	Bop1	818.696	-2.44266	0.254759	9.58815	8.96782e-22	3.27e-20
ENSMUSG00000057788	Ddx49	355.877	-2.86018	0.298437	9.58387	9.34715e-22	3.39951e-20
ENSMUSG00000059734	Ndufs8	2250.05	-2.40307	0.250783	9.58227	9.49314e-22	3.44371e-20
ENSMUSG00000004099	Dnmt1	106.499	-3.11402	0.325042	9.58035	9.67143e-22	3.49937e-20
ENSMUSG00000026127	Imp4	581.21	-2.88513	0.301201	9.57875	9.82262e-22	3.54496e-20
ENSMUSG00000001909	Trmt1	334.496	-3.0872	0.32231	9.57837	9.85918e-22	3.54905e-20
ENSMUST00000082768	NA	34.3319	-5.73382	0.598845	9.57478	1.0207e-21	3.65557e-20
ENSMUST00000083833	NA	34.3319	-5.73382	0.598845	9.57478	1.0207e-21	3.65557e-20
ENSMUSG00000023707	Ogfod2	335.209	-2.20772	0.23063	9.57259	1.04264e-21	3.72464e-20
ENSMUSG00000003680	Taf6l	226.388	-2.66244	0.278147	9.57207	1.04785e-21	3.73378e-20
ENSMUSG00000111088	9430081H08Rik	35.0651	-4.69995	0.491186	9.56859	1.08371e-21	3.85181e-20
ENSMUSG00000050022	Amz1	33.436	-4.23882	0.443243	9.5632	1.14165e-21	4.04755e-20
ENSMUSG00000059743	Fdps	3893.56	-2.86508	0.299628	9.56212	1.1537e-21	4.07997e-20
ENSMUSG00000031782	Coq9	327.248	-2.73348	0.285964	9.55881	1.19113e-21	4.20179e-20
ENSMUSG00000086859	Snhg20	85.3343	-2.86508	0.300062	9.5483	1.31843e-21	4.63922e-20
ENSMUSG00000026798	Coq4	351.124	-2.75023	0.288085	9.54658	1.34051e-21	4.70515e-20
ENSMUSG00000030037	Mrpl53	521.911	-2.54181	0.266276	9.54577	1.35107e-21	4.73041e-20
ENSMUSG00000092417	Gpank1	182.248	-2.75622	0.289127	9.53291	1.52928e-21	5.34108e-20
ENSMUSG00000030879	Mrpl17	1704.29	-2.53488	0.266089	9.52645	1.62754e-21	5.6702e-20
ENSMUSG00000024170	Telo2	189.943	-2.80097	0.29415	9.52225	1.69469e-21	5.88957e-20
ENSMUSG00000021967	Mrpl57	1639.19	-2.37724	0.249707	9.52011	1.73e-21	5.98388e-20
ENSMUSG00000053560	Ier2	377.661	-2.87895	0.302408	9.52009	1.73033e-21	5.98388e-20
ENSMUSG00000052087	Rgs14	86.0346	-3.17714	0.333843	9.51686	1.78482e-21	6.1572e-20
ENSMUSG00000050914	Ankrd37	107.974	-3.34168	0.351161	9.5161	1.79804e-21	6.18765e-20
ENSMUSG00000042729	Wdr74	828.334	-2.91754	0.306707	9.51247	1.8619e-21	6.39176e-20
ENSMUSG00000027134	Lpcat4	107.916	-3.01804	0.317333	9.51062	1.89528e-21	6.49051e-20
ENSMUSG00000033400	Agl	42.9326	-3.68087	0.387115	9.50846	1.93508e-21	6.61074e-20
ENSMUSG00000039483	Asb6	442.107	-2.45417	0.258247	9.5032	2.03532e-21	6.93636e-20
ENSMUSG00000109511	Nup62	943.62	-2.44501	0.257421	9.49809	2.13766e-21	7.26752e-20
ENSMUSG00000025137	Pcyt2	555.448	-2.53102	0.266691	9.49045	2.30032e-21	7.80169e-20
ENSMUSG00000025511	Tspan4	1413.25	-2.19969	0.231868	9.48682	2.38185e-21	8.05878e-20
ENSMUSG00000060098	Prmt7	427.135	-3.036	0.320073	9.48535	2.41576e-21	8.1539e-20
ENSMUSG00000006289	Osgep	316.165	-2.80081	0.295287	9.48505	2.42278e-21	8.15804e-20
ENSMUSG00000020946	Gosr2	159.767	-3.16168	0.333582	9.47798	2.5925e-21	8.70391e-20
ENSMUSG00000038845	Phb	2051.67	-2.41156	0.254444	9.47779	2.59726e-21	8.70391e-20
ENSMUSG00000036858	Ptcra	49.4848	-3.47493	0.366651	9.47749	2.60481e-21	8.70849e-20
ENSMUSG00000020323	Prss57	2400.66	-2.09235	0.220825	9.47514	2.66398e-21	8.88519e-20
ENSMUSG00000051721	Wdcp	127.765	-3.28519	0.346882	9.47063	2.78153e-21	9.25289e-20
ENSMUSG00000069270	H2ac6	42.8829	-3.99239	0.421564	9.47041	2.78737e-21	9.25289e-20
ENSMUSG00000025732	Mcrip2	615.174	-2.29489	0.242866	9.44921	3.41406e-21	1.12993e-19
ENSMUSG00000028743	Akr7a5	656.683	-2.22207	0.235164	9.44903	3.41989e-21	1.12993e-19
ENSMUSG00000028795	Ccdc28b	98.3908	-3.01146	0.319109	9.43709	3.83268e-21	1.26335e-19
ENSMUSG00000024889	Rce1	566.721	-2.50381	0.265394	9.43431	3.93564e-21	1.29426e-19
ENSMUSG00000001918	Slc1a5	338.292	-2.84772	0.301892	9.43289	3.98925e-21	1.30883e-19
ENSMUSG00000019738	Polr2i	493.038	-2.73527	0.290033	9.43092	4.06522e-21	1.33065e-19
ENSMUSG00000026281	Dtymk	2621.16	-2.66281	0.282371	9.43017	4.09418e-21	1.33702e-19
ENSMUSG00000054342	Kcnn4	497.089	-2.37703	0.25211	9.42854	4.15837e-21	1.35484e-19
ENSMUSG00000004446	Bid	181.885	-3.42936	0.363852	9.42513	4.29555e-21	1.3963e-19
ENSMUSG00000016554	Eif3d	636.77	-3.18821	0.33832	9.42365	4.35657e-21	1.41287e-19
ENSMUSG00000079179	Rab10os	122.37	-2.78492	0.295536	9.42326	4.37277e-21	1.41487e-19
ENSMUSG00000000753	Serpinf1	455.304	-3.00193	0.318641	9.42105	4.46596e-21	1.44171e-19
ENSMUSG00000024844	Banf1	3082.7	-2.58158	0.274085	9.4189	4.5583e-21	1.46815e-19
ENSMUSG00000070394	Tmem256	2444.59	-2.21847	0.235559	9.4179	4.60194e-21	1.47882e-19
ENSMUSG00000022160	Mettl3	58.5079	-3.27005	0.347285	9.41604	4.68424e-21	1.50184e-19
ENSMUSG00000106943	Dancr	103.146	-3.28206	0.348833	9.40868	5.02392e-21	1.60709e-19
ENSMUSG00000026921	Egfl7	576.393	-2.20098	0.233984	9.40656	5.12657e-21	1.6362e-19
ENSMUSG00000031059	Ndufb11	2898.37	-2.18886	0.232801	9.40229	5.33858e-21	1.70001e-19
ENSMUSG00000025722	Wdr73	206.844	-3.29866	0.350879	9.40112	5.39868e-21	1.7114e-19
ENSMUSG00000037936	Scarb1	283.676	-2.75911	0.293485	9.40119	5.39502e-21	1.7114e-19
ENSMUSG00000063904	Dpp3	846.918	-2.58944	0.275495	9.39922	5.49665e-21	1.73855e-19
ENSMUSG00000021266	Wars1	211.287	-3.47398	0.369768	9.39504	5.71972e-21	1.80505e-19
ENSMUSG00000024959	Bad	1151	-2.22936	0.237528	9.38564	6.25343e-21	1.96906e-19
ENSMUSG00000035242	Oaz1	9947.3	-2.26745	0.241647	9.38334	6.39129e-21	2.00798e-19
ENSMUSG00000037916	Ndufv1	1293.74	-2.47232	0.263764	9.37325	7.03343e-21	2.2048e-19
ENSMUSG00000061613	U2af1	411.096	-3.31904	0.354119	9.37266	7.07281e-21	2.21222e-19
ENSMUSG00000038213	Tapbpl	123.844	-3.74776	0.400336	9.36154	7.85864e-21	2.45256e-19
ENSMUSG00000070960	Gm19680	138.502	-3.14986	0.336479	9.36125	7.87953e-21	2.45364e-19
ENSMUSG00000061207	Stk19	306.778	-2.59169	0.276958	9.35771	8.14828e-21	2.53172e-19
ENSMUSG00000029066	Mrpl20	2443.81	-2.57191	0.274905	9.35563	8.31055e-21	2.57645e-19
ENSMUSG00000011837	Snapc2	238.063	-2.95601	0.315978	9.35512	8.35085e-21	2.58253e-19
ENSMUSG00000068267	Cenpb	111.572	-2.85929	0.305646	9.35491	8.36684e-21	2.58253e-19
ENSMUSG00000031818	Cox4i1	21647.1	-2.26477	0.242147	9.35289	8.52844e-21	2.62665e-19
ENSMUSG00000045411	2410002F23Rik	134.221	-3.49112	0.373456	9.34816	8.91897e-21	2.74093e-19
ENSMUSG00000028848	Gpn2	161.688	-2.72721	0.291801	9.34614	9.09064e-21	2.7876e-19
ENSMUSG00000067713	Prkag1	459.918	-2.85454	0.305522	9.34317	9.34948e-21	2.86074e-19
ENSMUSG00000019432	Ddx39b	991.585	-3.34042	0.357684	9.33902	9.72319e-21	2.96863e-19
ENSMUSG00000071528	Atp5md	3295.36	-2.38016	0.254896	9.33776	9.83932e-21	2.99758e-19
ENSMUSG00000009076	Zmat5	405.055	-2.1827	0.233794	9.33599	1.00055e-20	3.04163e-19
ENSMUSG00000017493	Igfbp4	1110.19	-3.23557	0.346632	9.33431	1.01651e-20	3.08348e-19
ENSMUSG00000042737	Dpm3	980.623	-1.83233	0.196428	9.32824	1.07639e-20	3.25811e-19
ENSMUSG00000028840	Zfp593	1055.5	-2.25648	0.241925	9.32719	1.08711e-20	3.27253e-19
ENSMUSG00000037601	Nme1	2616.65	-2.13728	0.229147	9.32709	1.08813e-20	3.27253e-19
ENSMUSG00000090733	Rps27	26366.6	-2.21435	0.237401	9.32747	1.08429e-20	3.27253e-19
ENSMUSG00000002825	Qtrt1	443.51	-2.58112	0.276805	9.32466	1.11335e-20	3.34123e-19
ENSMUSG00000031158	Timm17b	1279.8	-2.23762	0.240036	9.32202	1.1415e-20	3.41841e-19
ENSMUSG00000028651	Ppie	619.414	-2.58063	0.276959	9.31773	1.18855e-20	3.55176e-19
ENSMUSG00000104503	Gm37738	54.8991	-3.26155	0.350066	9.31697	1.19715e-20	3.56988e-19
ENSMUSG00000018858	Mrpl58	590.872	-2.71627	0.291591	9.31534	1.21564e-20	3.61737e-19
ENSMUSG00000019158	Tmem160	2507.49	-1.47992	0.158972	9.30934	1.28631e-20	3.81959e-19
ENSMUSG00000025574	Tk1	1171.88	-2.59284	0.27861	9.30631	1.32347e-20	3.92164e-19
ENSMUSG00000025289	Prdx4	188.265	-3.28498	0.353034	9.30498	1.34013e-20	3.96269e-19
ENSMUSG00000046432	Bex3	161.259	-2.90945	0.312881	9.29888	1.41932e-20	4.18803e-19
ENSMUSG00000025007	Aldh18a1	170.728	-3.66667	0.394334	9.2984	1.42581e-20	4.19837e-19
ENSMUSG00000055401	Fbxo6	243.962	-2.44988	0.263564	9.29519	1.46944e-20	4.31781e-19
ENSMUSG00000004270	Lpcat3	240.281	-2.80503	0.301913	9.29085	1.53064e-20	4.48828e-19
ENSMUSG00000017664	Slc35c2	1959.68	-2.17744	0.234411	9.28896	1.55799e-20	4.54953e-19
ENSMUSG00000039768	Dnajc11	166.082	-2.70947	0.291685	9.28904	1.55689e-20	4.54953e-19
ENSMUSG00000105601	Gm42725	44.0166	-3.77612	0.406635	9.28626	1.59799e-20	4.65666e-19
ENSMUSG00000091050	9330020H09Rik	47.1458	-3.09849	0.333692	9.28546	1.61003e-20	4.68206e-19
ENSMUSG00000001524	Gtf2h4	271.474	-2.67694	0.288354	9.28353	1.6396e-20	4.75822e-19
ENSMUSG00000031388	Naa10	1697.92	-2.75076	0.296331	9.28273	1.65185e-20	4.7839e-19
ENSMUSG00000022995	Enah	65.2194	-3.48804	0.37593	9.27842	1.72004e-20	4.97116e-19
ENSMUSG00000056749	Nfil3	112.097	-3.3698	0.36324	9.27706	1.74217e-20	5.02482e-19
ENSMUSG00000002984	Tomm40	708.893	-2.44506	0.263573	9.27658	1.75007e-20	5.03728e-19
ENSMUSG00000029599	Ddx54	247.673	-2.67279	0.288156	9.27547	1.76831e-20	5.07938e-19
ENSMUSG00000021484	Lman2	3462.13	-2.33331	0.251587	9.27436	1.78695e-20	5.12248e-19
ENSMUSG00000020253	Ppm1m	127.901	-2.43519	0.262603	9.27326	1.80545e-20	5.16497e-19
ENSMUSG00000037960	Card19	426.297	-2.52639	0.272782	9.26155	2.01481e-20	5.75223e-19
ENSMUSG00000038520	Tbc1d17	185.523	-2.77983	0.30025	9.25837	2.07567e-20	5.91398e-19
ENSMUSG00000032959	Pebp1	3689.26	-2.75189	0.297372	9.25403	2.16182e-20	6.14698e-19
ENSMUSG00000026942	Traf2	291.422	-2.67813	0.289495	9.25105	2.22306e-20	6.30838e-19
ENSMUSG00000092558	Med20	143.058	-3.35719	0.362983	9.24889	2.26828e-20	6.42376e-19
ENSMUSG00000028266	Lmo4	108.664	-3.15372	0.341019	9.24794	2.28865e-20	6.46844e-19
ENSMUSG00000000902	Smarcb1	287.454	-3.07151	0.332216	9.24553	2.34086e-20	6.60274e-19
ENSMUSG00000113707	Gm10457	30.5782	-4.75055	0.513843	9.24515	2.34912e-20	6.61277e-19
ENSMUSG00000020444	Guk1	762.61	-2.36761	0.256238	9.23988	2.46776e-20	6.93289e-19
ENSMUSG00000042406	Atf4	376.445	-3.47224	0.375842	9.23857	2.49816e-20	7.0043e-19
ENSMUSG00000004748	Mtfp1	150.145	-3.02126	0.327069	9.23737	2.52629e-20	7.06909e-19
ENSMUSG00000024927	Rela	171.136	-2.63508	0.285456	9.23113	2.67784e-20	7.47829e-19
ENSMUSG00000032615	Nt5m	195.139	-2.82791	0.306699	9.22048	2.95784e-20	8.24387e-19
ENSMUSG00000052926	Rnaseh2a	520.528	-2.79528	0.303193	9.21946	2.98603e-20	8.30601e-19
ENSMUSG00000023345	Poc1a	444.408	-2.78967	0.302826	9.21214	3.19697e-20	8.87522e-19
ENSMUSG00000092819	Gm23639	47.6661	-3.36318	0.365155	9.21028	3.25274e-20	9.01227e-19
ENSMUSG00000036398	Ppp1r11	767.333	-2.52424	0.27409	9.20953	3.27564e-20	9.0579e-19
ENSMUSG00000022148	Fyb	273.055	-2.82851	0.307208	9.20714	3.3493e-20	9.2434e-19
ENSMUSG00000013593	Ndufs2	1065.19	-2.5549	0.277548	9.20526	3.40844e-20	9.38821e-19
ENSMUSG00000036748	Cuedc2	1782.42	-2.27165	0.246852	9.20246	3.49836e-20	9.61706e-19
ENSMUSG00000029500	Pgam5	130.687	-3.8702	0.420841	9.19635	3.70313e-20	1.01357e-18
ENSMUSG00000036199	Ndufa13	3650.81	-1.70233	0.185113	9.19619	3.70862e-20	1.01357e-18
ENSMUSG00000047721	Bola2	2559.6	-2.03081	0.220826	9.19643	3.70035e-20	1.01357e-18
ENSMUSG00000106001	Gm42826	77.8223	-3.0663	0.333441	9.19592	3.71799e-20	1.01416e-18
ENSMUSG00000085035	Gm12031	57.3731	-3.67183	0.399625	9.1882	3.99474e-20	1.08754e-18
ENSMUSG00000105879	Gm6204	150.249	-2.36461	0.257369	9.18763	4.01607e-20	1.09124e-18
ENSMUSG00000003421	Nosip	588.753	-2.37296	0.258413	9.18281	4.19981e-20	1.13897e-18
ENSMUSG00000096472	Cdkn2d	292.443	-2.82947	0.308276	9.17838	4.37643e-20	1.18458e-18
ENSMUSG00000114458	Gm47551	53.7449	-4.1119	0.448121	9.17588	4.47913e-20	1.21005e-18
ENSMUSG00000040385	Ppp1ca	6834.61	-2.56998	0.280098	9.17528	4.5041e-20	1.21447e-18
ENSMUSG00000059791	Nrm	257.82	-2.62148	0.285995	9.16616	4.9019e-20	1.3192e-18
ENSMUSG00000020612	Prkar1a	517.39	-3.23518	0.353018	9.16434	4.98501e-20	1.33901e-18
ENSMUSG00000024007	Ppil1	391.764	-3.06573	0.334583	9.16282	5.05574e-20	1.35542e-18
ENSMUSG00000097195	Snhg5	53.0613	-3.12793	0.341462	9.16039	5.17124e-20	1.38375e-18
ENSMUSG00000038271	Iffo1	161.82	-2.7443	0.29975	9.15531	5.42034e-20	1.44765e-18
ENSMUSG00000040236	Trappc5	1130.96	-2.18549	0.238743	9.15419	5.47696e-20	1.46e-18
ENSMUSG00000055447	Cd47	367.912	-3.42559	0.374301	9.15196	5.59119e-20	1.48764e-18
ENSMUSG00000035559	Mpv17l2	548.549	-2.09231	0.228657	9.15044	5.6703e-20	1.50584e-18
ENSMUSG00000032840	Spring1	174.654	-2.73547	0.299057	9.14699	5.85439e-20	1.5518e-18
ENSMUSG00000020718	Polg2	60.4155	-3.71505	0.406306	9.14349	6.04707e-20	1.59986e-18
ENSMUSG00000027498	Cstf1	188.873	-3.00654	0.328827	9.14322	6.06217e-20	1.60085e-18
ENSMUSG00000004264	Phb2	1884.78	-2.69974	0.29531	9.14203	6.12903e-20	1.61245e-18
ENSMUSG00000069274	H4c6	38.53	-3.72991	0.40799	9.14214	6.12265e-20	1.61245e-18
ENSMUSG00000020843	Timm22	617.837	-2.53264	0.277064	9.14101	6.18737e-20	1.62476e-18
ENSMUSG00000029716	Tfr2	54.7465	-3.74587	0.409835	9.13995	6.2483e-20	1.6377e-18
ENSMUSG00000030083	Abtb1	369.306	-2.33538	0.255663	9.13462	6.56365e-20	1.71716e-18
ENSMUSG00000076617	Ighm	121.548	-3.27357	0.358528	9.13058	6.8131e-20	1.77912e-18
ENSMUSG00000063480	Snu13	1116.96	-2.59075	0.284147	9.11764	7.6778e-20	2.0012e-18
ENSMUSG00000001847	Rac1	193.936	-2.87278	0.31528	9.11184	8.09993e-20	2.10733e-18
ENSMUSG00000062997	Rpl35	8391.5	-2.35937	0.259051	9.10775	8.41062e-20	2.18412e-18
ENSMUSG00000027510	Rbm38	793.575	-2.21601	0.243436	9.10305	8.78298e-20	2.27662e-18
ENSMUSG00000020235	Fzr1	630.484	-2.19831	0.24151	9.10237	8.8385e-20	2.2868e-18
ENSMUSG00000004937	Sgta	543.344	-2.30021	0.252755	9.10056	8.98682e-20	2.32091e-18
ENSMUSG00000112806	Gm48146	77.8478	-2.8817	0.316734	9.09817	9.18693e-20	2.36824e-18
ENSMUSG00000040824	Snrpd2	2893.46	-2.29612	0.252442	9.09562	9.40475e-20	2.41996e-18
ENSMUSG00000022407	Adsl	666.716	-2.97807	0.327434	9.09517	9.44364e-20	2.42553e-18
ENSMUSG00000007833	Aldh16a1	462.917	-2.56725	0.282529	9.08669	1.02102e-19	2.61721e-18
ENSMUSG00000040532	Abhd11	851.538	-2.38224	0.262174	9.08651	1.02271e-19	2.61721e-18
ENSMUSG00000005481	Ddx39a	1364.95	-2.95904	0.325705	9.08501	1.03691e-19	2.64873e-18
ENSMUSG00000037447	Arid5a	161.51	-2.97689	0.327695	9.08434	1.04328e-19	2.65538e-18
ENSMUSG00000115783	Bc1	39.7635	-4.15385	0.457251	9.08439	1.04284e-19	2.65538e-18
ENSMUSG00000052456	Get3	561.061	-2.59515	0.285761	9.08153	1.07056e-19	2.71989e-18
ENSMUSG00000121496	Ube2d-ps	94.9649	-2.74357	0.302161	9.07982	1.08752e-19	2.75799e-18
ENSMUSG00000074884	Serf2	4650.89	-2.05421	0.226248	9.07943	1.09143e-19	2.76293e-18
ENSMUSG00000035206	Sppl2b	298.327	-2.40964	0.265566	9.07359	1.15164e-19	2.91012e-18
ENSMUSG00000003423	Pih1d1	1196.84	-2.22985	0.245781	9.07254	1.16274e-19	2.93291e-18
ENSMUSG00000010607	Pigyl	325.303	-2.37917	0.262247	9.07225	1.16584e-19	2.93545e-18
ENSMUSG00000068328	Aup1	1134.12	-2.14583	0.236572	9.07051	1.18459e-19	2.97734e-18
ENSMUSG00000039221	Rpl22l1	443.531	-2.93894	0.324178	9.0658	1.23688e-19	3.10324e-18
ENSMUSG00000050628	Ubald2	356.788	-3.06392	0.338076	9.06281	1.27133e-19	3.18399e-18
ENSMUSG00000025147	Mob2	159.619	-2.82375	0.311612	9.06173	1.28397e-19	3.20993e-18
ENSMUSG00000039615	Stub1	1017.16	-2.32667	0.256831	9.05914	1.31484e-19	3.28128e-18
ENSMUSG00000036285	Noa1	54.9209	-3.35897	0.370928	9.05559	1.35826e-19	3.38364e-18
ENSMUSG00000024369	Nelfe	247.938	-2.87223	0.317579	9.04413	1.50858e-19	3.75147e-18
ENSMUSG00000028669	Pithd1	222.53	-2.86373	0.316646	9.04394	1.51127e-19	3.75152e-18
ENSMUSG00000078812	Eif5a	14997	-2.54735	0.281789	9.03994	1.5676e-19	3.8845e-18
ENSMUSG00000019139	Isyna1	662.579	-2.4186	0.267901	9.02798	1.7487e-19	4.32566e-18
ENSMUSG00000027566	Psma7	2957.15	-2.76469	0.306324	9.0254	1.79041e-19	4.42105e-18
ENSMUSG00000041028	Ghitm	456.063	-3.08692	0.342092	9.02365	1.81922e-19	4.48432e-18
ENSMUSG00000027620	Rbm39	108.175	-2.78987	0.309353	9.0184	1.90857e-19	4.69636e-18
ENSMUSG00000022043	Trim35	99.5876	-3.56211	0.394998	9.01805	1.91462e-19	4.70302e-18
ENSMUSG00000013822	Elof1	1419.19	-2.04661	0.227076	9.0129	2.00672e-19	4.92067e-18
ENSMUSG00000051768	Xrcc1	132.596	-2.7598	0.306215	9.01262	2.01198e-19	4.92498e-18
ENSMUSG00000002289	Angptl4	170.905	-3.26123	0.361911	9.01116	2.03898e-19	4.98239e-18
ENSMUSG00000067547	Gm7666	1238.05	-2.31981	0.257465	9.01018	2.0572e-19	5.01822e-18
ENSMUSG00000043282	Teddm1b	101.336	-2.86648	0.318449	9.00137	2.22927e-19	5.42853e-18
ENSMUSG00000020873	Slc35b1	121.415	-3.31391	0.368395	8.99555	2.35062e-19	5.71416e-18
ENSMUSG00000074247	Dda1	447.531	-2.29716	0.255538	8.98952	2.48312e-19	6.02585e-18
ENSMUSG00000021033	Gstz1	79.6268	-3.09801	0.344702	8.98751	2.52891e-19	6.12641e-18
ENSMUSG00000036138	Acaa1a	353.179	-2.48345	0.276397	8.98508	2.58536e-19	6.25238e-18
ENSMUSG00000050621	Rps27rt	1627.58	-2.14744	0.239054	8.98307	2.63314e-19	6.35702e-18
ENSMUSG00000025505	Tmem80	98.9456	-2.64264	0.294204	8.98235	2.65046e-19	6.38789e-18
ENSMUSG00000020831	0610010K14Rik	311.477	-2.79672	0.31161	8.97505	2.83223e-19	6.81429e-18
ENSMUSG00000060636	Rpl35a	2964.84	-2.67547	0.29817	8.97296	2.88638e-19	6.93273e-18
ENSMUSG00000008690	Ncaph2	1911.11	-2.49424	0.278063	8.97003	2.96436e-19	7.10789e-18
ENSMUSG00000020308	Tpgs1	563.11	-1.97643	0.220482	8.96412	3.12776e-19	7.48694e-18
ENSMUSG00000022554	Hgh1	397.152	-2.44391	0.272642	8.96382	3.13622e-19	7.49446e-18
ENSMUSG00000001100	Poldip2	606.488	-2.73113	0.304691	8.96359	3.14278e-19	7.4974e-18
ENSMUSG00000063576	Klhdc3	627.592	-2.62978	0.293401	8.96309	3.15695e-19	7.51845e-18
ENSMUSG00000000409	Lck	38.8644	-5.67701	0.633413	8.96258	3.17174e-19	7.54091e-18
ENSMUSG00000019297	Nop9	420.644	-2.65092	0.29591	8.95854	3.29012e-19	7.80919e-18
ENSMUSG00000032182	Yipf2	220.222	-2.41012	0.269059	8.95759	3.31841e-19	7.86307e-18
ENSMUSG00000023938	Aars2	87.9516	-3.2392	0.361869	8.95131	3.51295e-19	8.31004e-18
ENSMUSG00000024436	Mrps18b	475.285	-2.81892	0.315035	8.94796	3.6211e-19	8.5515e-18
ENSMUSG00000051319	Mtln	247.777	-2.46226	0.275185	8.94763	3.63209e-19	8.56308e-18
ENSMUSG00000024194	Cuta	728.29	-2.33585	0.261145	8.94467	3.73056e-19	8.78054e-18
ENSMUSG00000008450	Nutf2	401.808	-2.48216	0.277598	8.94158	3.83636e-19	9.01448e-18
ENSMUSG00000031862	Atp13a1	269.903	-2.65217	0.29664	8.94068	3.8678e-19	9.07321e-18
ENSMUSG00000041459	Tardbp	129.609	-2.62742	0.293898	8.9399	3.89517e-19	9.12221e-18
ENSMUSG00000003199	Mpnd	887.6	-2.47359	0.276837	8.9352	4.0644e-19	9.50273e-18
ENSMUSG00000055319	Sec23ip	79.5425	-3.28363	0.367508	8.93483	4.07787e-19	9.51841e-18
ENSMUSG00000021302	Ggps1	81.875	-3.71928	0.416297	8.93419	4.10154e-19	9.55781e-18
ENSMUSG00000030610	Det1	58.4972	-4.01713	0.449679	8.93333	4.13366e-19	9.61673e-18
ENSMUSG00000021057	Akap5	39.4858	-4.23093	0.473627	8.93304	4.14448e-19	9.62599e-18
ENSMUSG00000002210	Smg9	89.7414	-3.35848	0.376014	8.93177	4.19232e-19	9.72107e-18
ENSMUSG00000045128	Rpl18a	20719.4	-2.40183	0.268963	8.92996	4.26149e-19	9.86522e-18
ENSMUSG00000083097	Gm14494	388.497	-2.80993	0.314672	8.92972	4.271e-19	9.871e-18
ENSMUSG00000040751	Lat2	831.092	-2.75059	0.308038	8.92937	4.28436e-19	9.88563e-18
ENSMUSG00000004996	Mri1	1260.75	-2.19967	0.246372	8.92826	4.32766e-19	9.96921e-18
ENSMUSG00000041697	Cox6a1	2927.18	-2.4399	0.273349	8.92595	4.41909e-19	1.01632e-17
ENSMUSG00000006585	Cdt1	231.061	-3.13401	0.351235	8.92282	4.54547e-19	1.04198e-17
ENSMUSG00000031897	Psmb10	968.523	-2.21195	0.247895	8.92293	4.54127e-19	1.04198e-17
ENSMUSG00000001482	Def8	524.995	-2.64067	0.295988	8.92153	4.5989e-19	1.05251e-17
ENSMUSG00000005823	Gpr108	115.431	-3.25395	0.364748	8.92109	4.61715e-19	1.05497e-17
ENSMUSG00000063234	Gpr84	159.028	-3.06737	0.343908	8.91918	4.69751e-19	1.0716e-17
ENSMUSG00000014294	Ndufa2	3360.77	-2.03756	0.228453	8.91895	4.70725e-19	1.07208e-17
ENSMUSG00000039130	Zc3hc1	264.217	-3.05281	0.342299	8.91855	4.72436e-19	1.07424e-17
ENSMUSG00000026755	Arpc5l	649.493	-2.74539	0.307857	8.91774	4.75908e-19	1.08039e-17
ENSMUSG00000002102	Psmc3	773.856	-2.76336	0.309921	8.91633	4.8199e-19	1.09068e-17
ENSMUSG00000031168	Ebp	410.977	-2.41264	0.270581	8.91651	4.81225e-19	1.09068e-17
ENSMUSG00000030689	Ino80e	354.794	-2.62369	0.294965	8.89491	5.84686e-19	1.32094e-17
ENSMUSG00000045165	AI467606	138.59	-3.42939	0.385577	8.89419	5.88481e-19	1.32738e-17
ENSMUSG00000078789	Dph1	204.043	-2.2054	0.248142	8.88766	6.24065e-19	1.40539e-17
ENSMUSG00000030682	Cdipt	393.979	-2.28877	0.257554	8.88656	6.30293e-19	1.41715e-17
ENSMUSG00000056602	Fry	63.4288	-3.67394	0.413497	8.88506	6.38838e-19	1.43407e-17
ENSMUSG00000002550	Uck1	256.351	-2.56588	0.289056	8.87676	6.88333e-19	1.54272e-17
ENSMUSG00000039759	Thap3	139.554	-2.77026	0.312104	8.87608	6.92605e-19	1.54983e-17
ENSMUSG00000075266	Cenpw	366.376	-2.665	0.300269	8.87536	6.97056e-19	1.55731e-17
ENSMUSG00000002981	Clptm1	520.932	-2.65412	0.299086	8.87413	7.04853e-19	1.57224e-17
ENSMUSG00000060032	H2aj	4214.79	-1.69822	0.191433	8.8711	7.24297e-19	1.61291e-17
ENSMUSG00000074797	Itpa	220.479	-2.90678	0.327675	8.87093	7.25378e-19	1.61291e-17
ENSMUSG00000057236	Rbbp4	410.451	-2.91711	0.328904	8.86921	7.36681e-19	1.63545e-17
ENSMUSG00000003299	Mrpl4	685.124	-2.3654	0.266773	8.86671	7.53399e-19	1.66994e-17
ENSMUSG00000006728	Cdk4	2626.22	-2.64589	0.29846	8.86514	7.64086e-19	1.69096e-17
ENSMUSG00000006179	Prss16	112.427	-2.95231	0.333224	8.85983	8.01346e-19	1.77063e-17
ENSMUSG00000038880	Mrps34	716.384	-2.0902	0.235949	8.85868	8.09679e-19	1.78624e-17
ENSMUSG00000020267	Hint1	4274.65	-2.41386	0.27252	8.85754	8.17974e-19	1.80172e-17
ENSMUSG00000020708	Psmc5	273.174	-2.89465	0.32685	8.85619	8.27958e-19	1.8181e-17
ENSMUSG00000021494	Ddx41	259.96	-2.48604	0.280713	8.85619	8.27994e-19	1.8181e-17
ENSMUSG00000035851	Ythdc1	67.9847	-3.51089	0.396461	8.85558	8.32533e-19	1.82522e-17
ENSMUSG00000040521	Tsfm	197.827	-2.92232	0.330271	8.84823	8.8916e-19	1.94633e-17
ENSMUSG00000022503	Nubp1	784.112	-2.55837	0.289157	8.84769	8.93514e-19	1.95283e-17
ENSMUSG00000038034	Igsf8	333.558	-2.5979	0.293673	8.84623	9.05239e-19	1.97539e-17
ENSMUSG00000035268	Pkig	345.087	-2.84835	0.322	8.8458	9.08789e-19	1.98006e-17
ENSMUSG00000006732	Mettl1	102.618	-3.35959	0.37995	8.8422	9.38496e-19	2.04163e-17
ENSMUSG00000024208	Uqcc2	1978.3	-2.04599	0.231407	8.84155	9.43959e-19	2.05034e-17
ENSMUSG00000054717	Hmgb2	656.746	-2.60546	0.29475	8.83955	9.61084e-19	2.08432e-17
ENSMUSG00000030590	Fam98c	436.813	-2.12417	0.24036	8.83746	9.79202e-19	2.12035e-17
ENSMUSG00000031513	Leprotl1	195.262	-2.71039	0.306869	8.83243	1.02427e-18	2.21114e-17
ENSMUSG00000036438	Calm2	458.117	-2.59331	0.293611	8.83247	1.0239e-18	2.21114e-17
ENSMUSG00000027890	Gstm4	317.867	-2.44254	0.276581	8.83121	1.03553e-18	2.23203e-17
ENSMUSG00000040731	Eif4h	758.765	-2.84433	0.322089	8.83088	1.03855e-18	2.23511e-17
ENSMUSG00000023110	Prmt5	389.472	-3.04404	0.34477	8.82918	1.05444e-18	2.26584e-17
ENSMUSG00000027076	Timm10	268.849	-2.55863	0.289884	8.82641	1.08088e-18	2.31911e-17
ENSMUSG00000053291	Rab4b	559.473	-2.05939	0.233328	8.82619	1.08305e-18	2.32024e-17
ENSMUSG00000030079	Ruvbl1	266.727	-2.95702	0.335043	8.8258	1.08677e-18	2.32466e-17
ENSMUSG00000029715	Pop7	398.785	-2.56926	0.29114	8.82482	1.09636e-18	2.34162e-17
ENSMUSG00000023020	Cox14	1447.78	-2.09143	0.237097	8.82099	1.13457e-18	2.41955e-17
ENSMUSG00000028931	Kcnab2	455.148	-2.47685	0.280902	8.81749	1.17052e-18	2.49245e-17
ENSMUSG00000037466	Tedc1	196.338	-2.1885	0.248228	8.81647	1.18122e-18	2.51143e-17
ENSMUSG00000026955	Sapcd2	425.816	-2.05912	0.233569	8.81586	1.18765e-18	2.5213e-17
ENSMUSG00000054428	Atpif1	1639.17	-2.55536	0.28992	8.81401	1.20748e-18	2.55954e-17
ENSMUSG00000088990	Gm22767	44.4309	-3.63887	0.412908	8.81278	1.22079e-18	2.58191e-17
ENSMUSG00000100210	H3c7	36.5972	-4.18819	0.475245	8.8127	1.22171e-18	2.58191e-17
ENSMUSG00000005161	Prdx2	1537.41	-2.52303	0.286308	8.81227	1.22635e-18	2.58784e-17
ENSMUSG00000038650	Rnh1	1132.76	-2.31057	0.262253	8.81046	1.24635e-18	2.62611e-17
ENSMUSG00000108738	Gm44777	76.2833	-2.68355	0.30481	8.80402	1.32001e-18	2.77716e-17
ENSMUSG00000024797	Vps51	215.243	-2.92582	0.332338	8.80377	1.32299e-18	2.77927e-17
ENSMUSG00000024097	Srsf7	1071.06	-2.94137	0.334172	8.80195	1.34464e-18	2.82053e-17
ENSMUSG00000031820	Babam1	726.005	-2.38538	0.27108	8.79954	1.3738e-18	2.87742e-17
ENSMUSG00000037523	Mavs	74.664	-3.00673	0.341988	8.7919	1.47055e-18	3.07548e-17
ENSMUSG00000003808	Farsa	1561.78	-2.43016	0.276539	8.78777	1.52563e-18	3.18595e-17
ENSMUSG00000004667	Polr2e	1490.59	-2.40761	0.273992	8.78713	1.53429e-18	3.19928e-17
ENSMUSG00000018820	Zfyve27	276.787	-2.0848	0.237275	8.7864	1.54424e-18	3.21526e-17
ENSMUSG00000022671	Mzt2	247.815	-2.56824	0.292304	8.78619	1.54713e-18	3.21652e-17
ENSMUSG00000029507	Pus1	187.573	-2.70908	0.308409	8.78403	1.57724e-18	3.27338e-17
ENSMUSG00000035585	Tsen34	866.541	-1.95961	0.223091	8.78389	1.57913e-18	3.27338e-17
ENSMUSG00000039568	Ubald1	231.829	-2.7312	0.310941	8.78366	1.58245e-18	3.27543e-17
ENSMUSG00000009013	Dynll1	728.324	-2.91013	0.331392	8.78153	1.61261e-18	3.33296e-17
ENSMUSG00000023764	Sfi1	25.0722	-4.98186	0.567335	8.78117	1.61787e-18	3.33892e-17
ENSMUSG00000063787	Chchd1	1006.7	-2.38147	0.271261	8.77927	1.64534e-18	3.39065e-17
ENSMUSG00000032299	Commd4	577.716	-2.28139	0.259955	8.7761	1.69246e-18	3.48266e-17
ENSMUSG00000062075	Lmnb2	142.285	-3.40002	0.387433	8.77576	1.69758e-18	3.48808e-17
ENSMUSG00000008318	Relt	225.53	-2.85859	0.325805	8.77393	1.72534e-18	3.53998e-17
ENSMUSG00000040945	Rcc2	502.122	-2.68273	0.305774	8.77357	1.73096e-18	3.54633e-17
ENSMUSG00000087687	Pet100	2006.29	-1.74986	0.19945	8.7734	1.73352e-18	3.5464e-17
ENSMUSG00000024666	Tmem138	53.7389	-3.8547	0.439467	8.7713	1.76613e-18	3.60788e-17
ENSMUSG00000041035	Dpcd	281.545	-2.18323	0.248964	8.76926	1.79852e-18	3.66872e-17
ENSMUSG00000001707	Eef1e1	233.488	-2.87729	0.328166	8.7678	1.82196e-18	3.71115e-17
ENSMUSG00000030431	Tmem238	363.349	-1.74572	0.199173	8.76486	1.87009e-18	3.80369e-17
ENSMUSG00000054499	Dedd2	391.389	-2.23972	0.255543	8.76456	1.87508e-18	3.80833e-17
ENSMUSG00000024142	Mlst8	77.6266	-3.53616	0.40349	8.76393	1.88554e-18	3.82406e-17
ENSMUSG00000042293	Gm5617	305.494	-2.06756	0.235995	8.76102	1.93496e-18	3.91865e-17
ENSMUSG00000026799	Med27	247.774	-2.84057	0.324249	8.76047	1.94434e-18	3.93199e-17
ENSMUSG00000030120	Mlf2	493.387	-2.31503	0.26428	8.75974	1.95704e-18	3.95199e-17
ENSMUSG00000032580	Rbm5	66.5555	-3.21646	0.367386	8.75499	2.04115e-18	4.11593e-17
ENSMUSG00000042569	Dhrs7b	396.986	-2.74604	0.314084	8.74299	2.27015e-18	4.57116e-17
ENSMUSG00000037740	Mrps26	783.813	-2.41649	0.27647	8.7405	2.3209e-18	4.66001e-17
ENSMUSG00000081534	Slc48a1	848.072	-2.17566	0.248913	8.74063	2.31804e-18	4.66001e-17
ENSMUSG00000095567	Noc2l	170.179	-2.6903	0.307924	8.7369	2.39598e-18	4.80391e-17
ENSMUSG00000024772	Ehd1	383.009	-2.98513	0.341709	8.73588	2.41769e-18	4.84054e-17
ENSMUSG00000013155	Enkd1	101.657	-2.77754	0.318006	8.73421	2.45362e-18	4.90551e-17
ENSMUSG00000050856	Atp5k	1497.88	-2.28945	0.262169	8.73271	2.48646e-18	4.9641e-17
ENSMUSG00000041890	Git2	60.7794	-3.36268	0.385327	8.72682	2.61934e-18	5.22198e-17
ENSMUSG00000024160	Spsb3	621.358	-2.22532	0.255087	8.72379	2.69046e-18	5.35619e-17
ENSMUSG00000037966	Ninj1	2958.97	-2.10697	0.241563	8.72222	2.72792e-18	5.42309e-17
ENSMUSG00000007564	Ppp2r1a	654.823	-2.52271	0.289269	8.72098	2.75816e-18	5.47546e-17
ENSMUSG00000030298	Sec13	649.612	-2.74295	0.314532	8.72072	2.76432e-18	5.47997e-17
ENSMUSG00000025428	Atp5a1	1655.39	-2.89998	0.33256	8.72017	2.77784e-18	5.49903e-17
ENSMUSG00000020781	Tsen54	191.069	-2.24072	0.257004	8.71859	2.81687e-18	5.56847e-17
ENSMUSG00000021235	Coq6	207.059	-2.88944	0.331497	8.71632	2.87381e-18	5.67305e-17
ENSMUSG00000022346	Myc	187.43	-3.35313	0.38478	8.71442	2.92255e-18	5.75997e-17
ENSMUSG00000031143	Ccdc22	112.094	-3.31244	0.380116	8.71428	2.92602e-18	5.75997e-17
ENSMUSG00000059939	9430015G10Rik	50.8218	-3.93347	0.451445	8.71307	2.95745e-18	5.8137e-17
ENSMUSG00000022884	Eif4a2	48.9378	-3.13	0.359418	8.70851	3.07882e-18	6.04385e-17
ENSMUSG00000026966	Ssna1	2124.98	-2.26725	0.260369	8.70781	3.09813e-18	6.07328e-17
ENSMUSG00000006418	Rnf114	306.702	-2.83432	0.325525	8.70691	3.12275e-18	6.11304e-17
ENSMUSG00000017724	Etv4	153.596	-2.85891	0.328606	8.70011	3.31558e-18	6.48151e-17
ENSMUSG00000024833	Pola2	128.294	-2.85997	0.328772	8.69895	3.34967e-18	6.53906e-17
ENSMUSG00000035697	Arhgap45	364.938	-2.66684	0.306759	8.6936	3.5112e-18	6.84489e-17
ENSMUSG00000003072	Atp5d	3082.31	-2.26537	0.260637	8.69167	3.57154e-18	6.9529e-17
ENSMUSG00000061479	Snrpa	373.975	-2.80518	0.322802	8.69009	3.62164e-18	7.04069e-17
ENSMUSG00000008855	Hdac5	167.6	-2.7456	0.315963	8.68961	3.63673e-18	7.06028e-17
ENSMUSG00000022365	Derl1	567.952	-2.84787	0.327767	8.68868	3.6666e-18	7.10845e-17
ENSMUSG00000063445	Nmral1	403.75	-2.8612	0.329316	8.68832	3.67824e-18	7.1212e-17
ENSMUSG00000041881	Ndufa7	3764.34	-2.1424	0.246639	8.68639	3.74131e-18	7.23338e-17
ENSMUSG00000069266	H4c2	39.9073	-4.43893	0.511449	8.67914	3.98777e-18	7.69929e-17
ENSMUSG00000010048	Ifrd2	375.15	-2.5297	0.291564	8.67632	4.08798e-18	7.88195e-17
ENSMUSG00000055681	Cope	3451.23	-2.10897	0.243098	8.67539	4.12151e-18	7.93574e-17
ENSMUSG00000038286	Bphl	184.991	-3.0416	0.351002	8.66549	4.49564e-18	8.64428e-17
ENSMUSG00000091625	Lsm5	207.321	-2.8224	0.325857	8.66147	4.65711e-18	8.94253e-17
ENSMUSG00000035885	Cox8a	3682.53	-2.40078	0.277359	8.65587	4.8918e-18	9.38039e-17
ENSMUSG00000072694	1500011B03Rik	246.172	-2.38316	0.27539	8.65376	4.98312e-18	9.54251e-17
ENSMUSG00000003762	Coq8b	289.846	-2.28906	0.26469	8.6481	5.23618e-18	1.00135e-16
ENSMUSG00000002778	Kdelr1	221.162	-2.87274	0.332298	8.64508	5.37693e-18	1.02687e-16
ENSMUSG00000028896	Rcc1	285.967	-3.07628	0.355939	8.64274	5.4883e-18	1.04672e-16
ENSMUSG00000020437	Myo1g	271.11	-2.68369	0.310725	8.63688	5.77675e-18	1.10024e-16
ENSMUSG00000037242	Clic4	87.1037	-3.61692	0.418844	8.63547	5.84843e-18	1.11239e-16
ENSMUSG00000028756	Pink1	287.663	-2.55398	0.295833	8.63318	5.96673e-18	1.13336e-16
ENSMUSG00000029621	Arpc1a	135.819	-3.11763	0.361149	8.63253	6.00094e-18	1.13832e-16
ENSMUSG00000041774	Ydjc	347.325	-2.34811	0.272051	8.63111	6.07581e-18	1.15097e-16
ENSMUSG00000037772	Mrpl23	799.53	-2.20699	0.255792	8.62808	6.23901e-18	1.1803e-16
ENSMUSG00000032114	Slc37a4	244.163	-3.21575	0.372807	8.62579	6.36539e-18	1.20259e-16
ENSMUSG00000031984	2810004N23Rik	132.677	-3.16876	0.367613	8.61982	6.70589e-18	1.26522e-16
ENSMUSG00000076437	Selenoh	1281.09	-2.80468	0.32553	8.61571	6.95114e-18	1.30974e-16
ENSMUSG00000030839	Sergef	215.471	-2.40244	0.278884	8.61448	7.02601e-18	1.32207e-16
ENSMUSG00000044881	Coa4	125.311	-2.94635	0.342032	8.61425	7.04e-18	1.32294e-16
ENSMUSG00000025203	Scd2	143.033	-3.36312	0.390576	8.61068	7.2631e-18	1.36304e-16
ENSMUSG00000018841	Rad51d	180.401	-3.23805	0.376115	8.6092	7.35696e-18	1.37882e-16
ENSMUSG00000025132	Arhgdia	1601.81	-2.39504	0.278212	8.60869	7.38976e-18	1.38281e-16
ENSMUSG00000028622	Mrpl37	593.129	-2.56442	0.297892	8.60857	7.3979e-18	1.38281e-16
ENSMUSG00000039849	Pcif1	289.287	-2.58983	0.301033	8.60315	7.75598e-18	1.44782e-16
ENSMUSG00000033938	Ndufb7	2943.39	-1.99173	0.231541	8.60206	7.82985e-18	1.45967e-16
ENSMUSG00000023072	Cep89	44.298	-3.92498	0.456452	8.59889	8.0493e-18	1.4986e-16
ENSMUSG00000032555	Topbp1	46.2209	-3.88382	0.451696	8.59831	8.09015e-18	1.50421e-16
ENSMUSG00000036975	Tmem177	76.0043	-2.79747	0.325424	8.59639	8.22633e-18	1.52751e-16
ENSMUSG00000041515	Irf8	373.047	-2.52849	0.294147	8.59598	8.25565e-18	1.53094e-16
ENSMUSG00000037722	Gnpnat1	83.4696	-3.26565	0.380187	8.58959	8.72814e-18	1.61643e-16
ENSMUSG00000002763	Pex6	115.914	-2.68151	0.312285	8.58672	8.94892e-18	1.65514e-16
ENSMUSG00000037049	Smpd1	128.011	-2.60884	0.303865	8.58553	9.04196e-18	1.67015e-16
ENSMUSG00000086154	Gm16196	58.5366	-2.52433	0.294053	8.58464	9.11246e-18	1.68097e-16
ENSMUSG00000032112	Trappc4	443.641	-2.43321	0.283567	8.58072	9.42771e-18	1.73685e-16
ENSMUSG00000006057	Atp5g1	6037.9	-2.10862	0.245778	8.57935	9.54075e-18	1.75537e-16
ENSMUSG00000019737	Syne4	102.355	-2.8636	0.333996	8.57377	1.00156e-17	1.84032e-16
ENSMUSG00000028973	Abcb8	280.606	-2.56493	0.299233	8.57168	1.01988e-17	1.87155e-16
ENSMUSG00000038046	Mrm3	76.3041	-3.12469	0.364608	8.57	1.03489e-17	1.89662e-16
ENSMUSG00000024792	Zfpl1	202.001	-2.56448	0.299256	8.56955	1.03892e-17	1.90153e-16
ENSMUSG00000038812	Trmt112	1063.82	-2.24723	0.262278	8.56813	1.05179e-17	1.9226e-16
ENSMUSG00000012405	Rpl15	18368.5	-2.53238	0.295847	8.55976	1.13105e-17	2.06478e-16
ENSMUSG00000020277	Pfkl	888.129	-2.14917	0.251157	8.55708	1.15765e-17	2.11061e-16
ENSMUSG00000020477	Mrps24	1615.5	-2.03174	0.237617	8.55047	1.22587e-17	2.23209e-16
ENSMUSG00000022439	Parvg	702.867	-3.10836	0.363561	8.54976	1.2334e-17	2.24291e-16
ENSMUSG00000026239	Pde6d	154.068	-2.83782	0.331938	8.54926	1.23878e-17	2.24978e-16
ENSMUSG00000038295	Atg9b	66.3025	-3.01844	0.353108	8.5482	1.25028e-17	2.26775e-16
ENSMUSG00000037337	Map4k1	111.291	-2.98894	0.3497	8.54715	1.26163e-17	2.28539e-16
ENSMUSG00000002635	Pdcd2l	290.499	-2.99152	0.350047	8.54604	1.27379e-17	2.30446e-16
ENSMUSG00000029022	Miip	316.307	-2.57671	0.301521	8.54572	1.2774e-17	2.30802e-16
ENSMUSG00000070003	Ssbp4	412.257	-2.22003	0.259789	8.54551	1.27972e-17	2.30925e-16
ENSMUSG00000029198	Grpel1	732.986	-2.38834	0.279689	8.53927	1.35071e-17	2.43422e-16
ENSMUSG00000001016	Ilf2	126.687	-3.02433	0.35422	8.53798	1.36586e-17	2.45837e-16
ENSMUSG00000003464	Pex19	195.694	-2.56175	0.300164	8.53452	1.40733e-17	2.52979e-16
ENSMUSG00000024019	Cmtr1	88.1318	-3.4084	0.399375	8.53433	1.40969e-17	2.53079e-16
ENSMUSG00000028333	Anp32b	183.177	-3.3551	0.393149	8.53392	1.41474e-17	2.53662e-16
ENSMUSG00000079610	Ankrd39	162.421	-2.54082	0.297753	8.53332	1.42203e-17	2.54645e-16
ENSMUSG00000060073	Psma3	440.676	-2.91481	0.341734	8.52946	1.47036e-17	2.62415e-16
ENSMUSG00000063694	Cycs	1892.7	-2.40861	0.282389	8.52941	1.47102e-17	2.62415e-16
ENSMUSG00000064368	mt-Nd6	105.62	-2.95692	0.346665	8.52962	1.46832e-17	2.62415e-16
ENSMUSG00000024949	Sf1	205.473	-3.19334	0.374458	8.5279	1.49029e-17	2.65181e-16
ENSMUSG00000066892	Fbxl12	29.5718	-5.03004	0.589827	8.52799	1.48909e-17	2.65181e-16
ENSMUSG00000019505	Ubb	9153.19	-2.45424	0.287965	8.52269	1.5589e-17	2.77039e-16
ENSMUSG00000030647	Ndufc2	1105.1	-2.48934	0.292119	8.52166	1.5728e-17	2.79158e-16
ENSMUSG00000024826	Dpf2	175.509	-2.99226	0.35115	8.52132	1.57739e-17	2.79619e-16
ENSMUSG00000018677	Slc25a39	1545.34	-1.88417	0.221131	8.52063	1.58683e-17	2.80939e-16
ENSMUSG00000016921	Srsf6	240.532	-3.10746	0.36474	8.51964	1.60051e-17	2.83005e-16
ENSMUSG00000022452	Smdt1	1045.56	-2.2441	0.263501	8.51648	1.64481e-17	2.90473e-16
ENSMUSG00000009350	Mpo	4884.28	-2.49928	0.293708	8.50941	1.74826e-17	3.08356e-16
ENSMUSG00000007721	Ccdc124	487.854	-2.38643	0.280589	8.50507	1.81482e-17	3.19695e-16
ENSMUSG00000008373	Prpf31	250.271	-2.64468	0.310976	8.50446	1.82441e-17	3.20982e-16
ENSMUSG00000025731	Mettl26	283.495	-2.65775	0.312626	8.50137	1.8737e-17	3.28833e-16
ENSMUSG00000033685	Ucp2	1293.29	-2.69657	0.317192	8.50139	1.87327e-17	3.28833e-16
ENSMUSG00000032295	Man2c1	177.175	-2.13111	0.250688	8.50104	1.87903e-17	3.29356e-16
ENSMUSG00000071256	Zfp213	136.3	-2.78245	0.32735	8.49991	1.89734e-17	3.32152e-16
ENSMUSG00000042148	Cox10	90.1014	-3.20581	0.377171	8.49961	1.90224e-17	3.32597e-16
ENSMUSG00000021773	Comtd1	320.544	-2.51542	0.295968	8.49896	1.91304e-17	3.3407e-16
ENSMUSG00000031142	Cacna1f	265.568	-2.0669	0.243201	8.49873	1.91675e-17	3.34304e-16
ENSMUSG00000003813	Rad23a	257.954	-2.62412	0.3088	8.49781	1.93198e-17	3.36126e-16
ENSMUSG00000028671	Gale	420.607	-1.99726	0.23503	8.4979	1.93046e-17	3.36126e-16
ENSMUSG00000039771	Polr2j	829.301	-2.31035	0.271888	8.49742	1.93844e-17	3.36835e-16
ENSMUSG00000022090	Pdlim2	181.514	-2.80155	0.329735	8.49636	1.95632e-17	3.39522e-16
ENSMUSG00000065990	Aurkaip1	1238.22	-2.39485	0.281873	8.4962	1.95906e-17	3.39578e-16
ENSMUSG00000022475	Hdac7	80.266	-3.01896	0.355436	8.49368	2.00192e-17	3.46581e-16
ENSMUSG00000028851	Nudc	376.666	-2.90041	0.341505	8.49303	2.01312e-17	3.48091e-16
ENSMUSG00000001056	Nhp2	3847.83	-2.24255	0.264061	8.49254	2.02165e-17	3.49138e-16
ENSMUSG00000020808	Pimreg	134.497	-2.87363	0.338414	8.49145	2.0408e-17	3.52013e-16
ENSMUSG00000061374	Fiz1	122.543	-2.83185	0.333624	8.48816	2.09938e-17	3.61673e-16
ENSMUSG00000014313	Cox6c	2945.89	-2.23285	0.263077	8.48744	2.11235e-17	3.63463e-16
ENSMUSG00000007603	Dus3l	206.259	-2.69883	0.31799	8.48715	2.11762e-17	3.63925e-16
ENSMUSG00000035530	Eif1	1101.63	-3.05144	0.359688	8.48358	2.18366e-17	3.74817e-16
ENSMUSG00000028331	Trmo	166.952	-2.66402	0.314031	8.48332	2.18855e-17	3.75199e-16
ENSMUSG00000022420	Dnal4	202.818	-2.4215	0.285517	8.4811	2.23084e-17	3.81983e-16
ENSMUSG00000034165	Ccnd3	3992.6	-2.04137	0.240713	8.48051	2.24211e-17	3.83448e-16
ENSMUSG00000023452	Pisd	158.325	-2.66806	0.314696	8.47822	2.28664e-17	3.90588e-16
ENSMUSG00000056413	Adap1	285.156	-2.14295	0.252773	8.47779	2.29517e-17	3.91569e-16
ENSMUSG00000002308	Cd320	918.152	-2.05453	0.242601	8.46878	2.47986e-17	4.22567e-16
ENSMUSG00000024958	Gpr137	195.807	-2.17403	0.25672	8.46848	2.48608e-17	4.23114e-16
ENSMUSG00000031816	Mthfsd	197.495	-2.61721	0.309149	8.46585	2.54287e-17	4.32258e-16
ENSMUSG00000019188	H13	1516.17	-2.34308	0.276803	8.46481	2.56567e-17	4.35606e-16
ENSMUSG00000030603	Psmc4	801.436	-2.56461	0.302995	8.46421	2.57905e-17	4.37351e-16
ENSMUSG00000032519	Slc25a38	185.346	-2.87657	0.339982	8.46096	2.6519e-17	4.49164e-16
ENSMUSG00000064354	mt-Co2	853.032	-2.49565	0.294979	8.46042	2.66418e-17	4.50701e-16
ENSMUSG00000073411	H2-D1	4625.94	-2.35704	0.27868	8.45787	2.72309e-17	4.60114e-16
ENSMUSG00000115801	Gm55330	685.725	-3.58079	0.423459	8.45605	2.76599e-17	4.66802e-16
ENSMUSG00000031672	Got2	450.401	-3.22558	0.381518	8.4546	2.80046e-17	4.72053e-16
ENSMUSG00000071646	Mta2	177.3	-3.21802	0.380728	8.45229	2.85644e-17	4.80914e-16
ENSMUSG00000027597	Ahcy	702.997	-2.97252	0.351715	8.45151	2.87565e-17	4.83569e-16
ENSMUSG00000020476	Dbnl	391.154	-2.5172	0.298031	8.44609	3.01211e-17	5.05912e-16
ENSMUSG00000004562	Arhgef40	31.2007	-5.02683	0.595222	8.44529	3.03285e-17	5.08182e-16
ENSMUSG00000017404	Rpl19	11775.8	-2.49345	0.295247	8.44529	3.03282e-17	5.08182e-16
ENSMUSG00000064341	mt-Nd1	1063.02	-2.70632	0.320715	8.43838	3.21763e-17	5.38504e-16
ENSMUSG00000000399	Ndufa9	473.849	-2.6844	0.318196	8.4363	3.27552e-17	5.4754e-16
ENSMUSG00000022711	Pmm2	99.992	-3.57915	0.424332	8.43478	3.31833e-17	5.54039e-16
ENSMUSG00000043801	Oaz1-ps	806.319	-2.05806	0.24407	8.43224	3.39108e-17	5.65514e-16
ENSMUSG00000063457	Rps15	12198.5	-2.21227	0.262436	8.42975	3.46405e-17	5.77e-16
ENSMUSG00000002524	Puf60	477.604	-2.5121	0.298049	8.42849	3.50143e-17	5.82537e-16
ENSMUSG00000036646	Man1b1	121.497	-3.66463	0.435005	8.42435	3.62772e-17	6.02835e-16
ENSMUSG00000064264	Zfp428	105.119	-2.73196	0.324335	8.42326	3.66143e-17	6.07719e-16
ENSMUSG00000074578	Zfas1	221.672	-3.15439	0.374544	8.42196	3.70235e-17	6.13788e-16
ENSMUSG00000033373	Fntb	54.0565	-4.04794	0.480779	8.41954	3.7797e-17	6.25873e-16
ENSMUSG00000007589	Tinf2	81.4506	-3.34197	0.396975	8.41859	3.81038e-17	6.30213e-16
ENSMUSG00000029163	Emilin1	112.012	-3.08508	0.366561	8.41628	3.88634e-17	6.41595e-16
ENSMUSG00000060639	H4c9	310.34	-2.35819	0.280196	8.41622	3.88832e-17	6.41595e-16
ENSMUSG00000030733	Sh2b1	74.9939	-2.84455	0.33801	8.41557	3.9098e-17	6.44384e-16
ENSMUSG00000030703	Gdpd3	97.9165	-2.62213	0.311658	8.41348	3.98029e-17	6.55235e-16
ENSMUSG00000035835	Plppr3	467.083	-2.37772	0.282649	8.41229	4.0208e-17	6.6113e-16
ENSMUSG00000028798	Eif3i	2549.27	-2.5761	0.30625	8.41176	4.03916e-17	6.63375e-16
ENSMUSG00000091228	Gm20390	2400.89	-2.45341	0.291706	8.41057	4.08019e-17	6.69331e-16
ENSMUSG00000015790	Surf1	236.494	-2.65216	0.315502	8.40616	4.23671e-17	6.94199e-16
ENSMUSG00000045251	Zfp688	79.1344	-3.2121	0.382171	8.40488	4.28295e-17	6.98523e-16
ENSMUSG00000048578	Mlec	425.407	-3.46086	0.411763	8.40496	4.28e-17	6.98523e-16
ENSMUSG00000048758	Rpl29	1966.92	-2.63149	0.313075	8.40528	4.26845e-17	6.98523e-16
ENSMUSG00000104121	Gm37485	23.517	-4.91691	0.584996	8.40504	4.27731e-17	6.98523e-16
ENSMUSG00000041629	Fam104a	379.95	-2.41323	0.287139	8.40439	4.30099e-17	7.00653e-16
ENSMUSG00000017715	Pgs1	199.353	-2.61582	0.31126	8.40397	4.31632e-17	7.02337e-16
ENSMUSG00000033701	Acbd6	170.242	-2.71892	0.32355	8.4034	4.3373e-17	7.04936e-16
ENSMUSG00000034203	Chchd4	472.906	-2.56535	0.305336	8.40173	4.3996e-17	7.14237e-16
ENSMUSG00000094936	Rbm4	131.113	-3.28229	0.390825	8.39836	4.52751e-17	7.34156e-16
ENSMUSG00000027255	Arfgap2	428.292	-2.71052	0.322886	8.39466	4.67243e-17	7.56783e-16
ENSMUSG00000038429	Usp5	406.089	-2.732	0.325487	8.39356	4.71638e-17	7.63023e-16
ENSMUSG00000078765	U2af1l4	142.133	-2.48806	0.296865	8.38112	5.24279e-17	8.47214e-16
ENSMUSG00000030062	Rpn1	1389.87	-2.66212	0.317664	8.38029	5.27961e-17	8.52185e-16
ENSMUSG00000058833	Rex1bd	1028.27	-2.11318	0.252261	8.37696	5.43134e-17	8.75672e-16
ENSMUSG00000005354	Txn2	1142.31	-2.17773	0.259973	8.37675	5.44112e-17	8.76244e-16
ENSMUSG00000033020	Polr2f	1954.54	-1.90349	0.22724	8.37658	5.44875e-17	8.76471e-16
ENSMUSG00000019494	Cops6	835.462	-2.52984	0.302058	8.37534	5.50636e-17	8.84726e-16
ENSMUSG00000006517	Mvd	327.806	-2.18776	0.261271	8.37352	5.59208e-17	8.97474e-16
ENSMUSG00000006021	Kptn	253.797	-2.38433	0.284757	8.3732	5.60741e-17	8.98439e-16
ENSMUSG00000028741	Mrto4	519.949	-2.5594	0.305669	8.37313	5.61085e-17	8.98439e-16
ENSMUSG00000002968	Med25	222.225	-2.35766	0.281809	8.36617	5.95237e-17	9.52042e-16
ENSMUSG00000045193	Cirbp	218.534	-2.64188	0.315899	8.36306	6.11099e-17	9.76301e-16
ENSMUSG00000033703	Fcsk	72.691	-2.88495	0.345269	8.35565	6.50736e-17	1.03845e-15
ENSMUSG00000021771	Vdac2	323.349	-3.00092	0.359224	8.3539	6.60462e-17	1.05278e-15
ENSMUSG00000028923	Necap2	311.989	-2.55734	0.306131	8.35376	6.61242e-17	1.05283e-15
ENSMUSG00000090137	Uba52	13202.7	-2.2647	0.271133	8.3527	6.67186e-17	1.06109e-15
ENSMUSG00000038671	Arfrp1	114.088	-2.62656	0.314799	8.3436	7.20601e-17	1.14475e-15
ENSMUSG00000035504	Reep6	62.3442	-3.51059	0.420846	8.34175	7.3201e-17	1.16156e-15
ENSMUSG00000031097	Tnni2	97.042	-2.91447	0.349489	8.33923	7.4774e-17	1.18393e-15
ENSMUSG00000040212	Emp3	1536.63	-2.1505	0.257878	8.33922	7.47804e-17	1.18393e-15
ENSMUSG00000058454	Dhcr7	112.622	-2.88645	0.346134	8.33909	7.48631e-17	1.18393e-15
ENSMUSG00000034566	Atp5h	1408.35	-2.58775	0.310368	8.33767	7.57699e-17	1.19693e-15
ENSMUSG00000033220	Rac2	1161.65	-2.3675	0.283958	8.33751	7.58743e-17	1.19723e-15
ENSMUSG00000000028	Cdc45	211.086	-3.17328	0.380613	8.33729	7.60136e-17	1.19809e-15
ENSMUSG00000037349	Nudt22	107.18	-2.22992	0.267475	8.33695	7.62306e-17	1.20016e-15
ENSMUSG00000002379	Ndufa11	3051.27	-1.89681	0.227523	8.33681	7.63242e-17	1.20029e-15
ENSMUSG00000025374	Nabp2	148.485	-2.91151	0.349249	8.33649	7.6527e-17	1.20214e-15
ENSMUSG00000025645	Ccdc51	76.0286	-3.07822	0.369419	8.3326	7.9085e-17	1.24094e-15
ENSMUSG00000024177	Nme4	1541.46	-2.18012	0.261688	8.33102	8.01518e-17	1.25628e-15
ENSMUSG00000024841	Eif1ad	410.177	-2.68544	0.322499	8.32697	8.29352e-17	1.29846e-15
ENSMUSG00000022400	Rbx1	2984.91	-2.1643	0.260001	8.32419	8.49045e-17	1.3265e-15
ENSMUSG00000071014	Ndufb6	915.234	-2.3757	0.285398	8.32418	8.49149e-17	1.3265e-15
ENSMUSG00000044533	Rps2	25525.6	-2.41748	0.290427	8.32388	8.51283e-17	1.32836e-15
ENSMUSG00000070319	Eif3g	1064.17	-2.56791	0.308672	8.31922	8.85418e-17	1.38009e-15
ENSMUSG00000019370	Calm3	1256.74	-2.42881	0.291979	8.31846	8.91117e-17	1.38744e-15
ENSMUSG00000030881	Arfip2	248.552	-2.85986	0.343875	8.31657	9.05437e-17	1.40818e-15
ENSMUSG00000006095	Tbcb	832.736	-2.2899	0.275381	8.31541	9.14334e-17	1.42045e-15
ENSMUSG00000024069	Slc30a6	66.786	-3.36664	0.404903	8.31469	9.1994e-17	1.42758e-15
ENSMUSG00000015335	Zdhhc12	142.851	-2.42833	0.292125	8.31264	9.35925e-17	1.45079e-15
ENSMUSG00000101878	Gm8203	186.525	-2.33669	0.281291	8.30701	9.81451e-17	1.51968e-15
ENSMUSG00000028958	Tmub1	171.185	-2.20829	0.265898	8.305	9.98178e-17	1.54389e-15
ENSMUSG00000002010	Idh3g	743.627	-2.61403	0.314804	8.30365	1.00959e-16	1.55982e-15
ENSMUSG00000020743	Mif4gd	143.804	-2.42965	0.292641	8.30249	1.01953e-16	1.57345e-15
ENSMUSG00000025366	Esyt1	172.924	-3.17582	0.382714	8.29817	1.05729e-16	1.62946e-15
ENSMUSG00000030802	Bckdk	973.888	-2.10715	0.253933	8.29807	1.05813e-16	1.62946e-15
ENSMUSG00000010045	Tmem115	271.035	-2.15322	0.25956	8.29565	1.07992e-16	1.66119e-15
ENSMUSG00000016541	Atxn10	115.861	-3.39454	0.409234	8.29485	1.08722e-16	1.67058e-15
ENSMUSG00000066068	Gm13611	683.076	-2.32654	0.280497	8.29435	1.09181e-16	1.67581e-15
ENSMUSG00000022193	Psmb5	5371.32	-2.1751	0.262286	8.29286	1.1056e-16	1.69329e-15
ENSMUSG00000027530	Fabp12	51.1363	-4.65573	0.56141	8.29291	1.10508e-16	1.69329e-15
ENSMUSG00000026260	Ndufa10	352.627	-3.32183	0.400597	8.29218	1.1119e-16	1.70109e-15
ENSMUSG00000114456	H2bc9	29.1523	-4.1162	0.496474	8.29086	1.12429e-16	1.71817e-15
ENSMUSG00000019470	Xab2	262.65	-2.69174	0.324716	8.28951	1.13719e-16	1.736e-15
ENSMUSG00000022769	Sdf2l1	2678.32	-1.93147	0.233012	8.28913	1.14082e-16	1.73966e-15
ENSMUSG00000038268	Ovca2	252.665	-2.14523	0.258852	8.28746	1.15694e-16	1.76232e-15
ENSMUSG00000021460	Auh	93.9788	-2.80648	0.338689	8.28631	1.16819e-16	1.77755e-15
ENSMUSG00000005566	Trim28	458.654	-2.65235	0.320167	8.28429	1.18814e-16	1.80595e-15
ENSMUSG00000024570	Rbfa	379.135	-2.52187	0.304426	8.28401	1.19097e-16	1.8083e-15
ENSMUSG00000050323	Ndufaf6	93.312	-3.16903	0.382644	8.28193	1.21193e-16	1.83814e-15
ENSMUSG00000036371	Serbp1	293.493	-2.81102	0.339431	8.28156	1.2157e-16	1.84187e-15
ENSMUSG00000062006	Rpl34	5715.1	-2.4777	0.299269	8.27919	1.24011e-16	1.87684e-15
ENSMUSG00000015126	Tsr3	219.987	-2.45783	0.296929	8.27751	1.25777e-16	1.90152e-15
ENSMUSG00000038416	Cdc16	42.838	-4.04819	0.489116	8.27654	1.26803e-16	1.91497e-15
ENSMUSG00000029430	Ran	2715.24	-2.67297	0.323034	8.27456	1.28929e-16	1.94499e-15
ENSMUSG00000028107	Tars2	251.513	-2.78685	0.336957	8.27066	1.33217e-16	2.00753e-15
ENSMUSG00000040848	Sft2d2	112.467	-2.88717	0.349251	8.26675	1.37657e-16	2.07222e-15
ENSMUSG00000058546	Rpl23a	2516.33	-2.58922	0.31325	8.26567	1.38917e-16	2.08895e-15
ENSMUSG00000019471	Cdc37	942.032	-2.62684	0.317827	8.265	1.39695e-16	2.09841e-15
ENSMUSG00000031917	Nip7	636.488	-2.77699	0.336024	8.26424	1.40583e-16	2.1095e-15
ENSMUSG00000035863	Palm	341.303	-2.31139	0.279704	8.26372	1.41206e-16	2.11658e-15
ENSMUSG00000029119	Man2b2	141.656	-3.2881	0.398093	8.25961	1.46145e-16	2.18828e-15
ENSMUSG00000034024	Cct2	177.15	-2.91259	0.352648	8.25919	1.46659e-16	2.19365e-15
ENSMUSG00000031960	Aars	259.924	-3.46386	0.419505	8.25704	1.49334e-16	2.23129e-15
ENSMUSG00000000916	Nsun5	324.043	-2.51745	0.304935	8.25568	1.51037e-16	2.25195e-15
ENSMUSG00000062619	2310039H08Rik	492.798	-1.85118	0.22423	8.25569	1.51024e-16	2.25195e-15
ENSMUSG00000025144	Cenpx	1770.35	-2.10018	0.254459	8.25353	1.53784e-16	2.29049e-15
ENSMUSG00000063524	Eno1	11308	-2.58372	0.313055	8.25325	1.54148e-16	2.29348e-15
ENSMUSG00000026179	Pnkd	299.549	-2.15545	0.261217	8.25155	1.56351e-16	2.32381e-15
ENSMUSG00000018537	Pcgf2	41.3519	-3.15997	0.383014	8.25026	1.58049e-16	2.34656e-15
ENSMUSG00000038615	Nfe2l1	51.4744	-4.19783	0.508899	8.24886	1.59917e-16	2.3718e-15
ENSMUSG00000078851	H2ac25	80.0058	-3.11433	0.377606	8.24756	1.61668e-16	2.39523e-15
ENSMUSG00000034064	Poglut1	26.8391	-3.75821	0.4559	8.24351	1.67232e-16	2.47507e-15
ENSMUSG00000021248	Tmed10	308.984	-2.61674	0.31747	8.24247	1.68691e-16	2.49404e-15
ENSMUSG00000016344	Ppdpf	429.149	-2.22838	0.270387	8.24144	1.70145e-16	2.5129e-15
ENSMUSG00000007659	Bcl2l1	242.407	-2.47563	0.300442	8.23997	1.72259e-16	2.54146e-15
ENSMUSG00000110949	Nudt8	734.591	-2.03718	0.247317	8.23711	1.76425e-16	2.60018e-15
ENSMUSG00000036860	Mrpl55	493.332	-2.17822	0.264501	8.2352	1.79252e-16	2.63909e-15
ENSMUSG00000029003	Mad2l2	205.435	-2.65222	0.322248	8.23035	1.86674e-16	2.74549e-15
ENSMUSG00000003528	Slc25a1	640.942	-2.15339	0.261698	8.22851	1.89555e-16	2.78205e-15
ENSMUSG00000006676	Usp19	81.7152	-3.18328	0.386856	8.2286	1.89416e-16	2.78205e-15
ENSMUSG00000036430	Tbcc	363.854	-2.02424	0.246015	8.22813	1.90159e-16	2.78801e-15
ENSMUSG00000113640	Adat3	83.0533	-2.27143	0.276123	8.22616	1.93316e-16	2.83135e-15
ENSMUSG00000027170	Eif3m	203.142	-2.77615	0.337497	8.2257	1.94052e-16	2.83917e-15
ENSMUSG00000028964	Park7	2954.96	-2.16111	0.262822	8.2227	1.98965e-16	2.90803e-15
ENSMUSG00000023277	Twf2	518.946	-2.61326	0.317862	8.22137	2.012e-16	2.93764e-15
ENSMUSG00000030987	Stim1	54.6842	-3.51545	0.428037	8.21295	2.15826e-16	3.14793e-15
ENSMUSG00000020472	Zkscan17	64.8489	-2.93587	0.357577	8.21043	2.2039e-16	3.21117e-15
ENSMUSG00000028982	Slc25a33	73.006	-3.60096	0.438696	8.20833	2.2429e-16	3.26124e-15
ENSMUSG00000039041	Adrm1	556.876	-2.30225	0.280477	8.20833	2.24283e-16	3.26124e-15
ENSMUSG00000022561	Gpaa1	822.086	-1.85552	0.226086	8.20715	2.26506e-16	3.29006e-15
ENSMUSG00000007570	Fance	248.978	-2.55822	0.311909	8.20182	2.36783e-16	3.43579e-15
ENSMUSG00000030199	Etv6	49.562	-4.12509	0.502961	8.2016	2.37201e-16	3.43832e-15
ENSMUSG00000005625	Psmd4	597.032	-2.36332	0.288195	8.2004	2.39591e-16	3.46938e-15
ENSMUSG00000034353	Ramp1	5055.24	-1.80606	0.220249	8.20006	2.40272e-16	3.47567e-15
ENSMUSG00000028884	Rpa2	441.513	-2.79726	0.341238	8.19736	2.45716e-16	3.55077e-15
ENSMUSG00000037570	Mcrs1	593.974	-2.11032	0.257461	8.19666	2.47156e-16	3.56791e-15
ENSMUSG00000053801	Grwd1	694.557	-2.2098	0.269725	8.19281	2.55206e-16	3.68036e-15
ENSMUSG00000005699	Pard6a	140.506	-2.39608	0.292505	8.19159	2.578e-16	3.71016e-15
ENSMUSG00000047810	Ccdc88b	107.22	-2.88439	0.352115	8.19162	2.57733e-16	3.71016e-15
ENSMUSG00000032330	Cox7a2	3682.05	-1.99382	0.243457	8.18964	2.61999e-16	3.76674e-15
ENSMUSG00000016619	Nup50	66.8384	-3.43366	0.419343	8.1882	2.65169e-16	3.80843e-15
ENSMUSG00000025190	Got1	66.6568	-3.78352	0.462104	8.18759	2.66506e-16	3.82372e-15
ENSMUSG00000027808	Serp1	552.72	-2.29028	0.279761	8.18653	2.68868e-16	3.85368e-15
ENSMUSG00000037894	H2az1	7453.78	-2.4488	0.2993	8.18176	2.79724e-16	4.00521e-15
ENSMUSG00000032867	Fbxw8	99.3317	-2.85424	0.348899	8.1807	2.82197e-16	4.03651e-15
ENSMUSG00000048807	Slc35e4	97.1141	-2.64316	0.323139	8.17961	2.84756e-16	4.06897e-15
ENSMUSG00000028670	Lypla2	464.447	-2.01231	0.246121	8.17609	2.93215e-16	4.1856e-15
ENSMUSG00000040447	Spns2	75.5243	-3.15412	0.385807	8.17538	2.94929e-16	4.20154e-15
ENSMUSG00000044197	Gpr146	94.7236	-2.83172	0.346369	8.17546	2.94744e-16	4.20154e-15
ENSMUSG00000017307	Acot8	248.392	-2.7152	0.33215	8.17463	2.96768e-16	4.22073e-15
ENSMUSG00000020897	Aurkb	101.854	-3.24616	0.397103	8.17459	2.96876e-16	4.22073e-15
ENSMUSG00000032436	Cmtm7	6431.29	-2.01108	0.246032	8.17407	2.98164e-16	4.23477e-15
ENSMUSG00000041346	Wrap53	87.3726	-2.85785	0.349649	8.17348	2.99625e-16	4.25123e-15
ENSMUSG00000027551	Zfp64	83.3223	-2.97267	0.363797	8.17125	3.052e-16	4.32598e-15
ENSMUSG00000049960	Mrps16	1216.9	-2.04736	0.250623	8.1691	3.10709e-16	4.39963e-15
ENSMUSG00000042747	Krtcap2	1099.46	-2.36352	0.289373	8.16773	3.14237e-16	4.44511e-15
ENSMUSG00000085715	Tsix	98.0385	-2.75072	0.336799	8.16723	3.15557e-16	4.4593e-15
ENSMUSG00000023015	Racgap1	64.8854	-4.07877	0.499709	8.1623	3.28706e-16	4.64046e-15
ENSMUSG00000023456	Tpi1	4139.55	-2.37492	0.290983	8.16171	3.30318e-16	4.65854e-15
ENSMUSG00000028044	Cks1b	1135.37	-2.61104	0.31992	8.16153	3.30794e-16	4.66059e-15
ENSMUSG00000042558	Adprs	757.858	-2.00312	0.24552	8.15867	3.38739e-16	4.76776e-15
ENSMUSG00000079677	Fdx2	427.439	-2.48133	0.304168	8.15776	3.41305e-16	4.79907e-15
ENSMUSG00000032869	Psmf1	120.755	-2.66299	0.326483	8.15659	3.44602e-16	4.84059e-15
ENSMUSG00000091957	Rps2-ps10	179.125	-2.43324	0.298346	8.15577	3.46954e-16	4.86877e-15
ENSMUSG00000036672	Cenpt	91.3756	-2.41213	0.295809	8.15436	3.51044e-16	4.92103e-15
ENSMUSG00000046865	Fbl	375.224	-2.87188	0.352194	8.15424	3.51377e-16	4.92103e-15
ENSMUSG00000035198	Tubg1	311.202	-2.53016	0.310513	8.14835	3.68936e-16	5.1618e-15
ENSMUSG00000026972	Arrdc1	370.736	-1.979	0.242923	8.14661	3.74269e-16	5.23122e-15
ENSMUSG00000022913	Psmg1	435.531	-2.66929	0.327668	8.14634	3.75118e-16	5.23789e-15
ENSMUSG00000024847	Aip	719.532	-2.1967	0.269668	8.14594	3.76352e-16	5.24991e-15
ENSMUSG00000037710	Cisd1	258.006	-2.92162	0.358702	8.145	3.79282e-16	5.28554e-15
ENSMUSG00000002870	Mcm2	591.436	-2.56851	0.315454	8.14227	3.87945e-16	5.40091e-15
ENSMUSG00000022706	Mrpl40	235.702	-2.73068	0.335377	8.14211	3.88437e-16	5.40242e-15
ENSMUSG00000035199	Arl6ip5	91.5317	-3.22371	0.396041	8.13984	3.95808e-16	5.49951e-15
ENSMUSG00000023939	Mrpl14	1252.72	-1.96812	0.241803	8.13934	3.97431e-16	5.5166e-15
ENSMUSG00000071650	Ganab	128.955	-3.20302	0.393557	8.13864	3.99738e-16	5.54316e-15
ENSMUSG00000031506	Ptpn7	133.078	-3.56047	0.437509	8.13804	4.01731e-16	5.56532e-15
ENSMUSG00000060467	Gm10080	71.0387	-2.47637	0.3043	8.13792	4.02139e-16	5.56549e-15
ENSMUSG00000041801	Phlda3	571.463	1.86909	0.229688	-8.13755	4.03359e-16	5.57689e-15
ENSMUSG00000003402	Prkcsh	172.061	-3.32178	0.408317	8.13531	4.10902e-16	5.67004e-15
ENSMUSG00000091537	Tma7	562.492	-2.50157	0.307494	8.13532	4.10838e-16	5.67004e-15
ENSMUSG00000056209	Npm3	914.114	-3.02299	0.37161	8.13485	4.12436e-16	5.68564e-15
ENSMUSG00000029036	Atad3a	254.062	-2.52207	0.310087	8.13343	4.17297e-16	5.74702e-15
ENSMUSG00000036980	Taf6	186.458	-2.86133	0.351917	8.13069	4.26867e-16	5.87307e-15
ENSMUSG00000030591	Psmd8	941.536	-2.51237	0.309025	8.12999	4.29311e-16	5.90093e-15
ENSMUSG00000056737	Capg	2042.04	-2.25208	0.277094	8.12749	4.38261e-16	6.01808e-15
ENSMUSG00000081051	Gm15427	924.34	-2.33038	0.286762	8.12654	4.41711e-16	6.05953e-15
ENSMUSG00000018565	Elp5	537.192	-2.38121	0.293042	8.12584	4.44276e-16	6.08878e-15
ENSMUSG00000015120	Ube2i	403.191	-2.53993	0.312868	8.11824	4.73006e-16	6.47623e-15
ENSMUSG00000024845	Tmem134	811.555	-1.9435	0.239427	8.11731	4.76637e-16	6.5196e-15
ENSMUSG00000062729	Ppox	113.628	-2.51169	0.309457	8.11643	4.80079e-16	6.5603e-15
ENSMUSG00000093445	Lrch4	630.783	-1.95105	0.240386	8.11632	4.80551e-16	6.56038e-15
ENSMUSG00000025980	Hspd1	193.832	-2.9846	0.367791	8.11495	4.85973e-16	6.62156e-15
ENSMUSG00000041453	Rpl21	1433.6	-2.52625	0.311304	8.11506	4.85534e-16	6.62156e-15
ENSMUSG00000018927	Ccl6	60.0542	4.25726	0.524889	-8.11077	5.02986e-16	6.84674e-15
ENSMUSG00000041355	Ssr2	3717.65	-2.43185	0.299863	8.10987	5.06733e-16	6.88442e-15
ENSMUSG00000068856	Sf3b4	237.673	-2.92516	0.360688	8.10996	5.06378e-16	6.88442e-15
ENSMUSG00000020107	Anapc16	306.169	-2.59264	0.319716	8.10919	5.09566e-16	6.91624e-15
ENSMUSG00000052384	Nrros	909.363	-1.8778	0.231573	8.10889	5.10851e-16	6.927e-15
ENSMUSG00000021963	Sap18	601.027	-2.45382	0.302726	8.10572	5.24324e-16	7.10285e-15
ENSMUSG00000026209	Dnpep	314.413	-2.39966	0.296227	8.10077	5.46141e-16	7.39128e-15
ENSMUSG00000028937	Acot7	755.765	-2.24138	0.276702	8.10036	5.4795e-16	7.40864e-15
ENSMUSG00000121374		260.977	-2.5159	0.310597	8.10021	5.48653e-16	7.41102e-15
ENSMUSG00000030036	Mogs	134.017	-2.79794	0.345444	8.09956	5.51575e-16	7.44335e-15
ENSMUSG00000031311	Nono	229.847	-2.93361	0.362264	8.09799	5.5876e-16	7.53308e-15
ENSMUSG00000024587	Nars	178.007	-3.12392	0.385835	8.09653	5.65499e-16	7.61665e-15
ENSMUSG00000020691	Mettl2	30.983	-3.97587	0.491167	8.09473	5.73928e-16	7.72279e-15
ENSMUSG00000022031	Elp3	48.0078	-3.47672	0.429707	8.0909	5.92249e-16	7.9617e-15
ENSMUSG00000028480	Glipr2	81.6203	-2.67675	0.330841	8.09073	5.93061e-16	7.96501e-15
ENSMUSG00000005374	Tbl2	93.8715	-2.93024	0.362194	8.09027	5.95309e-16	7.98758e-15
ENSMUSG00000018507	Trpv2	338.757	-2.50675	0.309852	8.09016	5.95876e-16	7.98758e-15
ENSMUSG00000029470	P2rx4	102.449	-2.51263	0.310588	8.08991	5.97065e-16	7.9959e-15
ENSMUSG00000064345	mt-Nd2	238.073	-2.75199	0.340223	8.08879	6.0261e-16	8.06248e-15
ENSMUSG00000032589	Bsn	223.986	-2.29951	0.284371	8.08632	6.14928e-16	8.21168e-15
ENSMUSG00000034994	Eef2	3856.36	-2.48859	0.307749	8.08643	6.14396e-16	8.21168e-15
ENSMUSG00000073616	Cops9	2520.73	-1.9814	0.24511	8.08372	6.28222e-16	8.38126e-15
ENSMUSG00000029447	Cct6a	130.999	-3.0921	0.382568	8.08249	6.34557e-16	8.45776e-15
ENSMUSG00000027752	Exosc8	211.851	-2.86438	0.354645	8.07675	6.65158e-16	8.85723e-15
ENSMUSG00000021957	Tkt	2109.21	-2.51082	0.310931	8.07518	6.73788e-16	8.96368e-15
ENSMUSG00000030697	Ppp4c	1630.21	-2.36862	0.293441	8.07189	6.92171e-16	9.19953e-15
ENSMUSG00000116138	C030006K11Rik	131.832	-2.73395	0.338716	8.07151	6.94353e-16	9.21983e-15
ENSMUSG00000055805	Fmnl1	92.8122	-3.4175	0.423475	8.07014	7.02162e-16	9.31473e-15
ENSMUSG00000026615	Eprs	46.2579	-4.05162	0.502085	8.0696	7.05312e-16	9.34771e-15
ENSMUSG00000045455	Gm9797	454.939	-2.15215	0.266717	8.06906	7.08441e-16	9.38034e-15
ENSMUSG00000042380	Smim12	575.095	-1.89378	0.234709	8.06863	7.10893e-16	9.40397e-15
ENSMUSG00000034854	Mfsd12	270.559	-2.29514	0.284462	8.06834	7.12576e-16	9.41738e-15
ENSMUSG00000035202	Lars2	39497.1	-2.04174	0.25307	8.06788	7.15284e-16	9.4443e-15
ENSMUSG00000013833	Med16	152.498	-2.69617	0.334361	8.06365	7.405e-16	9.75883e-15
ENSMUSG00000027404	Snrpb	1895.24	-2.47429	0.306849	8.06354	7.41186e-16	9.75883e-15
ENSMUSG00000078201	Tmem203	171.442	-2.0287	0.251589	8.06357	7.40985e-16	9.75883e-15
ENSMUSG00000100691	2010320M18Rik	84.7575	-2.92652	0.363039	8.06118	7.55595e-16	9.93925e-15
ENSMUSG00000044339	Alkbh2	86.7386	-2.38394	0.295755	8.06055	7.59521e-16	9.98156e-15
ENSMUSG00000053332	Gas5	388.687	-2.34153	0.29056	8.05866	7.71335e-16	1.01274e-14
ENSMUSG00000016757	Ttll12	152.476	-2.45303	0.30443	8.05778	7.7691e-16	1.01911e-14
ENSMUSG00000104606	Gm43409	24.4579	-5.08578	0.63147	8.05387	8.02161e-16	1.05125e-14
ENSMUSG00000066036	Ubr4	42.7896	-4.19072	0.520345	8.05374	8.0302e-16	1.05138e-14
ENSMUSG00000070283	Ndufaf3	522.375	-2.17968	0.270646	8.05363	8.03752e-16	1.05138e-14
ENSMUSG00000001520	Nrip2	23.4613	-4.01269	0.498267	8.05329	8.06005e-16	1.05334e-14
ENSMUSG00000038618	Rassf7	151.742	-2.62881	0.326671	8.04726	8.46689e-16	1.10549e-14
ENSMUSG00000022438	Parvb	28.2417	-4.45085	0.553146	8.04644	8.52352e-16	1.11185e-14
ENSMUSG00000070699	Sars2	154.072	-2.36743	0.294267	8.04518	8.61163e-16	1.1223e-14
ENSMUSG00000030867	Plk1	242.548	-2.69389	0.334861	8.0448	8.63881e-16	1.12405e-14
ENSMUSG00000055200	Sertad3	72.2768	-3.36701	0.418534	8.04477	8.64101e-16	1.12405e-14
ENSMUSG00000073702	Rpl31	2815.84	-2.43254	0.302461	8.04248	8.80413e-16	1.14421e-14
ENSMUSG00000027496	Aurka	286.812	-2.75891	0.343116	8.04076	8.9285e-16	1.1593e-14
ENSMUSG00000071644	Eef1g	5283.35	-2.48483	0.309168	8.03714	9.19594e-16	1.19293e-14
ENSMUSG00000036966	Spryd3	104.302	-2.55042	0.317334	8.03701	9.20596e-16	1.19313e-14
ENSMUSG00000083380	Ndufb4c	1188.76	-2.23044	0.277553	8.03609	9.27541e-16	1.20102e-14
ENSMUSG00000026411	Tmem9	294.921	-2.36935	0.29485	8.03577	9.29912e-16	1.20299e-14
ENSMUSG00000001424	Snd1	263.639	-3.07951	0.383408	8.03195	9.5933e-16	1.23991e-14
ENSMUSG00000024319	Vps52	183.992	-2.83045	0.352423	8.0314	9.63658e-16	1.24436e-14
ENSMUSG00000064343	mt-Tq	599.811	-2.5302	0.315083	8.03027	9.72586e-16	1.25473e-14
ENSMUSG00000026500	Cox20	48.7998	-3.37465	0.420348	8.02823	9.88903e-16	1.27462e-14
ENSMUSG00000040888	Gfer	638.084	-2.24363	0.279545	8.026	1.00703e-15	1.29679e-14
ENSMUSG00000079033	Mef2b	17.2972	-8.95725	1.11639	8.0234	1.02856e-15	1.32331e-14
ENSMUSG00000078193	Gm2000	4195.12	-2.12195	0.264492	8.02275	1.03407e-15	1.32918e-14
ENSMUSG00000028975	Pex14	99.6605	-3.1038	0.38693	8.02161	1.04368e-15	1.34031e-14
ENSMUSG00000063019	Manbal	106.013	-2.68155	0.334383	8.0194	1.06261e-15	1.36338e-14
ENSMUSG00000010358	Ifi35	859.783	-1.9183	0.239238	8.01837	1.07158e-15	1.37363e-14
ENSMUSG00000105679	Gm43338	26.4876	-3.80053	0.473988	8.0182	1.0731e-15	1.37433e-14
ENSMUSG00000003575	Crtc1	69.935	-2.85207	0.355922	8.0132	1.11758e-15	1.42997e-14
ENSMUSG00000064357	mt-Atp6	3238.01	-2.55671	0.319067	8.01309	1.11858e-15	1.42997e-14
ENSMUSG00000032946	Rasgrp2	944.964	-2.29186	0.286058	8.01188	1.12971e-15	1.4429e-14
ENSMUSG00000059278	Naa38	1680.86	-1.71915	0.214791	8.00382	1.20616e-15	1.53914e-14
ENSMUSG00000038374	Rbm8a	113.001	-2.82622	0.35321	8.00151	1.22904e-15	1.56549e-14
ENSMUSG00000038900	Rpl12	2123.9	-2.6637	0.332898	8.00155	1.22858e-15	1.56549e-14
ENSMUSG00000063698	Sfxn4	22.8328	-3.886	0.485671	8.00129	1.23119e-15	1.56681e-14
ENSMUSG00000028873	Cdca8	211.052	-2.83813	0.354856	7.99798	1.26474e-15	1.60806e-14
ENSMUSG00000004285	Atp6v1f	2063.67	-1.92424	0.240605	7.9975	1.26975e-15	1.61297e-14
ENSMUSG00000063543	Gm5616	311.998	-2.32973	0.291485	7.99262	1.32102e-15	1.67659e-14
ENSMUSG00000024571	Naa12	1108.9	-2.43533	0.304718	7.99208	1.32683e-15	1.68244e-14
ENSMUSG00000057948	Unc13d	169.535	-2.7081	0.33888	7.99133	1.33495e-15	1.68969e-14
ENSMUSG00000098789	Jmjd7	82.925	-2.70445	0.338422	7.99135	1.33466e-15	1.68969e-14
ENSMUSG00000024414	Mrpl27	335.575	-2.35366	0.294534	7.99115	1.33683e-15	1.69055e-14
ENSMUSG00000029433	Diablo	293.641	-2.45603	0.30735	7.99099	1.33862e-15	1.6913e-14
ENSMUSG00000012117	Dhdds	136.036	-2.73444	0.342255	7.98949	1.35494e-15	1.71038e-14
ENSMUSG00000022391	Rangap1	251.602	-3.00305	0.375951	7.98788	1.37277e-15	1.73134e-14
ENSMUSG00000018287	Spag7	90.8553	-2.60017	0.325544	7.98716	1.38082e-15	1.73994e-14
ENSMUSG00000020402	Vdac1	294.481	-2.84817	0.356658	7.9857	1.39727e-15	1.75908e-14
ENSMUSG00000049922	Slc35c1	154.401	-2.90159	0.363408	7.98437	1.41237e-15	1.77651e-14
ENSMUSG00000034371	Tkfc	39.982	-3.42027	0.428387	7.98407	1.41588e-15	1.77933e-14
ENSMUSG00000027342	Pcna	234.108	-2.90663	0.364177	7.98135	1.44737e-15	1.81728e-14
ENSMUSG00000007050	Lsm2	552.933	-2.42464	0.303804	7.98094	1.4522e-15	1.82172e-14
ENSMUSG00000034681	Rnps1	268.464	-2.67998	0.335827	7.98025	1.46033e-15	1.83029e-14
ENSMUSG00000061787	Rps17	3190.79	-2.52535	0.316457	7.98005	1.46268e-15	1.83161e-14
ENSMUSG00000036733	Rbm42	491.91	-2.18791	0.274305	7.97619	1.50918e-15	1.88815e-14
ENSMUSG00000052253	Zfp622	104.735	-3.37272	0.422856	7.97603	1.51113e-15	1.88892e-14
ENSMUSG00000009585	Apobec3	198.631	-2.96168	0.371376	7.9749	1.52509e-15	1.90467e-14
ENSMUSG00000026975	Dph7	102.771	-3.37913	0.423775	7.97389	1.53757e-15	1.91774e-14
ENSMUSG00000059534	Uqcr10	3510.98	-1.97352	0.2475	7.97383	1.53828e-15	1.91774e-14
ENSMUSG00000009079	Ewsr1	180.287	-3.06546	0.384467	7.97325	1.54553e-15	1.92337e-14
ENSMUSG00000024399	Ltb	35.6501	-3.76171	0.471791	7.97326	1.54548e-15	1.92337e-14
ENSMUSG00000050002	Idnk	218.696	-2.26356	0.284109	7.96721	1.62294e-15	2.01793e-14
ENSMUSG00000031157	Pqbp1	158.497	-2.87927	0.361426	7.96642	1.63339e-15	2.02912e-14
ENSMUSG00000098923	Tmem185b	48.5565	-3.65096	0.458306	7.9662	1.63627e-15	2.0309e-14
ENSMUSG00000041084	Ostc	382.248	-2.60715	0.327362	7.96412	1.66399e-15	2.06349e-14
ENSMUSG00000027282	Mtch2	296.596	-2.73537	0.343499	7.96327	1.67553e-15	2.07597e-14
ENSMUSG00000019179	Mdh2	2377.36	-2.20769	0.277268	7.96231	1.68863e-15	2.09036e-14
ENSMUSG00000017188	Coa3	1657.3	-2.031	0.255095	7.96171	1.69677e-15	2.0986e-14
ENSMUSG00000078572	Ndufaf8	736.198	-1.8796	0.236103	7.96093	1.7075e-15	2.11002e-14
ENSMUSG00000018446	C1qbp	464.557	-2.71349	0.340968	7.95819	1.74569e-15	2.15532e-14
ENSMUSG00000011096	Akt1s1	299.289	-2.2104	0.277954	7.95239	1.82949e-15	2.2568e-14
ENSMUSG00000017778	Cox7c	1800.68	-2.31547	0.291205	7.95134	1.84504e-15	2.27398e-14
ENSMUSG00000035960	Apex1	628.341	-2.68343	0.337655	7.94725	1.90698e-15	2.34827e-14
ENSMUSG00000022956	Atp5o	1885.84	-2.26669	0.285275	7.94562	1.93216e-15	2.37719e-14
ENSMUSG00000024853	Sf3b2	217.015	-2.85804	0.359755	7.94442	1.95107e-15	2.39628e-14
ENSMUSG00000028757	Ddost	2440.33	-2.41806	0.304372	7.94444	1.95076e-15	2.39628e-14
ENSMUSG00000010110	Stx5a	91.5723	-2.52186	0.317485	7.94325	1.96955e-15	2.41686e-14
ENSMUSG00000006360	Crip1	1492.54	-1.80808	0.227721	7.9399	2.02341e-15	2.48079e-14
ENSMUSG00000032590	Apeh	321.839	-2.34443	0.295293	7.93935	2.03246e-15	2.48972e-14
ENSMUSG00000001525	Tubb5	4627.37	-2.74683	0.346077	7.93705	2.07054e-15	2.53416e-14
ENSMUSG00000024939	Fam89b	219.829	-2.01583	0.25403	7.9354	2.09816e-15	2.56574e-14
ENSMUSG00000030649	Anapc15	183.692	-2.8785	0.362814	7.93381	2.12529e-15	2.59666e-14
ENSMUSG00000073705	Cenps	157.959	-2.06348	0.260153	7.93179	2.16011e-15	2.63691e-14
ENSMUSG00000057863	Rpl36	12651.2	-2.23649	0.282022	7.93023	2.18748e-15	2.66801e-14
ENSMUSG00000068922	Msto1	309.903	-2.37743	0.299823	7.92946	2.20098e-15	2.68215e-14
ENSMUSG00000021474	Sfxn1	123.46	-3.04743	0.384462	7.92647	2.25463e-15	2.74514e-14
ENSMUSG00000014301	Pam16	425.042	-2.29084	0.289019	7.92626	2.25847e-15	2.74745e-14
ENSMUSG00000005881	Ergic3	689.74	-2.37823	0.300051	7.92606	2.26208e-15	2.74946e-14
ENSMUSG00000026308	Klhl30	72.3039	-3.12097	0.393778	7.92572	2.26826e-15	2.7546e-14
ENSMUSG00000004837	Grap	111.703	-3.02114	0.381264	7.92401	2.29973e-15	2.78767e-14
ENSMUSG00000028792	Ak2	515.634	-2.56729	0.323991	7.92395	2.30078e-15	2.78767e-14
ENSMUSG00000039461	Tcta	82.2217	-3.01916	0.381019	7.92392	2.30144e-15	2.78767e-14
ENSMUSG00000060743	H3f3a	468.952	-2.88944	0.364786	7.92091	2.35777e-15	2.85345e-14
ENSMUSG00000020736	Nt5c	571.866	-2.4876	0.314132	7.91895	2.3953e-15	2.89638e-14
ENSMUSG00000027406	Idh3b	166.778	-2.86064	0.361277	7.91814	2.41092e-15	2.91277e-14
ENSMUSG00000026581	Sell	149.719	-2.54954	0.322003	7.91773	2.41882e-15	2.9198e-14
ENSMUSG00000026385	Dbi	342.503	-2.56089	0.323504	7.91608	2.45112e-15	2.95489e-14
ENSMUSG00000041571	Selenow	1334.79	-1.94998	0.246333	7.91603	2.45208e-15	2.95489e-14
ENSMUSG00000025534	Gusb	523.737	-2.71854	0.343428	7.9159	2.45465e-15	2.95544e-14
ENSMUSG00000041638	Gcn1	191.05	-2.27109	0.286913	7.9156	2.46067e-15	2.96016e-14
ENSMUSG00000041560	Nop53	928.814	-2.14613	0.271142	7.91514	2.46973e-15	2.96853e-14
ENSMUST00000083211	NA	74.9219	-2.28977	0.28941	7.91186	2.53573e-15	3.04526e-14
ENSMUSG00000006395	Hyi	80.7455	-2.85174	0.360448	7.91165	2.53995e-15	3.04772e-14
ENSMUSG00000034266	Batf	129.22	-2.41366	0.305092	7.91123	2.54857e-15	3.05547e-14
ENSMUSG00000020440	Arf5	1680.86	-1.80486	0.228156	7.91066	2.56021e-15	3.06681e-14
ENSMUSG00000055839	Elob	2423.6	-1.98267	0.250666	7.90962	2.58184e-15	3.09009e-14
ENSMUSG00000028177	1810013D15Rik	23.6988	-4.14063	0.523529	7.90907	2.59312e-15	3.10095e-14
ENSMUSG00000016503	Gtf3a	392.758	-2.63563	0.333292	7.90789	2.61785e-15	3.12787e-14
ENSMUSG00000025155	Dus1l	427.32	-2.33194	0.294929	7.90679	2.64105e-15	3.15291e-14
ENSMUSG00000061518	Cox5b	2241.58	-2.29116	0.289809	7.90575	2.66316e-15	3.17661e-14
ENSMUSG00000116951	Gm49756	33.9791	-2.85746	0.361517	7.90408	2.69924e-15	3.21692e-14
ENSMUSG00000055762	Eef1d	1395.37	-2.42132	0.306361	7.90349	2.71198e-15	3.22937e-14
ENSMUSG00000024906	Mus81	177.042	-2.5704	0.325389	7.89946	2.80116e-15	3.33274e-14
ENSMUSG00000012848	Rps5	11959.9	-2.30265	0.291527	7.89857	2.82125e-15	3.35114e-14
ENSMUSG00000024640	Psat1	895.964	-3.00829	0.380865	7.89856	2.82139e-15	3.35114e-14
ENSMUSG00000038539	Atf5	73.4197	-2.94211	0.37256	7.89702	2.85649e-15	3.38998e-14
ENSMUSG00000016559	H3f3b	2838.47	-2.04915	0.259515	7.89605	2.8787e-15	3.41059e-14
ENSMUSG00000078813	Leng1	59.9189	-2.83424	0.358941	7.89612	2.87711e-15	3.41059e-14
ENSMUSG00000049086	Bmyc	79.6534	-3.03522	0.384433	7.89532	2.89568e-15	3.42782e-14
ENSMUSG00000061232	H2-K1	2257.02	-2.48483	0.314786	7.89369	2.9337e-15	3.46991e-14
ENSMUSG00000041632	Mrps27	161.423	-2.42481	0.307256	7.89184	2.97754e-15	3.51879e-14
ENSMUSG00000001134	Uxt	276.547	-2.64944	0.335735	7.89145	2.98697e-15	3.525e-14
ENSMUSG00000056310	Tyw1	95.6628	-2.861	0.362545	7.89141	2.9878e-15	3.525e-14
ENSMUSG00000027679	Dnajc19	353.292	-2.29133	0.290486	7.88792	3.07266e-15	3.62208e-14
ENSMUSG00000031821	Gins2	370.872	-2.52828	0.320532	7.88776	3.07654e-15	3.62362e-14
ENSMUSG00000071655	Ubxn1	308.374	-2.53666	0.321732	7.88438	3.16096e-15	3.71994e-14
ENSMUSG00000028991	Mtor	89.1212	-2.36965	0.30058	7.88359	3.181e-15	3.74039e-14
ENSMUSG00000031787	Katnb1	202.389	-2.39015	0.30336	7.87892	3.30235e-15	3.87984e-14
ENSMUSG00000002343	Armc6	159.351	-2.49424	0.316581	7.87868	3.30857e-15	3.88392e-14
ENSMUSG00000108476	Gm44974	20.2051	-5.14702	0.653326	7.87818	3.32182e-15	3.89622e-14
ENSMUSG00000025572	Tmc6	291.479	-2.42738	0.308126	7.8779	3.32936e-15	3.90181e-14
ENSMUST00000157904	NA	99.8261	-3.53967	0.449338	7.87751	3.33971e-15	3.91069e-14
ENSMUSG00000026895	Ndufa8	427.424	-2.23543	0.283894	7.87418	3.42976e-15	4.01279e-14
ENSMUSG00000001123	Lgals9	492.158	-2.64504	0.335938	7.87358	3.44643e-15	4.02895e-14
ENSMUSG00000003269	Cyth2	154.974	-2.97952	0.378429	7.87338	3.45176e-15	4.03183e-14
ENSMUSG00000026641	Usf1	171.059	-2.62296	0.333187	7.87233	3.48092e-15	4.06013e-14
ENSMUSG00000051518	Rps19bp1	186.063	-2.41711	0.30704	7.8723	3.48176e-15	4.06013e-14
ENSMUSG00000002205	Vrk3	148.008	-2.51084	0.318998	7.87102	3.51762e-15	4.09855e-14
ENSMUSG00000031708	Tecr	2306.25	-2.12538	0.270144	7.86758	3.61577e-15	4.20942e-14
ENSMUSG00000059518	Znhit1	549.861	-2.06551	0.262826	7.85886	3.87639e-15	4.50911e-14
ENSMUSG00000081094	Rpl19-ps11	999.644	-2.4894	0.316783	7.85838	3.8912e-15	4.52259e-14
ENSMUSG00000020142	Slc1a4	41.9579	-4.4928	0.571752	7.85795	3.9047e-15	4.53454e-14
ENSMUSG00000034793	G6pc3	482.012	-2.28485	0.290783	7.85755	3.9171e-15	4.54519e-14
ENSMUSG00000028680	Plk3	29.9892	-3.60127	0.458335	7.85727	3.92587e-15	4.55162e-14
ENSMUSG00000037190	Cyb561d2	552.174	-1.81791	0.231393	7.85637	3.95428e-15	4.58078e-14
ENSMUSG00000026869	Psmd5	223.17	-2.82393	0.359535	7.8544	4.01689e-15	4.64569e-14
ENSMUSG00000034926	Dhcr24	66.0999	-2.65512	0.338042	7.8544	4.01691e-15	4.64569e-14
ENSMUSG00000043284	Tmem11	214.301	-2.48051	0.315843	7.85363	4.04178e-15	4.67062e-14
ENSMUSG00000025512	Chid1	266.781	-2.36125	0.300667	7.85338	4.04983e-15	4.67608e-14
ENSMUSG00000024217	Snrpc	468.942	-2.53863	0.323308	7.85206	4.09261e-15	4.72159e-14
ENSMUSG00000052837	Junb	280.061	-2.35132	0.299581	7.8487	4.20378e-15	4.84589e-14
ENSMUSG00000019857	Asf1a	32.5945	-3.86675	0.492695	7.84816	4.22195e-15	4.86285e-14
ENSMUSG00000061461	Smim20	274.696	-2.45475	0.312854	7.84631	4.28443e-15	4.93077e-14
ENSMUSG00000047613	A430005L14Rik	301.494	-2.48184	0.316328	7.84577	4.30296e-15	4.94805e-14
ENSMUSG00000003970	Rpl8	7189.68	-2.41447	0.307746	7.84567	4.30658e-15	4.94817e-14
ENSMUSG00000028797	Tmem234	413.929	-2.7525	0.350889	7.84437	4.35129e-15	4.99547e-14
ENSMUSG00000051256	Jagn1	319.553	-2.88835	0.368249	7.84348	4.38238e-15	5.02706e-14
ENSMUSG00000015837	Sqstm1	498.887	-3.16658	0.403825	7.84147	4.45305e-15	5.10397e-14
ENSMUSG00000007216	Zfp775	53.7978	-2.62222	0.334414	7.84124	4.46112e-15	5.10905e-14
ENSMUSG00000030611	Mrps11	518.048	-2.2997	0.293391	7.83833	4.56564e-15	5.22451e-14
ENSMUSG00000075268	Gm10819	151.311	-2.58653	0.330017	7.83757	4.59336e-15	5.25195e-14
ENSMUSG00000032175	Tyk2	86.772	-2.73373	0.348984	7.8334	4.74845e-15	5.42487e-14
ENSMUSG00000028677	Rnf220	131.566	-2.59239	0.331069	7.83036	4.86482e-15	5.55332e-14
ENSMUSG00000066551	Hmgb1	315.383	-3.0041	0.383718	7.82893	4.92052e-15	5.61234e-14
ENSMUSG00000024349	Sting1	186.842	-2.6007	0.332202	7.82865	4.9315e-15	5.62031e-14
ENSMUSG00000016252	Atp5e	3552.75	-1.85258	0.236646	7.82847	4.93832e-15	5.62353e-14
ENSMUSG00000037563	Rps16	17996.8	-2.20925	0.282344	7.82468	5.08954e-15	5.79105e-14
ENSMUSG00000059920	4930453N24Rik	23.9776	-6.30892	0.806361	7.82394	5.11947e-15	5.82039e-14
ENSMUSG00000042831	Alkbh6	250.735	-2.20644	0.28206	7.82259	5.17464e-15	5.87838e-14
ENSMUSG00000049728	Zfp668	74.6122	-2.49899	0.319464	7.82244	5.18093e-15	5.88078e-14
ENSMUSG00000058709	Egln2	858.42	-1.84752	0.236209	7.82155	5.21775e-15	5.91779e-14
ENSMUSG00000001143	Lman2l	67.5975	-2.9436	0.376436	7.81966	5.29673e-15	6.00254e-14
ENSMUSG00000025786	Zdhhc3	118.808	-2.94726	0.377004	7.81758	5.38486e-15	6.0975e-14
ENSMUSG00000020056	Washc3	123.007	-2.78257	0.35598	7.81665	5.42465e-15	6.13761e-14
ENSMUSG00000026917	Wdr5	165.047	-3.26131	0.417251	7.81618	5.44496e-15	6.15565e-14
ENSMUSG00000020328	Nudcd2	90.4837	-2.56859	0.328633	7.81599	5.45343e-15	6.16028e-14
ENSMUSG00000018449	Rpain	190.639	-2.32138	0.297079	7.814	5.54033e-15	6.25342e-14
ENSMUSG00000071451	Psmg4	438.271	-2.24671	0.287533	7.81375	5.5509e-15	6.26033e-14
ENSMUSG00000056612	Ppp1r14b	432.347	-2.12202	0.271597	7.81312	5.57914e-15	6.28714e-14
ENSMUSG00000036529	Sbf1	216.485	-2.73963	0.350688	7.81216	5.62164e-15	6.32996e-14
ENSMUSG00000052146	Rps10	7970.28	-2.42706	0.311059	7.80259	6.06493e-15	6.82365e-14
ENSMUSG00000056211	R3hdm1	62.9614	-2.912	0.373264	7.80145	6.11981e-15	6.87989e-14
ENSMUSG00000024835	Coro1b	779.751	-2.18764	0.280422	7.80126	6.12931e-15	6.88508e-14
ENSMUSG00000020485	Supt4a	810.68	-2.06203	0.264356	7.8002	6.18094e-15	6.93754e-14
ENSMUSG00000062397	Zfp706	342.829	-2.24122	0.287338	7.79997	6.1924e-15	6.94487e-14
ENSMUSG00000023908	Pkmyt1	157.905	-2.38149	0.305408	7.79773	6.30296e-15	7.06323e-14
ENSMUSG00000032579	Hemk1	87.6198	-3.00281	0.385144	7.7966	6.35993e-15	7.12124e-14
ENSMUSG00000046573	Lyrm4	117.595	-2.35127	0.30158	7.7965	6.36485e-15	7.12124e-14
ENSMUSG00000019362	D8Ertd738e	914.794	-2.26692	0.290834	7.79454	6.46453e-15	7.22702e-14
ENSMUSG00000006050	Sra1	221.494	-2.36075	0.302923	7.79323	6.53183e-15	7.29647e-14
ENSMUSG00000039356	Exosc2	175.787	-2.9228	0.37508	7.79247	6.57096e-15	7.33436e-14
ENSMUSG00000025138	Sirt7	339.628	-2.18077	0.279926	7.79052	6.67364e-15	7.44306e-14
ENSMUSG00000009293	Ube2g2	483.197	-2.48169	0.318689	7.78717	6.85288e-15	7.63692e-14
ENSMUSG00000064370	mt-Cytb	621.535	-2.27667	0.292379	7.78672	6.87704e-15	7.65778e-14
ENSMUSG00000014959	Gorasp2	177.982	-2.72884	0.350497	7.78563	6.93643e-15	7.71781e-14
ENSMUSG00000020211	Sf3a2	164.421	-2.71579	0.348838	7.78523	6.95854e-15	7.73629e-14
ENSMUSG00000024067	Dpy30	212.71	-2.49113	0.320058	7.78339	7.06089e-15	7.84389e-14
ENSMUSG00000029363	Rfc5	440.574	-2.59524	0.333506	7.7817	7.15537e-15	7.94258e-14
ENSMUSG00000020780	Srp68	160.192	-3.12911	0.402321	7.77764	7.38879e-15	8.19521e-14
ENSMUSG00000100280	Gm28417	48.8576	-3.07063	0.394959	7.77454	7.572e-15	8.3918e-14
ENSMUSG00000037706	Cd81	1224.63	-2.30393	0.296359	7.77412	7.59719e-15	8.4131e-14
ENSMUSG00000002342	Tmem161a	302.222	-2.8315	0.364316	7.7721	7.71944e-15	8.54176e-14
ENSMUSG00000005981	Trap1	278.149	-2.77917	0.357631	7.77106	7.78346e-15	8.60583e-14
ENSMUSG00000033862	Cdk10	106.697	-2.85253	0.367083	7.77082	7.7982e-15	8.61536e-14
ENSMUSG00000062169	Cnih4	346.774	-2.34516	0.301923	7.76743	8.00937e-15	8.84172e-14
ENSMUSG00000022450	Ndufa6	654.07	-2.13168	0.274511	7.76539	8.1393e-15	8.97811e-14
ENSMUSG00000026248	Mrpl44	133.277	-3.19201	0.411098	7.76459	8.1912e-15	9.02828e-14
ENSMUSG00000007950	Abhd8	209.616	-2.1406	0.275716	7.76381	8.24173e-15	9.07686e-14
ENSMUSG00000058440	Nrf1	55.7823	-3.2668	0.420809	7.76314	8.28513e-15	9.11753e-14
ENSMUSG00000022516	Nudt16l1	700.344	-2.10568	0.271274	7.76219	8.34753e-15	9.17902e-14
ENSMUSG00000022560	Slc52a2	211.248	-2.36321	0.304537	7.76	8.49293e-15	9.32584e-14
ENSMUSG00000025232	Hexa	868.624	-2.44652	0.315274	7.75998	8.4943e-15	9.32584e-14
ENSMUSG00000026856	Dolpp1	120.256	-2.86531	0.369265	7.7595	8.5263e-15	9.35368e-14
ENSMUSG00000029328	Hnrnpdl	50.7862	-3.15112	0.406242	7.75675	8.71318e-15	9.55124e-14
ENSMUSG00000099927	Gm8226	36.6967	-9.26593	1.19463	7.75634	8.74158e-15	9.57492e-14
ENSMUST00000139225	NA	90.547	-2.66642	0.343889	7.75371	8.92492e-15	9.76814e-14
ENSMUSG00000021040	Slirp	202.316	-1.93411	0.249514	7.75149	9.08209e-15	9.93244e-14
ENSMUSG00000078578	Ube2d3	270.818	-2.68817	0.346865	7.74989	9.19752e-15	1.00509e-13
ENSMUSG00000036634	Mag	171.791	-2.16999	0.280025	7.74927	9.2425e-15	1.00922e-13
ENSMUSG00000027405	Nop56	302.034	-2.33572	0.301468	7.74784	9.34655e-15	1.01979e-13
ENSMUSG00000027368	Dusp2	80.7822	-3.12098	0.402887	7.74655	9.44257e-15	1.02947e-13
ENSMUSG00000054766	Set	306.706	-2.70349	0.349019	7.74596	9.48626e-15	1.03343e-13
ENSMUSG00000068523	Gng5	911.847	-2.37741	0.307024	7.7434	9.67921e-15	1.05363e-13
ENSMUSG00000026019	Wdr12	124.334	-2.68169	0.346387	7.74188	9.79586e-15	1.06551e-13
ENSMUSG00000044475	Ascc1	121.277	-2.71075	0.350291	7.73855	1.00557e-14	1.09293e-13
ENSMUSG00000026926	Pmpca	184.349	-2.72134	0.351667	7.7384	1.00673e-14	1.09334e-13
ENSMUSG00000018974	Sart3	56.8088	-3.30373	0.426942	7.73811	1.00904e-14	1.09417e-13
ENSMUSG00000045302	Preb	248.708	-2.45018	0.316637	7.73812	1.00894e-14	1.09417e-13
ENSMUSG00000038000	Acd	315.418	-1.75191	0.226455	7.73626	1.02384e-14	1.10935e-13
ENSMUSG00000029152	Ociad1	193.755	-3.20185	0.413977	7.73436	1.03922e-14	1.12515e-13
ENSMUSG00000087260	Lamtor5	641.228	-2.37291	0.306945	7.73073	1.06933e-14	1.15686e-13
ENSMUSG00000018293	Pfn1	12006.6	-1.99007	0.257487	7.72882	1.08547e-14	1.17342e-13
ENSMUSG00000059772	Slx1b	40.3904	-3.57883	0.463211	7.72612	1.10874e-14	1.19766e-13
ENSMUSG00000044627	Swi5	969.021	-2.31856	0.300102	7.7259	1.11063e-14	1.19878e-13
ENSMUSG00000040034	Nup43	43.6599	-3.33394	0.431601	7.7246	1.12206e-14	1.21019e-13
ENSMUSG00000001751	Naglu	251.448	-2.65369	0.343567	7.72395	1.12781e-14	1.21453e-13
ENSMUSG00000033216	Eefsec	160.069	-2.59161	0.335525	7.72403	1.12712e-14	1.21453e-13
ENSMUSG00000045176	Borcs6	86.9656	-2.55997	0.331441	7.72375	1.12953e-14	1.21546e-13
ENSMUSG00000022437	Samm50	743.117	-2.393	0.309963	7.72027	1.16079e-14	1.24792e-13
ENSMUSG00000072235	Tuba1a	153.159	-3.4635	0.448629	7.7202	1.16147e-14	1.24792e-13
ENSMUSG00000031765	Mt1	2327.5	-2.0274	0.262652	7.71894	1.17306e-14	1.2594e-13
ENSMUSG00000066149	Cdc26	456.787	-2.34466	0.303775	7.71839	1.17804e-14	1.26379e-13
ENSMUSG00000024790	Sac3d1	449.821	-1.88931	0.244821	7.7171	1.19002e-14	1.27567e-13
ENSMUSG00000060992	Copz1	1015.66	-2.38567	0.309166	7.71649	1.1958e-14	1.28089e-13
ENSMUSG00000023330	Dtwd1	31.4712	-3.97501	0.515252	7.7147	1.21271e-14	1.29705e-13
ENSMUSG00000032459	Mrps22	35.9099	-3.78067	0.490067	7.7146	1.21366e-14	1.29705e-13
ENSMUSG00000071866	Ppia	15274.2	-2.65317	0.343915	7.71462	1.21342e-14	1.29705e-13
ENSMUSG00000017721	Pigt	216.228	-2.44275	0.316668	7.71391	1.22025e-14	1.30311e-13
ENSMUSG00000023505	Cdca3	376.901	-3.00092	0.389274	7.709	1.26807e-14	1.35315e-13
ENSMUSG00000020329	Polrmt	94.4139	-3.04641	0.395434	7.70397	1.31903e-14	1.40641e-13
ENSMUSG00000020696	Rffl	75.845	-2.88023	0.373869	7.70385	1.32029e-14	1.40641e-13
ENSMUSG00000024579	Pcyox1l	169.571	-2.60202	0.337758	7.70378	1.32097e-14	1.40641e-13
ENSMUSG00000003033	Ap1m1	453.069	-2.43972	0.316696	7.70368	1.32198e-14	1.40641e-13
ENSMUSG00000093674	Rpl41	45171.2	-2.03881	0.264703	7.70227	1.33674e-14	1.42105e-13
ENSMUSG00000060938	Rpl26	2250.58	-2.29263	0.297692	7.70135	1.34641e-14	1.43024e-13
ENSMUSG00000016637	Ift27	337.452	-2.3051	0.299323	7.70106	1.34946e-14	1.43241e-13
ENSMUSG00000062683	Atp5g2	1856.72	-2.66462	0.346031	7.70051	1.35528e-14	1.4375e-13
ENSMUSG00000022546	Gpt	103.899	-2.67103	0.346921	7.69925	1.36869e-14	1.45063e-13
ENSMUSG00000006850	Tmco6	114.956	-2.82269	0.3667	7.69753	1.38721e-14	1.46914e-13
ENSMUSG00000032845	Alpk2	19.6789	-4.72564	0.613955	7.69705	1.39243e-14	1.47357e-13
ENSMUSG00000030127	Cops7a	448.806	-2.25742	0.29334	7.6956	1.40831e-14	1.48926e-13
ENSMUSG00000030091	Nup210	234.156	-3.64163	0.473227	7.69531	1.41148e-14	1.49149e-13
ENSMUSG00000024947	Men1	176.177	-2.152	0.27966	7.69507	1.41415e-14	1.49318e-13
ENSMUSG00000022205	Sub1	258.346	-2.3572	0.306352	7.69443	1.42122e-14	1.49952e-13
ENSMUSG00000046229	Scand1	798.667	-1.73282	0.225218	7.69395	1.42655e-14	1.50403e-13
ENSMUSG00000026280	Atg4b	337.514	-2.64876	0.34428	7.69364	1.4301e-14	1.50664e-13
ENSMUSG00000008892	Vdac3	286.027	-2.81054	0.365356	7.69261	1.44165e-14	1.51767e-13
ENSMUSG00000003526	Prodh	163.987	-2.29271	0.298109	7.69084	1.46173e-14	1.5369e-13
ENSMUSG00000022194	Pabpn1	44.2328	-3.64953	0.474532	7.69081	1.4621e-14	1.5369e-13
ENSMUSG00000023944	Hsp90ab1	1218.46	-2.86209	0.372174	7.69021	1.4689e-14	1.54289e-13
ENSMUSG00000024824	Rad9a	113.35	-2.71804	0.353516	7.68858	1.48776e-14	1.56154e-13
ENSMUSG00000027889	Ampd2	232.048	-2.60137	0.338369	7.68796	1.49497e-14	1.56793e-13
ENSMUSG00000006471	Ndor1	47.085	-3.06099	0.398316	7.68483	1.53195e-14	1.60553e-13
ENSMUSG00000049287	Iba57	69.7897	-2.37113	0.308724	7.6804	1.5859e-14	1.6596e-13
ENSMUSG00000052533	Nup188	78.0073	-2.77545	0.361368	7.68041	1.58582e-14	1.6596e-13
ENSMUSG00000003038	Hmgn2	2516.1	-2.37514	0.309265	7.67994	1.5916e-14	1.66432e-13
ENSMUSG00000016256	Ctsz	1518.03	-2.18873	0.285024	7.67912	1.60191e-14	1.67262e-13
ENSMUSG00000029777	Gars	177.823	-3.27542	0.426533	7.67916	1.60139e-14	1.67262e-13
ENSMUSG00000025364	Pa2g4	333.115	-2.80721	0.365696	7.67635	1.63687e-14	1.70786e-13
ENSMUSG00000036073	Galt	178.76	-2.2802	0.297051	7.67613	1.63973e-14	1.70957e-13
ENSMUSG00000030400	Ercc2	191.915	-2.46259	0.320832	7.67564	1.64599e-14	1.71229e-13
ENSMUSG00000040658	Dnph1	589.437	-1.95098	0.254176	7.67572	1.64486e-14	1.71229e-13
ENSMUSG00000078762	Haus5	181.841	-2.54919	0.332111	7.67573	1.64481e-14	1.71229e-13
ENSMUSG00000032397	Tipin	112.609	-2.70456	0.35236	7.67554	1.64726e-14	1.71235e-13
ENSMUSG00000037944	Ccr7	29.0061	-5.1928	0.676598	7.67486	1.65596e-14	1.72012e-13
ENSMUSG00000071645	Tut1	95.0989	-2.97393	0.387671	7.67126	1.70318e-14	1.76787e-13
ENSMUSG00000064068	Mtx1	514.121	-2.3721	0.309285	7.66964	1.72483e-14	1.78902e-13
ENSMUSG00000038695	Josd2	687.443	-1.64668	0.214744	7.66811	1.74547e-14	1.80909e-13
ENSMUSG00000027673	Ndufb5	615.519	-2.43739	0.317958	7.66574	1.77808e-14	1.84153e-13
ENSMUSG00000031730	Dhodh	254.071	-2.49845	0.326083	7.66202	1.83032e-14	1.89425e-13
ENSMUSG00000071662	Polr2g	681.22	-2.02406	0.264191	7.66134	1.83999e-14	1.90286e-13
ENSMUSG00000002733	Plekha3	21.552	-4.71831	0.61591	7.66072	1.84897e-14	1.91074e-13
ENSMUSG00000059796	Eif4a1	2295.03	-2.37048	0.309456	7.66017	1.85684e-14	1.91746e-13
ENSMUSG00000031858	Mau2	108.99	-2.80364	0.366136	7.65737	1.89777e-14	1.9583e-13
ENSMUSG00000064382	Gm26447	28.2494	-3.28137	0.428535	7.65719	1.90051e-14	1.95968e-13
ENSMUSG00000005683	Cs	218.659	-3.02761	0.395446	7.6562	1.9152e-14	1.97339e-13
ENSMUSG00000017861	Mybl2	377.765	-2.54041	0.331841	7.6555	1.92567e-14	1.98272e-13
ENSMUSG00000030672	Mylpf	103.783	-3.05594	0.399233	7.65453	1.94025e-14	1.99627e-13
ENSMUSG00000049036	Tmem121	48.0394	-3.18824	0.41666	7.65191	1.98018e-14	2.03587e-13
ENSMUSG00000059851	Kmt5c	356.825	-2.23473	0.292068	7.6514	1.98803e-14	2.04245e-13
ENSMUSG00000037805	Rpl10a	4276.25	-2.37543	0.31048	7.65085	1.99658e-14	2.04973e-13
ENSMUSG00000057278	Snrpg	690.557	-2.39318	0.312848	7.64967	2.01501e-14	2.06715e-13
ENSMUSG00000019461	Plscr3	131.641	-2.74733	0.359155	7.64944	2.01855e-14	2.06927e-13
ENSMUSG00000060288	Ppih	313.441	-2.54002	0.332093	7.64852	2.03306e-14	2.08263e-13
ENSMUSG00000021731	Mrps30	167.186	-2.9845	0.390242	7.64781	2.0443e-14	2.09262e-13
ENSMUSG00000019080	Mfsd3	218.649	-2.29836	0.30062	7.6454	2.08302e-14	2.12799e-13
ENSMUSG00000021024	Psma6	328.381	-2.53772	0.331929	7.64537	2.08339e-14	2.12799e-13
ENSMUSG00000030168	Adipor2	181.516	-2.75279	0.360054	7.64548	2.08172e-14	2.12799e-13
ENSMUSG00000028093	Acp6	99.8313	-3.1762	0.415482	7.64462	2.09562e-14	2.13893e-13
ENSMUSG00000039231	Suv39h1	78.6927	-3.22976	0.422521	7.64403	2.10529e-14	2.14724e-13
ENSMUSG00000028837	Psmb2	1205.04	-2.32023	0.303572	7.6431	2.12055e-14	2.16124e-13
ENSMUSG00000078348	Sf3b5	2071.33	-2.14224	0.28032	7.64211	2.13687e-14	2.1763e-13
ENSMUSG00000002395	Use1	1079.25	-1.89331	0.247765	7.64155	2.14622e-14	2.18424e-13
ENSMUSG00000030541	Idh2	664.833	-2.63226	0.344478	7.64132	2.15008e-14	2.18618e-13
ENSMUSG00000038628	Polr3k	268.985	-2.66851	0.349224	7.64125	2.15123e-14	2.18618e-13
ENSMUSG00000025410	Dctn2	234.181	-2.83649	0.371258	7.64022	2.16856e-14	2.2022e-13
ENSMUSG00000024875	Yif1a	927.565	-2.06883	0.270801	7.63966	2.17791e-14	2.2101e-13
ENSMUSG00000024132	Eci1	299.412	-2.80152	0.366712	7.63956	2.17962e-14	2.21024e-13
ENSMUSG00000079597	Cstdc4	38.3832	4.20437	0.550387	-7.63892	2.19049e-14	2.21966e-13
ENSMUSG00000079478	Znrd2	813.152	-1.93025	0.252703	7.6384	2.19936e-14	2.22705e-13
ENSMUSG00000001783	Rtcb	324.556	-2.3826	0.311964	7.63741	2.21643e-14	2.24272e-13
ENSMUSG00000115987	Vps28	680.292	-2.288	0.299635	7.63594	2.24172e-14	2.26668e-13
ENSMUSG00000063550	Nup98	27.517	-3.73525	0.489189	7.63561	2.24762e-14	2.27102e-13
ENSMUSG00000028334	Nans	629.196	-2.15115	0.281751	7.63493	2.25949e-14	2.28137e-13
ENSMUSG00000080268	Brms1	413.715	-2.24665	0.294271	7.63465	2.26429e-14	2.28458e-13
ENSMUSG00000095098	Ccdc85b	356.692	-1.8658	0.244427	7.63334	2.2875e-14	2.30634e-13
ENSMUSG00000003444	Med29	437.83	-2.00879	0.263178	7.63282	2.29681e-14	2.31408e-13
ENSMUSG00000052738	Suclg1	381.363	-2.49445	0.326818	7.63254	2.30173e-14	2.31738e-13
ENSMUSG00000066839	Ecsit	202.942	-2.56523	0.336183	7.63047	2.33907e-14	2.35328e-13
ENSMUSG00000028447	Dctn3	717.271	-2.18732	0.286693	7.62948	2.35703e-14	2.36965e-13
ENSMUSG00000022858	Tra2b	188.894	-2.42993	0.318635	7.62606	2.42035e-14	2.43158e-13
ENSMUSG00000028860	Sytl1	144.221	-2.30432	0.302189	7.62544	2.43207e-14	2.44161e-13
ENSMUSG00000062933	Gm10123	826.774	-2.61196	0.342544	7.62518	2.43686e-14	2.44467e-13
ENSMUSG00000051517	Arhgef39	148.122	-2.7044	0.354678	7.62495	2.44138e-14	2.44746e-13
ENSMUSG00000034880	Mrpl34	797.827	-2.22908	0.2924	7.62337	2.47129e-14	2.47569e-13
ENSMUSG00000039737	Prkrip1	108.785	-3.04265	0.399172	7.62241	2.48985e-14	2.49251e-13
ENSMUSG00000024011	Pi16	101.361	-2.86736	0.376339	7.61908	2.55483e-14	2.55574e-13
ENSMUSG00000078570	1110065P20Rik	147.029	-2.15149	0.282422	7.61802	2.57597e-14	2.57506e-13
ENSMUSG00000068921	Dap3	198.842	-2.57613	0.338168	7.61789	2.5785e-14	2.57575e-13
ENSMUSG00000027942	4933434E20Rik	145.039	-2.78666	0.365825	7.61747	2.58701e-14	2.58242e-13
ENSMUSG00000034345	Gtf2h5	413.962	-2.17255	0.285215	7.61722	2.59197e-14	2.58554e-13
ENSMUSG00000006498	Ptbp1	376.11	-2.87691	0.377781	7.61531	2.63063e-14	2.62225e-13
ENSMUSG00000033379	Atp6v0b	5065.43	-1.57606	0.206965	7.61507	2.63542e-14	2.62516e-13
ENSMUSG00000028049	Scamp3	324.471	-1.91512	0.251538	7.61366	2.66434e-14	2.65209e-13
ENSMUSG00000115219	Eef1akmt4	443.203	-2.02038	0.265411	7.61228	2.69307e-14	2.6788e-13
ENSMUSG00000029177	Cenpa	974.538	-2.26672	0.297974	7.60711	2.80291e-14	2.78608e-13
ENSMUSG00000032977	Fam207a	187.037	-2.46637	0.324237	7.6067	2.81188e-14	2.79302e-13
ENSMUSG00000013858	Tmem259	121.525	-2.31558	0.304425	7.60639	2.8186e-14	2.79773e-13
ENSMUSG00000044328	Trp53i13	97.0089	-2.17135	0.285568	7.60359	2.88027e-14	2.85693e-13
ENSMUSG00000024387	Csnk2b	281.652	-2.6995	0.355077	7.60256	2.90319e-14	2.87763e-13
ENSMUSG00000029713	Gnb2	1241.67	-2.13314	0.28064	7.60097	2.9391e-14	2.91118e-13
ENSMUSG00000018585	Atox1	1211.24	-2.02178	0.266043	7.59945	2.97401e-14	2.94368e-13
ENSMUSG00000053898	Ech1	1110.92	-2.17726	0.286511	7.59921	2.97939e-14	2.94694e-13
ENSMUSG00000015575	Atp6v0e	4463.72	-1.84335	0.24258	7.59896	2.98523e-14	2.95064e-13
ENSMUSG00000056629	Fkbp2	300.053	-2.17302	0.285977	7.59858	2.99401e-14	2.95725e-13
ENSMUSG00000001157	Gmcl1	37.0497	-2.84839	0.374867	7.59839	2.99826e-14	2.95937e-13
ENSMUSG00000029578	Wipi2	179.323	-3.23214	0.425423	7.59748	3.01944e-14	2.97818e-13
ENSMUSG00000030678	Maz	493.286	-2.07863	0.273613	7.59698	3.03122e-14	2.98581e-13
ENSMUSG00000073775	Kti12	77.3181	-2.72439	0.358615	7.59697	3.03142e-14	2.98581e-13
ENSMUSG00000020792	Exoc7	86.5298	-3.05526	0.402183	7.59668	3.03832e-14	2.99051e-13
ENSMUSG00000037152	Ndufc1	784.522	-2.25184	0.296455	7.59588	3.05708e-14	3.00687e-13
ENSMUSG00000024740	Ddb1	425.254	-2.69068	0.354292	7.59453	3.08911e-14	3.03626e-13
ENSMUSG00000029918	Mrps33	334.118	-2.38599	0.314216	7.59346	3.11486e-14	3.05943e-13
ENSMUSG00000021486	Prelid1	2168.26	-2.20092	0.289864	7.59296	3.12687e-14	3.06909e-13
ENSMUSG00000021748	Pdhb	313.765	-2.62609	0.345997	7.58992	3.20112e-14	3.13978e-13
ENSMUSG00000025785	Exosc7	299.817	-2.02573	0.266906	7.58969	3.20678e-14	3.14314e-13
ENSMUSG00000003662	Ciao1	262.201	-2.87138	0.378492	7.58637	3.28992e-14	3.22238e-13
ENSMUSG00000010376	Nedd8	1414.84	-2.09584	0.27635	7.58399	3.35078e-14	3.27971e-13
ENSMUSG00000004268	Emg1	1213.18	-2.29525	0.302718	7.58214	3.3991e-14	3.32469e-13
ENSMUSG00000032126	Hmbs	785.415	-2.11861	0.279467	7.58088	3.43222e-14	3.35476e-13
ENSMUSG00000024338	Psmb8	3435.97	-2.02334	0.266916	7.58046	3.4432e-14	3.36316e-13
ENSMUSG00000027133	Nop10	1464.83	-2.47301	0.326267	7.5797	3.46366e-14	3.38069e-13
ENSMUSG00000034807	Colgalt1	217.528	-2.5589	0.337603	7.57961	3.46595e-14	3.38069e-13
ENSMUSG00000001741	Il16	111.714	-3.04124	0.401382	7.57693	3.53831e-14	3.44888e-13
ENSMUSG00000051169	Rpusd3	108.108	-2.59068	0.341962	7.57594	3.56532e-14	3.47279e-13
ENSMUSG00000003068	Stk11	243.872	-2.29349	0.30277	7.57501	3.59092e-14	3.49531e-13
ENSMUSG00000031924	Cyb5b	632.79	-2.44833	0.323304	7.57284	3.6514e-14	3.55172e-13
ENSMUSG00000097017	Gm26707	21.0073	-7.2345	0.955343	7.57268	3.65605e-14	3.55379e-13
ENSMUSG00000026201	Stk16	468.406	-2.17256	0.286919	7.57203	3.67441e-14	3.56917e-13
ENSMUSG00000018326	Ywhab	135.538	-2.88128	0.380576	7.57082	3.70863e-14	3.59993e-13
ENSMUSG00000025509	Pnpla2	166.073	-2.64988	0.350072	7.56953	3.74563e-14	3.63334e-13
ENSMUSG00000033735	Spr	412.235	-1.89412	0.250239	7.56926	3.75359e-14	3.63856e-13
ENSMUSG00000005779	Psmb4	2512.92	-2.29233	0.302865	7.56881	3.7667e-14	3.64875e-13
ENSMUSG00000048200	Cracr2b	355.425	-2.11078	0.278946	7.567	3.81941e-14	3.69727e-13
ENSMUSG00000111013	Gm32468	20.6351	-3.97875	0.525844	7.56641	3.83681e-14	3.71155e-13
ENSMUSG00000005882	Uqcc1	85.9673	-3.12831	0.413477	7.56586	3.85303e-14	3.72468e-13
ENSMUSG00000032563	Mrpl3	96.3128	-3.27639	0.433099	7.56499	3.87898e-14	3.74719e-13
ENSMUSG00000000827	Tpd52l2	268.796	-2.48154	0.328098	7.5634	3.9266e-14	3.7906e-13
ENSMUSG00000067870	Rpl31-ps8	431.751	-2.53637	0.335413	7.56193	3.97122e-14	3.83104e-13
ENSMUSG00000030339	Ltbr	178.539	-2.52201	0.33355	7.56111	3.99638e-14	3.85004e-13
ENSMUSG00000062647	Rpl7a	3018.12	-2.62875	0.347663	7.56119	3.99408e-14	3.85004e-13
ENSMUSG00000033294	Noc4l	407.667	-2.44466	0.323361	7.56015	4.02608e-14	3.876e-13
ENSMUSG00000029575	Mmab	80.7292	-2.4275	0.321187	7.55788	4.09678e-14	3.94137e-13
ENSMUSG00000015095	Fbxw5	319.66	-1.98365	0.262565	7.55487	4.19264e-14	4.03083e-13
ENSMUSG00000025487	Psmd13	727.949	-2.43029	0.321692	7.55471	4.1979e-14	4.03314e-13
ENSMUSG00000033047	Eif3l	386.032	-2.79165	0.369543	7.55434	4.20982e-14	4.04183e-13
ENSMUSG00000034255	Arhgap27	35.8145	-4.01174	0.531098	7.55366	4.2319e-14	4.06026e-13
ENSMUSG00000029730	Mcm7	497.228	-2.64096	0.34965	7.55316	4.24816e-14	4.07308e-13
ENSMUSG00000029145	Eif2b4	127.073	-2.70036	0.357561	7.55216	4.28114e-14	4.09952e-13
ENSMUSG00000048442	Smim5	32.4377	-3.5792	0.473931	7.55214	4.28156e-14	4.09952e-13
ENSMUSG00000024925	Rnaseh2c	1329.56	-1.91546	0.253671	7.55094	4.32124e-14	4.1347e-13
ENSMUSG00000036751	Cox6b1	3175.21	-2.29783	0.304421	7.5482	4.41326e-14	4.21988e-13
ENSMUSG00000057130	Txnl4a	242.785	-2.69634	0.357319	7.54605	4.48674e-14	4.28722e-13
ENSMUSG00000025781	Atp5c1	1099.02	-2.72596	0.361342	7.54398	4.5585e-14	4.35284e-13
ENSMUSG00000031622	Sin3b	655.763	-2.40885	0.319328	7.5435	4.5754e-14	4.36601e-13
ENSMUSG00000071074	Yipf3	238.957	-2.57047	0.340775	7.54299	4.5932e-14	4.38004e-13
ENSMUSG00000020381	Mrnip	81.7569	-2.75598	0.365389	7.54258	4.60762e-14	4.39081e-13
ENSMUSG00000030060	Hmces	344.767	-2.70359	0.358498	7.54144	4.64823e-14	4.42651e-13
ENSMUSG00000020496	Rnf187	732.158	-1.92358	0.255127	7.53967	4.71154e-14	4.48074e-13
ENSMUSG00000029463	Fam216a	87.1626	-2.69771	0.3578	7.53972	4.70964e-14	4.48074e-13
ENSMUSG00000020515	Cnot8	112.587	-2.2612	0.299916	7.53945	4.71949e-14	4.48224e-13
ENSMUSG00000040479	Dgkz	316.437	-2.60138	0.345032	7.53953	4.71663e-14	4.48224e-13
ENSMUSG00000104277	Gm38299	19.0743	-5.05736	0.670884	7.53835	4.75964e-14	4.51732e-13
ENSMUSG00000025869	Nop16	536.161	-2.31033	0.306576	7.53592	4.84916e-14	4.59608e-13
ENSMUSG00000038991	Txndc5	281.541	-2.75689	0.365834	7.53592	4.84909e-14	4.59608e-13
ENSMUSG00000029560	Snx8	104.751	-2.60765	0.346087	7.53465	4.89643e-14	4.635e-13
ENSMUSG00000029725	Ppp1r35	511.748	-2.1659	0.287459	7.53464	4.8968e-14	4.635e-13
ENSMUSG00000052423	B4galt3	67.8011	-2.88768	0.383264	7.53445	4.90412e-14	4.63881e-13
ENSMUSG00000032513	Gorasp1	110.266	-3.11137	0.412984	7.53386	4.92605e-14	4.65643e-13
ENSMUSG00000019710	Mrpl24	339.77	-2.45049	0.325361	7.5316	5.01204e-14	4.73453e-13
ENSMUSG00000041429	Nthl1	75.3999	-2.66378	0.35384	7.52819	5.14489e-14	4.85676e-13
ENSMUSG00000020372	Rack1	11401.6	-2.28031	0.302919	7.5278	5.16007e-14	4.86783e-13
ENSMUSG00000044857	Lemd2	99.0104	-2.85353	0.379168	7.52575	5.2417e-14	4.94152e-13
ENSMUSG00000044285	Ubb-ps	3882.52	-2.33777	0.310642	7.52559	5.24816e-14	4.9443e-13
ENSMUSG00000032583	Mon1a	189.705	-2.13434	0.283688	7.52355	5.33073e-14	5.01873e-13
ENSMUSG00000021607	Mrpl36	459.681	-2.30099	0.305872	7.52271	5.36541e-14	5.048e-13
ENSMUSG00000079435	Rpl36a	2948.2	-2.27612	0.302606	7.52172	5.40612e-14	5.08291e-13
ENSMUSG00000037905	Bri3bp	510.903	-2.46512	0.327759	7.52113	5.43061e-14	5.10253e-13
ENSMUSG00000099517	H3c8	85.7782	-3.41197	0.45376	7.51932	5.50612e-14	5.17002e-13
ENSMUSG00000035781	R3hdm4	1094.39	-1.79248	0.238389	7.51912	5.51481e-14	5.17473e-13
ENSMUSG00000030268	Bcat1	22.1655	-8.80613	1.17119	7.51893	5.52279e-14	5.17877e-13
ENSMUSG00000034917	Tjp3	66.404	-3.11797	0.414761	7.51752	5.58257e-14	5.23134e-13
ENSMUSG00000001518	Itfg2	59.1465	-3.65097	0.485681	7.51722	5.59542e-14	5.2364e-13
ENSMUSG00000019039	Dalrd3	198.112	-2.66644	0.354707	7.51729	5.59252e-14	5.2364e-13
ENSMUSG00000022544	Eef2kmt	145.742	-2.73647	0.364111	7.51548	5.6702e-14	5.30286e-13
ENSMUSG00000030126	Tmcc1	68.0483	-2.83579	0.377535	7.51133	5.85302e-14	5.4702e-13
ENSMUSG00000023262	Acy1	734.749	-2.1683	0.288675	7.5112	5.85878e-14	5.47195e-13
ENSMUSG00000037847	Nmrk1	53.8387	-3.04509	0.405423	7.51088	5.87332e-14	5.48189e-13
ENSMUSG00000106918	Mrpl33	1067.2	-1.96937	0.262252	7.50947	5.93691e-14	5.53757e-13
ENSMUSG00000021273	Fdft1	65.6342	-2.95784	0.393888	7.50935	5.94213e-14	5.53877e-13
ENSMUSG00000024816	Frmd8	344.372	-2.32198	0.309284	7.5076	6.02196e-14	5.60947e-13
ENSMUSG00000064356	mt-Atp8	366.785	-2.59953	0.346439	7.50356	6.21091e-14	5.78165e-13
ENSMUSG00000047260	Emc6	507.436	-2.31408	0.308418	7.50305	6.23517e-14	5.8004e-13
ENSMUSG00000001053	N4bp3	40.6666	-3.01763	0.402296	7.50102	6.33228e-14	5.88685e-13
ENSMUSG00000028893	Sesn2	176.741	-2.47459	0.32993	7.50036	6.3641e-14	5.91253e-13
ENSMUSG00000028066	Pmf1	925.948	-2.05479	0.273991	7.49949	6.40677e-14	5.94824e-13
ENSMUSG00000028059	Arhgef2	66.3047	-3.36362	0.448538	7.49908	6.42675e-14	5.95893e-13
ENSMUSG00000075467	Dnlz	221.683	-1.94398	0.259227	7.49915	6.42328e-14	5.95893e-13
ENSMUSG00000039886	Tmem120a	475.766	-1.87417	0.249956	7.49802	6.47901e-14	6.00343e-13
ENSMUSG00000046711	Hmga1	3853.07	-2.07294	0.276601	7.49432	6.66412e-14	6.17088e-13
ENSMUSG00000074088	Snrnp40	408.053	-2.60109	0.347128	7.49318	6.72245e-14	6.22081e-13
ENSMUSG00000037787	Coa8	70.8898	-3.09311	0.412795	7.49308	6.72753e-14	6.22141e-13
ENSMUSG00000063888	Rpl7l1	273.861	-2.84177	0.379261	7.4929	6.7369e-14	6.22599e-13
ENSMUSG00000049916	2610318N02Rik	110.372	-2.95014	0.393744	7.49253	6.756e-14	6.23955e-13
ENSMUSG00000067722	Uqcc4	121.816	-2.47323	0.33017	7.49078	6.84649e-14	6.31897e-13
ENSMUSG00000022721	Trmt2a	519.605	-2.41257	0.322079	7.4906	6.85588e-14	6.32349e-13
ENSMUSG00000063511	Snrnp70	139.737	-2.55078	0.340649	7.48801	6.99236e-14	6.44515e-13
ENSMUSG00000047989	Ino80c	96.6946	-3.18527	0.425431	7.48718	7.03702e-14	6.48207e-13
ENSMUSG00000030695	Aldoa	9100.55	-2.1677	0.289652	7.4838	7.22012e-14	6.64639e-13
ENSMUSG00000033917	Gde1	67.1667	-3.8947	0.520503	7.48257	7.28814e-14	6.70461e-13
ENSMUSG00000062353	Gm15772	1786.77	-2.2657	0.302863	7.48094	7.37934e-14	6.78407e-13
ENSMUSG00000106717	Gm42798	16.5985	-4.98622	0.666588	7.48021	7.42016e-14	6.81715e-13
ENSMUSG00000028465	Tln1	260.032	-2.49988	0.33424	7.47929	7.47241e-14	6.86068e-13
ENSMUSG00000026928	Card9	107.999	-3.03399	0.405814	7.4763	7.64454e-14	7.01414e-13
ENSMUSG00000092564	BC051226	28.2314	-3.66468	0.490228	7.47546	7.69342e-14	7.05439e-13
ENSMUSG00000030793	Pycard	3632.4	-1.84236	0.246513	7.47367	7.79873e-14	7.1463e-13
ENSMUSG00000020108	Ddit4	91.6775	-2.82637	0.378202	7.47317	7.82841e-14	7.16882e-13
ENSMUSG00000039660	Spout1	246.731	-2.34587	0.313916	7.47291	7.84378e-14	7.17824e-13
ENSMUSG00000049882	Vcpkmt	59.5715	-3.01531	0.403559	7.4718	7.91048e-14	7.23457e-13
ENSMUSG00000032322	Pstpip1	133.077	-2.58996	0.346654	7.47132	7.9394e-14	7.2563e-13
ENSMUSG00000021282	Eif5	81.4282	-3.52548	0.472047	7.4685	8.11137e-14	7.40608e-13
ENSMUSG00000027649	Ctnnbl1	151.155	-2.80786	0.375963	7.46846	8.1138e-14	7.40608e-13
ENSMUSG00000074211	Sdhaf1	227.126	-2.10545	0.281929	7.46801	8.14156e-14	7.4266e-13
ENSMUSG00000041958	Pigs	272.215	-2.27563	0.304898	7.46358	8.42052e-14	7.67609e-13
ENSMUSG00000057342	Sphk2	203.68	-2.22774	0.298586	7.46098	8.58804e-14	7.82373e-13
ENSMUSG00000039617	Gm7488	165.602	-3.05021	0.408967	7.45833	8.76255e-14	7.97754e-13
ENSMUSG00000098274	Rpl24	1368.94	-2.25955	0.302979	7.45777	8.79972e-14	8.00621e-13
ENSMUSG00000020180	Snrpd3	307.071	-2.33264	0.312788	7.45759	8.81227e-14	8.01245e-13
ENSMUSG00000055720	Ubl7	223.452	-2.11231	0.28326	7.45714	8.84221e-14	8.03448e-13
ENSMUSG00000019261	Map1s	197.796	-2.09239	0.280609	7.45663	8.87638e-14	8.06033e-13
ENSMUSG00000023021	Cers5	83.4709	-2.85847	0.383422	7.45517	8.97552e-14	8.1451e-13
ENSMUSG00000025161	Slc16a3	1336.56	-2.05888	0.276172	7.45505	8.9831e-14	8.14673e-13
ENSMUSG00000032046	Abhd12	97.2437	-2.81274	0.377405	7.45286	9.13399e-14	8.27823e-13
ENSMUSG00000090553	Snrpe	631.821	-2.33294	0.31306	7.45207	9.18848e-14	8.32226e-13
ENSMUSG00000026176	Ctdsp1	73.0937	-2.65367	0.35626	7.4487	9.42638e-14	8.53224e-13
ENSMUSG00000022354	Ndufb9	2390.66	-2.08779	0.280309	7.44817	9.46436e-14	8.56111e-13
ENSMUSG00000062906	Hdac10	67.4841	-2.73521	0.367237	7.44806	9.47237e-14	8.56285e-13
ENSMUSG00000029632	Ndufa4	1056.43	-2.11332	0.283774	7.44721	9.53348e-14	8.61256e-13
ENSMUSG00000026020	Nop58	76.2665	-3.1136	0.418185	7.4455	9.65762e-14	8.71912e-13
ENSMUSG00000032577	Mapkapk3	1006.02	-2.34499	0.31499	7.44464	9.721e-14	8.77071e-13
ENSMUSG00000002781	Tmem143	48.1686	-2.98937	0.401574	7.44413	9.7584e-14	8.79881e-13
ENSMUSG00000077391	Gm24336	39.4836	-2.79609	0.375877	7.43885	1.01567e-13	9.15213e-13
ENSMUSG00000060152	Pop5	994.234	-1.81082	0.243529	7.43574	1.03982e-13	9.36368e-13
ENSMUSG00000008036	Ap2s1	1658.69	-1.91674	0.257824	7.43429	1.05129e-13	9.46089e-13
ENSMUSG00000059291	Rpl11	5315.9	-2.40564	0.323607	7.43384	1.0549e-13	9.48738e-13
ENSMUSG00000028861	Mrps15	100.399	-2.86273	0.385139	7.43299	1.06168e-13	9.54221e-13
ENSMUSG00000064352	mt-Ts1	128.389	-2.04752	0.275477	7.43265	1.06444e-13	9.56093e-13
ENSMUSG00000022521	Crebbp	36.4947	-3.17155	0.427006	7.42742	1.10733e-13	9.93985e-13
ENSMUSG00000057531	Dtnbp1	2131.36	-2.05343	0.276477	7.42715	1.10964e-13	9.95419e-13
ENSMUSG00000061650	Med9	91.9132	-2.60394	0.350634	7.42639	1.11599e-13	1.00048e-12
ENSMUSG00000031505	Naxd	215.515	-2.16631	0.291721	7.42596	1.11966e-13	1.00314e-12
ENSMUSG00000017428	Psmd11	113.798	-2.49551	0.336073	7.42549	1.12366e-13	1.00607e-12
ENSMUSG00000073423	Zfp414	237.268	-1.82478	0.245759	7.42509	1.12702e-13	1.00845e-12
ENSMUSG00000009566	Fpgs	247.983	-2.66662	0.359259	7.42255	1.14883e-13	1.0273e-12
ENSMUSG00000015776	Med22	280.86	-2.41509	0.3254	7.42193	1.15428e-13	1.03152e-12
ENSMUSG00000053565	Eif3k	3548.84	-2.08056	0.280376	7.42062	1.16571e-13	1.04108e-12
ENSMUSG00000007041	Clic1	1908.09	-2.28062	0.307364	7.41994	1.17172e-13	1.04578e-12
ENSMUSG00000068220	Lgals1	56982.7	-1.67394	0.225616	7.4194	1.17653e-13	1.04941e-12
ENSMUSG00000058558	Rpl5	1110.76	-2.52091	0.339881	7.41704	1.19767e-13	1.06759e-12
ENSMUSG00000033845	Mrpl15	448.905	-2.52276	0.340185	7.41584	1.20854e-13	1.0766e-12
ENSMUSG00000023723	Mrps23	245.518	-2.63817	0.355772	7.41533	1.21321e-13	1.08007e-12
ENSMUSG00000026254	Eif4e2	175.558	-2.52503	0.340554	7.41449	1.22096e-13	1.08629e-12
ENSMUSG00000025545	Clybl	96.5116	-2.52743	0.340921	7.41353	1.22978e-13	1.09344e-12
ENSMUSG00000016253	Nelfcd	138.424	-2.78496	0.375838	7.41001	1.26293e-13	1.12221e-12
ENSMUSG00000027509	Rae1	189.371	-2.88054	0.388766	7.40945	1.26826e-13	1.12623e-12
ENSMUSG00000021178	Psmc1	133.935	-2.58687	0.349157	7.40889	1.27365e-13	1.1303e-12
ENSMUSG00000045503	Sys1	436.483	-1.92847	0.260356	7.40705	1.29138e-13	1.14531e-12
ENSMUSG00000047675	Rps8	3846.6	-2.47958	0.334798	7.40621	1.29964e-13	1.15192e-12
ENSMUSG00000001403	Ube2c	322.765	-2.63765	0.356172	7.40555	1.30606e-13	1.15687e-12
ENSMUSG00000069682	Gm10275	201.386	-2.50925	0.338861	7.40494	1.31206e-13	1.16146e-12
ENSMUSG00000001576	Ergic1	344.218	-2.26359	0.305711	7.40434	1.31806e-13	1.1653e-12
ENSMUSG00000030662	Ipo5	63.6778	-3.18554	0.430225	7.40436	1.31781e-13	1.1653e-12
ENSMUSG00000068290	Ddrgk1	201.376	-2.259	0.305128	7.40344	1.32706e-13	1.17252e-12
ENSMUSG00000105827	H2bc18	22.4039	-7.0507	0.952485	7.40242	1.33723e-13	1.18077e-12
ENSMUSG00000035064	Eef2k	184.152	-3.20418	0.432949	7.40083	1.35334e-13	1.1935e-12
ENSMUSG00000079283	2310009B15Rik	160.643	-2.65876	0.359248	7.40091	1.35255e-13	1.1935e-12
ENSMUSG00000030595	Nfkbib	211.286	-2.64489	0.357468	7.39896	1.37258e-13	1.20971e-12
ENSMUSG00000037499	Nenf	301.387	-2.23501	0.302087	7.39856	1.37668e-13	1.21256e-12
ENSMUSG00000018861	Fdxr	68.1786	-2.88936	0.390562	7.39797	1.38279e-13	1.21718e-12
ENSMUSG00000024454	Hdac3	283.665	-2.59616	0.350943	7.39768	1.38588e-13	1.21914e-12
ENSMUSG00000018923	Med11	123.731	-2.7514	0.371932	7.39758	1.3869e-13	1.21928e-12
ENSMUSG00000001642	Akr1b3	650.964	-2.70852	0.366375	7.39277	1.43803e-13	1.26344e-12
ENSMUSG00000027367	Stard7	40.2565	-3.29073	0.445267	7.39048	1.46305e-13	1.28462e-12
ENSMUSG00000003848	Nob1	179.195	-2.52005	0.341037	7.38936	1.47536e-13	1.29462e-12
ENSMUSG00000071561	Cstdc5	34.3925	3.77598	0.511087	-7.38814	1.48901e-13	1.30579e-12
ENSMUSG00000029782	Tmem209	71.0246	-2.92322	0.395697	7.38754	1.49574e-13	1.31087e-12
ENSMUSG00000029723	Spacdr	358.906	-2.15977	0.292359	7.3874	1.49726e-13	1.31138e-12
ENSMUSG00000020978	Klhdc2	98.5066	-3.15993	0.427809	7.38631	1.50959e-13	1.32136e-12
ENSMUSG00000086944	Gm15859	17.3768	-4.64072	0.628438	7.38453	1.52988e-13	1.33829e-12
ENSMUSG00000015092	Edf1	893.655	-2.20102	0.29809	7.38372	1.53922e-13	1.34562e-12
ENSMUSG00000040048	Ndufb10	1199.96	-2.20535	0.298702	7.38311	1.54637e-13	1.35104e-12
ENSMUSG00000113902	Ndufb1	1092.28	-2.39949	0.32501	7.38281	1.54981e-13	1.3532e-12
ENSMUSG00000009640	Dmap1	101.165	-2.59558	0.35169	7.3803	1.57933e-13	1.37812e-12
ENSMUSG00000028932	Psmc2	129.446	-2.69548	0.365315	7.37852	1.60061e-13	1.39582e-12
ENSMUSG00000028433	Ubap2	37.2076	-4.05996	0.550263	7.37822	1.60421e-13	1.39809e-12
ENSMUSG00000068391	Chrac1	383.511	-2.05007	0.277886	7.37738	1.61438e-13	1.40609e-12
ENSMUSG00000087412	Gm15501	275.301	-2.62196	0.355469	7.37605	1.63058e-13	1.41932e-12
ENSMUSG00000018669	Cdk5rap3	523.511	-1.94643	0.263915	7.37519	1.64115e-13	1.42764e-12
ENSMUSG00000030057	Cnbp	601.754	-2.60669	0.353453	7.37492	1.64443e-13	1.42961e-12
ENSMUSG00000039316	Rftn1	72.539	-3.12628	0.423949	7.37419	1.65349e-13	1.4366e-12
ENSMUSG00000014606	Slc25a11	456.448	-2.2915	0.310781	7.37338	1.66353e-13	1.44443e-12
ENSMUSG00000032556	Bfsp2	32.6234	-4.63431	0.628558	7.37292	1.66934e-13	1.44858e-12
ENSMUSG00000044709	Gemin7	418.3	-2.13445	0.289521	7.37234	1.6766e-13	1.45398e-12
ENSMUSG00000026035	Ppil3	72.4113	-2.58273	0.35036	7.37163	1.68552e-13	1.46081e-12
ENSMUSG00000024309	Pfdn6	540.877	-2.42724	0.329285	7.37125	1.69033e-13	1.46409e-12
ENSMUSG00000027374	Mrps5	104.999	-3.09496	0.419885	7.37098	1.69374e-13	1.46614e-12
ENSMUSG00000024339	Tap2	317.203	-2.49919	0.339081	7.37047	1.70023e-13	1.47085e-12
ENSMUSG00000098112	Bin2	90.5985	-3.05578	0.414669	7.36922	1.71635e-13	1.48388e-12
ENSMUSG00000034022	Cpsf1	195.564	-2.4458	0.3319	7.36909	1.71795e-13	1.48436e-12
ENSMUSG00000024914	Drap1	204.946	-2.35081	0.319059	7.36794	1.73286e-13	1.49632e-12
ENSMUSG00000020778	Ten1	293.587	-2.28277	0.309836	7.36767	1.7364e-13	1.49754e-12
ENSMUSG00000046756	Mrps7	393.409	-2.54366	0.345244	7.36769	1.73604e-13	1.49754e-12
ENSMUSG00000024622	Hmgxb3	39.3217	-3.744	0.508265	7.36623	1.75521e-13	1.51284e-12
ENSMUSG00000007338	Mrpl49	170.771	-2.20573	0.299546	7.36358	1.79048e-13	1.54121e-12
ENSMUSG00000030744	Rps3	12908.6	-2.39306	0.324989	7.36351	1.79141e-13	1.54121e-12
ENSMUSG00000030884	Uqcrc2	195.22	-2.5326	0.343933	7.36365	1.78947e-13	1.54121e-12
ENSMUSG00000015016	Acsf3	78.1829	-3.01389	0.409385	7.362	1.81182e-13	1.55781e-12
ENSMUSG00000024735	Prpf19	391.077	-2.73984	0.372242	7.36036	1.83418e-13	1.57608e-12
ENSMUSG00000032518	Rpsa	11500.5	-2.37788	0.323079	7.36006	1.83822e-13	1.57848e-12
ENSMUSG00000035674	Ndufa3	1849.37	-1.92498	0.261547	7.35999	1.83922e-13	1.57848e-12
ENSMUSG00000020018	Snrpf	488.563	-2.39947	0.32614	7.35716	1.87864e-13	1.61133e-12
ENSMUSG00000027637	Rab5if	1947.37	-2.45237	0.333372	7.35627	1.89121e-13	1.62112e-12
ENSMUSG00000030706	Mrpl48	238.662	-2.37812	0.323354	7.35455	1.91568e-13	1.64109e-12
ENSMUSG00000022477	Aco2	265.408	-2.49519	0.339396	7.35186	1.95473e-13	1.67353e-12
ENSMUSG00000033712	Ccar2	84.7884	-3.15556	0.429588	7.34554	2.04926e-13	1.7534e-12
ENSMUSG00000029616	Erp29	649.727	-2.34316	0.319029	7.34466	2.06279e-13	1.7639e-12
ENSMUSG00000028953	Abcf2	235.716	-2.60026	0.354055	7.34423	2.06952e-13	1.76858e-12
ENSMUSG00000059552	Trp53	470.149	-2.59415	0.353237	7.34393	2.07417e-13	1.77148e-12
ENSMUSG00000034006	Slc66a2	153.589	-2.07862	0.283117	7.34188	2.10611e-13	1.79766e-12
ENSMUSG00000009145	Dqx1	21.9041	-4.07736	0.555388	7.34146	2.11275e-13	1.80224e-12
ENSMUSG00000031371	Haus7	61.8169	-3.16351	0.430938	7.341	2.12006e-13	1.80738e-12
ENSMUSG00000027131	Emc4	295.61	-2.23992	0.305128	7.3409	2.12156e-13	1.80757e-12
ENSMUSG00000020022	Ndufa12	1365.54	-2.15581	0.293695	7.34031	2.13095e-13	1.81447e-12
ENSMUSG00000020167	Tcf3	205.9	-2.62517	0.357671	7.33964	2.14174e-13	1.82225e-12
ENSMUSG00000092607	Scnm1	82.1405	-2.59438	0.353478	7.33958	2.14269e-13	1.82225e-12
ENSMUSG00000004947	Dtx2	75.2096	-2.44336	0.332926	7.33907	2.15091e-13	1.82814e-12
ENSMUSG00000008958	Vps72	227.979	-2.31854	0.315966	7.33793	2.16923e-13	1.84149e-12
ENSMUST00000083988	NA	54.7727	-2.51653	0.342947	7.33797	2.16857e-13	1.84149e-12
ENSMUSG00000025135	Anapc11	717.646	-1.92625	0.262596	7.3354	2.21057e-13	1.87545e-12
ENSMUSG00000021905	Dph3	300.686	-2.27111	0.309636	7.33478	2.22083e-13	1.88303e-12
ENSMUSG00000038619	Ensa	118.794	-2.62182	0.357515	7.33343	2.24328e-13	1.90091e-12
ENSMUSG00000073684	Faap20	352.814	-2.08048	0.283824	7.33018	2.29843e-13	1.94648e-12
ENSMUSG00000058355	Abce1	34.3541	-3.14192	0.428653	7.32975	2.30584e-13	1.95158e-12
ENSMUSG00000100967	Gm29666	22.5815	-3.69184	0.503688	7.32961	2.30828e-13	1.95246e-12
ENSMUSG00000098318	Lockd	229.821	-2.22146	0.303164	7.3276	2.34316e-13	1.98078e-12
ENSMUSG00000026688	Mgst3	323.574	-1.69661	0.231566	7.32667	2.3595e-13	1.9934e-12
ENSMUSG00000028936	Rpl22	1092.81	-2.45949	0.335868	7.32278	2.42882e-13	2.05073e-12
ENSMUSG00000033728	Lrrc14	375.5	-1.72034	0.235016	7.3201	2.47789e-13	2.08966e-12
ENSMUSG00000059900	Tmem40	343.825	-2.21444	0.302514	7.32012	2.47748e-13	2.08966e-12
ENSMUSG00000026198	Abcb6	41.5903	-4.04213	0.552495	7.31613	2.55216e-13	2.15099e-12
ENSMUSG00000026563	Tada1	59.6118	-3.37958	0.461984	7.31536	2.56695e-13	2.16217e-12
ENSMUSG00000051557	Pusl1	112.999	-2.59263	0.354427	7.31499	2.5741e-13	2.16689e-12
ENSMUSG00000074129	Rpl13a	14237.8	-2.28338	0.312178	7.31435	2.58621e-13	2.17578e-12
ENSMUSG00000030284	Creld1	50.083	-3.16035	0.432092	7.31407	2.59167e-13	2.17908e-12
ENSMUSG00000004610	Etfb	3447.29	-1.96014	0.268001	7.31392	2.59452e-13	2.18017e-12
ENSMUSG00000040121	Rep15	22.8947	-3.88695	0.531587	7.31197	2.63245e-13	2.21072e-12
ENSMUSG00000064427	Gm22748	41.0949	-3.42536	0.468469	7.31182	2.6354e-13	2.21188e-12
ENSMUSG00000015750	Aph1a	542.326	-2.48505	0.33988	7.31156	2.64065e-13	2.21497e-12
ENSMUSG00000008398	Elk3	49.5267	-2.96515	0.405558	7.31129	2.64595e-13	2.21809e-12
ENSMUSG00000027502	Rtf2	269.614	-2.35145	0.321731	7.30876	2.69617e-13	2.25885e-12
ENSMUSG00000045751	Mms22l	30.2508	-3.55704	0.4868	7.30699	2.73197e-13	2.28747e-12
ENSMUSG00000023170	Gps2	94.1886	-2.71067	0.370987	7.30666	2.73868e-13	2.29037e-12
ENSMUSG00000032485	Scap	231.067	-2.61915	0.35846	7.30666	2.73856e-13	2.29037e-12
ENSMUSG00000018583	G3bp1	397.227	-2.58699	0.354078	7.30626	2.74674e-13	2.29574e-12
ENSMUSG00000016319	Slc25a5	1841.77	-2.62794	0.359738	7.30514	2.76974e-13	2.3136e-12
ENSMUSG00000027533	Fabp5	1022.77	-2.75782	0.377532	7.30484	2.77589e-13	2.31736e-12
ENSMUSG00000020430	Pes1	258.313	-2.64822	0.362536	7.30472	2.7785e-13	2.31816e-12
ENSMUSG00000031700	Gpt2	116.601	-2.96082	0.405364	7.3041	2.79119e-13	2.32737e-12
ENSMUSG00000022962	Gart	364.122	-2.61045	0.357432	7.30334	2.80706e-13	2.33921e-12
ENSMUSG00000045948	Mrps12	861.052	-2.00843	0.275046	7.30214	2.83236e-13	2.3589e-12
ENSMUSG00000030008	Pradc1	195.629	-2.48881	0.340848	7.30181	2.83912e-13	2.36314e-12
ENSMUSG00000021458	Aopep	150.256	-2.41428	0.330652	7.30157	2.84439e-13	2.36612e-12
ENSMUSG00000006333	Rps9	9483.25	-2.26728	0.310539	7.30111	2.85397e-13	2.37269e-12
ENSMUSG00000025384	Faap100	130.239	-2.04927	0.280764	7.29891	2.90113e-13	2.41047e-12
ENSMUSG00000040472	Rabggta	129.832	-2.21741	0.303846	7.2978	2.9252e-13	2.42904e-12
ENSMUSG00000025171	Ubtd1	233.634	-1.85207	0.253799	7.29737	2.93451e-13	2.43533e-12
ENSMUSG00000021832	Psmc6	45.3601	-3.15599	0.432531	7.29656	2.95209e-13	2.44848e-12
ENSMUSG00000029528	Pxn	164.61	-2.37327	0.325288	7.29591	2.96651e-13	2.45899e-12
ENSMUSG00000043964	Orai3	281.273	-2.03685	0.279182	7.29579	2.9692e-13	2.45977e-12
ENSMUSG00000032479	Map4	19.8155	-4.6475	0.637108	7.29468	2.99376e-13	2.47865e-12
ENSMUSG00000054405	Dnajc8	97.264	-2.61293	0.358237	7.29385	3.01212e-13	2.49145e-12
ENSMUSG00000061306	Slc38a10	254.009	-2.24633	0.307978	7.29383	3.01275e-13	2.49145e-12
ENSMUSG00000028234	Rps20	3985.51	-2.35555	0.323007	7.29257	3.04096e-13	2.5133e-12
ENSMUSG00000020537	Drg2	200.801	-2.76437	0.379144	7.29108	3.07477e-13	2.53975e-12
ENSMUSG00000036632	Alg5	293.126	-2.31334	0.317336	7.28989	3.10218e-13	2.56089e-12
ENSMUSG00000056962	Jmjd6	115.063	-2.45499	0.33713	7.28202	3.28853e-13	2.71313e-12
ENSMUSG00000079477	Rab7	85.4676	-3.22688	0.443137	7.2819	3.29151e-13	2.714e-12
ENSMUSG00000025580	Eif4a3	514.518	-2.63879	0.362411	7.2812	3.30862e-13	2.72651e-12
ENSMUSG00000010517	Faf1	116.511	-3.15775	0.433724	7.28055	3.3247e-13	2.73816e-12
ENSMUSG00000064326	Siva1	2552.23	-2.06804	0.284059	7.28031	3.33059e-13	2.7414e-12
ENSMUSG00000021917	Spcs1	284.8	-2.27465	0.312485	7.27922	3.35752e-13	2.76196e-12
ENSMUSG00000000826	Dnajc5	48.2847	-3.10153	0.42609	7.27904	3.36211e-13	2.76412e-12
ENSMUSG00000046814	Gchfr	123.05	-2.07615	0.285249	7.27836	3.37895e-13	2.77634e-12
ENSMUSG00000059070	Rpl18	16201.1	-2.23253	0.30674	7.27824	3.38195e-13	2.77718e-12
ENSMUSG00000025747	Tyms	442.177	-2.40589	0.330571	7.27797	3.38871e-13	2.78111e-12
ENSMUSG00000058794	Nfe2	835.004	-1.93903	0.266575	7.27387	3.49345e-13	2.8654e-12
ENSMUSG00000011884	Gltp	89.6439	-2.5279	0.347537	7.27375	3.49653e-13	2.86626e-12
ENSMUSG00000056201	Cfl1	2457.05	-2.30818	0.317447	7.27106	3.5667e-13	2.92208e-12
ENSMUSG00000029649	Pomp	567.486	-1.83139	0.251911	7.27	3.59478e-13	2.94337e-12
ENSMUSG00000006288	Ttc5	253.052	-2.39538	0.329545	7.26874	3.62867e-13	2.96939e-12
ENSMUST00000179748	NA	128.88	-2.63334	0.362465	7.26511	3.72737e-13	3.04839e-12
ENSMUSG00000024013	Fgd2	82.4825	-2.55949	0.352629	7.25829	3.92001e-13	3.20407e-12
ENSMUSG00000058586	Serhl	394.23	-2.14955	0.296186	7.25743	3.94504e-13	3.22266e-12
ENSMUSG00000032096	Arcn1	37.1724	-3.39606	0.468035	7.256	3.98694e-13	3.255e-12
ENSMUSG00000074227	Spint2	1009.06	-2.3319	0.321441	7.25453	4.03069e-13	3.28881e-12
ENSMUSG00000001017	Chtop	99.1357	-2.85172	0.393107	7.25432	4.03679e-13	3.29043e-12
ENSMUSG00000001445	Mrpl10	210.248	-2.69764	0.371868	7.2543	4.03735e-13	3.29043e-12
ENSMUSG00000018659	Pnpo	190.091	-2.42214	0.333972	7.25252	4.091e-13	3.33222e-12
ENSMUSG00000024325	Ring1	72.5447	-2.81606	0.388473	7.24904	4.19738e-13	3.4169e-12
ENSMUSG00000028820	Sfpq	50.6733	-2.88455	0.39802	7.24724	4.25347e-13	3.45855e-12
ENSMUSG00000040435	Ppp1r15a	39.9984	-4.22945	0.583591	7.24729	4.25181e-13	3.45855e-12
ENSMUSG00000018921	Pelp1	72.268	-2.75879	0.380698	7.24665	4.272e-13	3.46962e-12
ENSMUSG00000020936	Nmt1	139.998	-2.17166	0.299674	7.24673	4.26962e-13	3.46962e-12
ENSMUSG00000029369	Afm	73.0527	-2.7029	0.373196	7.24258	4.40213e-13	3.57324e-12
ENSMUSG00000022841	Ap2m1	585.939	-2.28665	0.315797	7.24087	4.45824e-13	3.6167e-12
ENSMUSG00000011114	Tbrg1	88.4465	-2.82497	0.390223	7.23938	4.50728e-13	3.65438e-12
ENSMUSG00000071653	1810009A15Rik	386.074	-2.36058	0.326126	7.23824	4.54533e-13	3.68311e-12
ENSMUSG00000106820	D5Ertd605e	144.301	-2.22749	0.307744	7.23812	4.54937e-13	3.68426e-12
ENSMUSG00000047824	Pygo2	90.5621	-2.43816	0.337021	7.23443	4.67501e-13	3.78383e-12
ENSMUSG00000003435	Supt5	98.7252	-2.67318	0.369552	7.23357	4.70469e-13	3.80566e-12
ENSMUSG00000029466	Anapc7	98.9725	-2.43308	0.336573	7.22899	4.86594e-13	3.93384e-12
ENSMUSG00000025208	Mrpl43	276.433	-2.52371	0.349151	7.22815	4.89616e-13	3.956e-12
ENSMUSG00000030826	Bcat2	359.924	-2.16993	0.300216	7.22789	4.90562e-13	3.95928e-12
ENSMUSG00000052428	Tmco1	130.822	-2.15514	0.298171	7.22788	4.90584e-13	3.95928e-12
ENSMUSG00000021326	Trim27	265.853	-2.57903	0.356923	7.22573	4.98415e-13	4.02017e-12
ENSMUSG00000040345	Arhgap9	502.188	-1.93481	0.267881	7.22264	5.09878e-13	4.11027e-12
ENSMUSG00000073435	Nme3	153.061	-2.17803	0.301566	7.22243	5.1068e-13	4.11438e-12
ENSMUSG00000034445	Cyb561a3	294.874	-1.99612	0.276405	7.22173	5.13293e-13	4.13307e-12
ENSMUSG00000033809	Alg3	196.086	-2.04492	0.283185	7.22115	5.15506e-13	4.14851e-12
ENSMUSG00000091803	Cox16	131.755	-2.28204	0.316077	7.21988	5.20344e-13	4.18505e-12
ENSMUSG00000008035	Mid1ip1	100.808	-2.87587	0.398434	7.21793	5.2783e-13	4.24208e-12
ENSMUSG00000033307	Mif	6512.68	-2.11626	0.293197	7.21788	5.28038e-13	4.24208e-12
ENSMUSG00000020484	Xbp1	928.704	-2.22293	0.307992	7.21749	5.29556e-13	4.25186e-12
ENSMUSG00000024829	Mrpl21	146.255	-2.60715	0.361256	7.2169	5.31848e-13	4.26664e-12
ENSMUSG00000042111	Ccdc115	113.192	-3.05541	0.423371	7.21686	5.32003e-13	4.26664e-12
ENSMUSG00000022945	Chaf1b	125.525	-2.45377	0.340047	7.21596	5.35545e-13	4.2926e-12
ENSMUSG00000000673	Haao	359.774	-2.25619	0.312872	7.21123	5.54487e-13	4.44189e-12
ENSMUSG00000007987	Ift22	164.73	-2.33265	0.323531	7.20999	5.59571e-13	4.48007e-12
ENSMUSG00000031939	Taf1d	123.92	-2.45286	0.340258	7.20882	5.64408e-13	4.51623e-12
ENSMUSG00000020089	Ppa1	229.833	-2.60816	0.36187	7.20745	5.701e-13	4.55918e-12
ENSMUSG00000002014	Ssr4	4922.24	-1.93494	0.268472	7.20722	5.71043e-13	4.56413e-12
ENSMUSG00000005510	Ndufs3	438.042	-2.21854	0.30793	7.2047	5.81702e-13	4.64668e-12
ENSMUSG00000030538	Cib1	422.373	-1.856	0.257643	7.20379	5.85629e-13	4.6754e-12
ENSMUSG00000052962	Mrpl35	117.349	-2.73445	0.379612	7.20329	5.87762e-13	4.68977e-12
ENSMUSG00000026021	Sumo1	130.424	-2.47922	0.34422	7.20244	5.91463e-13	4.71663e-12
ENSMUSG00000000563	Atp5pb	290.263	-2.53277	0.351746	7.20056	5.99639e-13	4.77911e-12
ENSMUSG00000063320	Uqcc6	120.594	-2.69267	0.374003	7.19959	6.03935e-13	4.81063e-12
ENSMUSG00000029614	Rpl6	3742.19	-2.3301	0.32368	7.19877	6.07575e-13	4.83689e-12
ENSMUSG00000036114	Rpp25l	182.903	-2.27662	0.31627	7.19835	6.09465e-13	4.84919e-12
ENSMUSG00000032763	Ilvbl	122.557	-2.42942	0.337515	7.19795	6.11233e-13	4.86051e-12
ENSMUSG00000086414	Gm15645	20.1699	-5.1216	0.711617	7.19712	6.14964e-13	4.88742e-12
ENSMUSG00000020918	Kat2a	116.519	-2.86647	0.398576	7.19177	6.39546e-13	5.0796e-12
ENSMUSG00000047417	Rexo1	96.3589	-2.56034	0.356013	7.19171	6.39867e-13	5.0796e-12
ENSMUSG00000022472	Desi1	68.5797	-3.18452	0.442828	7.19132	6.41676e-13	5.09109e-12
ENSMUSG00000011179	Odc1	256.914	-2.24126	0.311705	7.19031	6.46426e-13	5.121e-12
ENSMUSG00000024026	Glo1	121.714	-2.38141	0.331194	7.1904	6.46033e-13	5.121e-12
ENSMUSG00000035027	Map2k2	537.685	-2.02855	0.282123	7.19029	6.46537e-13	5.121e-12
ENSMUSG00000062963	Ufc1	246.921	-2.15744	0.300095	7.18918	6.51817e-13	5.15991e-12
ENSMUSG00000003429	Rps11	4851.62	-2.34294	0.32596	7.18781	6.58392e-13	5.20611e-12
ENSMUSG00000020739	Nup85	236.054	-2.63413	0.366472	7.18781	6.58375e-13	5.20611e-12
ENSMUSG00000033706	Smyd5	321.146	-2.52405	0.35119	7.18713	6.61653e-13	5.22895e-12
ENSMUSG00000029922	Mkrn1	69.9452	-2.58381	0.359616	7.18492	6.72456e-13	5.31135e-12
ENSMUSG00000004897	Hdgf	239.235	-2.70406	0.376388	7.18424	6.75812e-13	5.33486e-12
ENSMUSG00000043162	Pyurf	82.3107	-2.73034	0.380061	7.18395	6.77262e-13	5.34331e-12
ENSMUSG00000012483	Rpa3	204.314	-2.24956	0.313195	7.1826	6.8397e-13	5.39019e-12
ENSMUSG00000053553	3110082I17Rik	106.597	-2.89518	0.403082	7.18261	6.83937e-13	5.39019e-12
ENSMUSG00000050627	Gpd1l	53.1503	-3.26844	0.455135	7.18124	6.90821e-13	5.44114e-12
ENSMUSG00000067736	Gm10222	79.6928	-2.63506	0.367062	7.1788	7.03264e-13	5.53604e-12
ENSMUSG00000087679	Tmem250-ps	301.52	-1.89864	0.264549	7.17688	7.1322e-13	5.61127e-12
ENSMUSG00000075528	Aarsd1	229.667	-2.7397	0.381753	7.17664	7.14452e-13	5.61783e-12
ENSMUSG00000018770	Atp5g3	532.359	-2.16517	0.301704	7.17648	7.15267e-13	5.62109e-12
ENSMUSG00000049562	Ap5b1	199.116	-1.92804	0.268685	7.17583	7.18711e-13	5.64501e-12
ENSMUSG00000031546	Gins4	101.902	-2.8058	0.391022	7.17555	7.20171e-13	5.65332e-12
ENSMUSG00000019942	Cdk1	371.768	-2.5953	0.361751	7.17427	7.26933e-13	5.70322e-12
ENSMUSG00000026608	Kctd3	29.4478	-3.36939	0.469736	7.17295	7.33993e-13	5.7554e-12
ENSMUSG00000027984	Hadh	86.2984	-2.86781	0.399847	7.17225	7.37752e-13	5.78166e-12
ENSMUSG00000080875	Gm7332	122.621	-2.11142	0.294398	7.172	7.39084e-13	5.78887e-12
ENSMUSG00000028609	Magoh	182.583	-2.39228	0.333572	7.17171	7.40684e-13	5.79818e-12
ENSMUSG00000006589	Aprt	2773.49	-1.99716	0.278586	7.16892	7.55906e-13	5.91405e-12
ENSMUSG00000006315	Tmem147	1737.2	-2.05424	0.286595	7.16775	7.62417e-13	5.96168e-12
ENSMUSG00000045665	Mfsd5	291.155	-1.91628	0.267375	7.16703	7.66412e-13	5.98959e-12
ENSMUSG00000036639	Nudt1	388.475	-2.11628	0.295345	7.16547	7.75218e-13	6.05504e-12
ENSMUSG00000000884	Gnb1l	197.137	-2.30142	0.321215	7.16476	7.79252e-13	6.08318e-12
ENSMUSG00000030204	Ddx47	164.421	-2.68781	0.375179	7.16407	7.83136e-13	6.11011e-12
ENSMUSG00000046718	Bst2	235.198	-2.42536	0.338549	7.16399	7.83607e-13	6.1104e-12
ENSMUSG00000041926	Rnpep	331.538	-2.48621	0.347053	7.16379	7.84783e-13	6.11618e-12
ENSMUSG00000018405	Mrm1	87.5183	-2.99853	0.418589	7.16342	7.86862e-13	6.12899e-12
ENSMUSG00000095677	Dynlt1f	664.853	-2.1743	0.303564	7.16256	7.9187e-13	6.16459e-12
ENSMUSG00000023353	Agap3	37.7135	-2.90635	0.405777	7.16242	7.92628e-13	6.16708e-12
ENSMUSG00000015668	Pdzd11	123.812	-2.49326	0.348143	7.16159	7.97482e-13	6.20142e-12
ENSMUSG00000091478	Gm10039	149.014	-2.08954	0.291906	7.15827	8.16997e-13	6.34966e-12
ENSMUSG00000018599	Mief2	89.1345	-2.66368	0.372124	7.15805	8.18348e-13	6.35665e-12
ENSMUSG00000029681	Bcl7b	98.0045	-2.31772	0.323806	7.15774	8.20167e-13	6.36727e-12
ENSMUSG00000093656	Gm20628	26.8238	-3.37988	0.472461	7.15378	8.44218e-13	6.55037e-12
ENSMUSG00000023104	Rfc2	1222.35	-2.16426	0.302557	7.15321	8.47687e-13	6.57366e-12
ENSMUSG00000057497	Fam136a	205.116	-2.17888	0.304607	7.15307	8.486e-13	6.57712e-12
ENSMUSG00000083621	Gm14586	81.8809	-2.9157	0.407701	7.15155	8.58005e-13	6.64635e-12
ENSMUSG00000048310	Pskh1	74.6217	-2.38914	0.334124	7.15045	8.64924e-13	6.69626e-12
ENSMUSG00000026791	Slc2a8	162.594	-1.94617	0.272184	7.1502	8.66529e-13	6.705e-12
ENSMUSG00000005732	Ranbp1	709.488	-2.22902	0.311848	7.14777	8.82011e-13	6.8173e-12
ENSMUSG00000101249	Gm29216	1323.34	-2.02268	0.282977	7.14784	8.81553e-13	6.8173e-12
ENSMUSG00000010205	Raver1	155.856	-2.45437	0.343477	7.14566	8.95671e-13	6.91908e-12
ENSMUSG00000025218	Poll	187.605	-2.23628	0.312988	7.14493	9.00417e-13	6.95193e-12
ENSMUSG00000004056	Akt2	281.319	-2.37922	0.333009	7.14461	9.02515e-13	6.96376e-12
ENSMUSG00000064563	Snora7a	36.539	-2.55022	0.356946	7.14455	9.02938e-13	6.96376e-12
ENSMUSG00000025794	Rpl14	3472.93	-2.33336	0.326653	7.14325	9.11518e-13	7.02607e-12
ENSMUSG00000049401	Ogfr	126.092	-2.35053	0.329066	7.14303	9.12955e-13	7.0333e-12
ENSMUSG00000039648	Kyat1	75.7636	-3.06613	0.429451	7.13964	9.35772e-13	7.20513e-12
ENSMUSG00000038252	Ncapd2	82.6677	-3.25242	0.455576	7.13915	9.39108e-13	7.22687e-12
ENSMUSG00000039263	Npepl1	425.592	-1.94663	0.272709	7.13812	9.46185e-13	7.27735e-12
ENSMUSG00000036078	Sigmar1	207.01	-2.45212	0.343545	7.1377	9.4904e-13	7.29533e-12
ENSMUSG00000015672	Mrpl32	61.9568	-3.06439	0.429384	7.13671	9.55895e-13	7.34401e-12
ENSMUSG00000050608	Micos10	1222.16	-2.01527	0.282459	7.13475	9.69629e-13	7.44546e-12
ENSMUSG00000003345	Csnk1g2	98.1548	-2.72756	0.382377	7.13317	9.80806e-13	7.52718e-12
ENSMUSG00000025066	Sfr1	34.8109	-3.76244	0.527564	7.13172	9.91203e-13	7.60282e-12
ENSMUSG00000027324	Rpusd2	36.6696	-3.84385	0.539083	7.13034	1.00122e-12	7.67549e-12
ENSMUSG00000023393	Slc17a9	60.3689	-2.17658	0.305288	7.12961	1.00657e-12	7.7123e-12
ENSMUSG00000026753	Ppp6c	37.9959	-3.39526	0.476235	7.12937	1.00827e-12	7.72109e-12
ENSMUSG00000030432	Rpl28	2330.74	-2.33839	0.328027	7.12864	1.01367e-12	7.75826e-12
ENSMUSG00000078377	Gm4294	99.368	-33.3188	4.67499	7.12704	1.02549e-12	7.84447e-12
ENSMUSG00000026192	Atic	112.546	-3.34394	0.469222	7.12657	1.02902e-12	7.86717e-12
ENSMUSG00000011148	Adssl1	366.493	-2.04265	0.28665	7.12593	1.0338e-12	7.89942e-12
ENSMUSG00000006476	Nsmf	64.4288	-2.79374	0.392062	7.12576	1.03507e-12	7.9048e-12
ENSMUSG00000003824	Syce2	194.726	-2.27007	0.318657	7.12388	1.04934e-12	8.00949e-12
ENSMUSG00000014856	Tmem208	755.729	-2.09736	0.294451	7.12297	1.05624e-12	8.05773e-12
ENSMUSG00000090136	Gm10177	2384.51	-1.89565	0.266141	7.12273	1.05812e-12	8.06771e-12
ENSMUSG00000023980	Taf8	58.5581	-2.99213	0.420095	7.12251	1.05978e-12	8.07601e-12
ENSMUSG00000014769	Psmb1	1857.81	-2.12498	0.298404	7.12115	1.07032e-12	8.14233e-12
ENSMUSG00000021018	Polr2h	262.373	-2.42376	0.340358	7.12121	1.06986e-12	8.14233e-12
ENSMUSG00000027593	Raly	469.742	-2.4417	0.342883	7.12109	1.07075e-12	8.14233e-12
ENSMUSG00000060419	Rps16-ps2	2398.82	-2.02527	0.284405	7.12109	1.0708e-12	8.14233e-12
ENSMUSG00000032575	Manf	484.768	-2.25511	0.316861	7.11703	1.1028e-12	8.38117e-12
ENSMUSG00000028960	Ube4b	42.2492	-3.00078	0.421704	7.11585	1.11229e-12	8.44872e-12
ENSMUSG00000025508	Rplp2	6567.96	-2.20111	0.309387	7.11442	1.12385e-12	8.53194e-12
ENSMUSG00000046562	Unc119b	80.1838	-2.97807	0.418707	7.11255	1.13916e-12	8.64351e-12
ENSMUSG00000008333	Snrpb2	72.1974	-3.10217	0.436248	7.11102	1.15191e-12	8.73549e-12
ENSMUSG00000055612	Cdca7	154.54	-2.72864	0.383735	7.11074	1.15422e-12	8.74831e-12
ENSMUSG00000019715	Gle1	93.0373	-2.84803	0.40056	7.11013	1.15933e-12	8.77989e-12
ENSMUSG00000020787	P2rx1	55.6555	-2.9349	0.41278	7.11009	1.15963e-12	8.77989e-12
ENSMUSG00000024151	Msh2	39.1504	-3.3919	0.477079	7.10972	1.16275e-12	8.79877e-12
ENSMUSG00000034211	Mrps17	206.711	-2.37656	0.334372	7.10753	1.18138e-12	8.93495e-12
ENSMUSG00000003235	Eif2b5	269.137	-2.52172	0.354886	7.10573	1.19686e-12	9.04718e-12
ENSMUSG00000036402	Gng12	201.817	-2.24887	0.316518	7.10503	1.20297e-12	9.08849e-12
ENSMUSG00000015478	Rnf5	176.976	-2.37864	0.334872	7.10315	1.21947e-12	9.20817e-12
ENSMUSG00000061360	Phf5a	240.556	-2.5421	0.358232	7.09625	1.28187e-12	9.6742e-12
ENSMUSG00000020359	Phykpl	436.027	-1.31366	0.185141	7.09546	1.28922e-12	9.72445e-12
ENSMUSG00000027455	Nsfl1c	166.574	-2.64652	0.373117	7.09301	1.31231e-12	9.89325e-12
ENSMUSG00000002043	Trappc6a	1920.82	-1.42076	0.200326	7.09221	1.31987e-12	9.94496e-12
ENSMUSG00000027243	Harbi1	20.3927	-4.65954	0.657115	7.0909	1.33245e-12	1.0029e-11
ENSMUSG00000030286	Emc3	88.7591	-2.66413	0.375711	7.09091	1.3323e-12	1.0029e-11
ENSMUSG00000032123	Dpagt1	125.109	-2.48615	0.350641	7.09029	1.33829e-12	1.00676e-11
ENSMUSG00000061032	Rrp1	160.627	-2.57863	0.363692	7.09013	1.33982e-12	1.00737e-11
ENSMUSG00000057113	Npm1	460.218	-2.49341	0.351736	7.08886	1.35222e-12	1.01615e-11
ENSMUSG00000024038	Ndufv3	1157.45	-1.99975	0.28216	7.08728	1.36772e-12	1.02725e-11
ENSMUSG00000013787	Ehmt2	152.873	-2.60026	0.367054	7.08414	1.39912e-12	1.05027e-11
ENSMUSG00000020921	Tmem101	74.9684	-2.60461	0.367701	7.08348	1.40574e-12	1.05468e-11
ENSMUSG00000075279	Mrpl23-ps1	1101.62	-2.05924	0.29075	7.08251	1.41567e-12	1.06156e-11
ENSMUSG00000015950	Ncf1	264.868	-2.60474	0.367778	7.08236	1.41718e-12	1.06213e-11
ENSMUSG00000018761	Mpdu1	434.852	-1.98991	0.281006	7.08139	1.4272e-12	1.06907e-11
ENSMUSG00000036644	Tbc1d9b	139.487	-2.78922	0.393988	7.07947	1.44708e-12	1.08294e-11
ENSMUSG00000039427	Alg1	197.788	-1.78736	0.252472	7.07945	1.44725e-12	1.08294e-11
ENSMUSG00000026374	Tsn	155.203	-2.71643	0.383719	7.07921	1.44982e-12	1.08429e-11
ENSMUSG00000022556	Hsf1	107.305	-2.44585	0.345527	7.0786	1.45618e-12	1.08846e-11
ENSMUSG00000028910	Mecr	321.522	-1.92599	0.272096	7.07833	1.45902e-12	1.09e-11
ENSMUSG00000038717	Atp5l	2520.3	-2.03233	0.287134	7.07798	1.46267e-12	1.09215e-11
ENSMUSG00000031077	Fadd	103.146	-2.67223	0.37755	7.07781	1.46448e-12	1.09292e-11
ENSMUSG00000015759	Cnih1	68.9009	-2.99475	0.423228	7.07596	1.48413e-12	1.107e-11
ENSMUSG00000015461	Atf6b	294.917	-2.21865	0.313564	7.0756	1.48803e-12	1.10933e-11
ENSMUSG00000037361	Sf3b6	303.648	-2.39373	0.33836	7.07451	1.49976e-12	1.11748e-11
ENSMUSG00000028692	Akr1a1	1353.46	-2.29951	0.325051	7.07429	1.50215e-12	1.11867e-11
ENSMUSG00000022820	Ndufb4	518.004	-1.94615	0.275109	7.07412	1.50404e-12	1.11948e-11
ENSMUSG00000004394	Tmed4	121.562	-2.53074	0.35775	7.07403	1.50499e-12	1.1196e-11
ENSMUSG00000020460	Rps27a	5093.14	-2.38472	0.337132	7.07354	1.51031e-12	1.12296e-11
ENSMUSG00000028833	Ncdn	105.329	-2.40056	0.339428	7.07236	1.52317e-12	1.13192e-11
ENSMUSG00000018572	Phf23	119.624	-2.62915	0.371803	7.07136	1.53424e-12	1.13894e-11
ENSMUSG00000023973	Cnpy3	282.261	-2.29523	0.324584	7.07129	1.53504e-12	1.13894e-11
ENSMUSG00000099583	H3c4	17.6519	-5.6506	0.79908	7.07139	1.53394e-12	1.13894e-11
ENSMUSG00000021807	Rtraf	119.267	-2.56929	0.363369	7.07076	1.5409e-12	1.14269e-11
ENSMUSG00000061167	Rpl15-ps3	1481.48	-2.10591	0.297884	7.06956	1.55428e-12	1.152e-11
ENSMUSG00000028409	Smu1	139.88	-2.63743	0.373129	7.0684	1.56728e-12	1.16103e-11
ENSMUSG00000018040	Rrp7a	775.822	-2.37103	0.335575	7.06558	1.59947e-12	1.18425e-11
ENSMUSG00000063316	Rpl27	6297.55	-2.25414	0.319104	7.06397	1.61808e-12	1.1974e-11
ENSMUSG00000039725	Trp53rka	100.185	-2.37992	0.336923	7.06369	1.62138e-12	1.19921e-11
ENSMUSG00000060143	Gm10076	3475.12	-1.91702	0.271399	7.06346	1.62406e-12	1.20056e-11
ENSMUSG00000020536	Llgl1	31.0226	-3.61489	0.51179	7.06322	1.62682e-12	1.20197e-11
ENSMUSG00000061104	Sap18b	230.377	-2.24234	0.317503	7.06242	1.63629e-12	1.20833e-11
ENSMUSG00000085241	Snhg3	224.951	-2.52732	0.357865	7.06222	1.63864e-12	1.20944e-11
ENSMUSG00000036835	Psenen	691.064	-1.94123	0.274887	7.06192	1.64222e-12	1.21144e-11
ENSMUSG00000035478	Mbd3	224.847	-2.14523	0.303829	7.06065	1.65725e-12	1.22189e-11
ENSMUSG00000078656	Vps25	967.561	-2.08136	0.294819	7.05979	1.66749e-12	1.22879e-11
ENSMUSG00000004788	Eif2b2	517.424	-2.25959	0.320097	7.05908	1.67606e-12	1.23446e-11
ENSMUSG00000078923	Ube2v1	421.573	-2.33747	0.331158	7.05848	1.68338e-12	1.2392e-11
ENSMUSG00000006335	Tfpt	90.2088	-2.52309	0.357623	7.05516	1.72397e-12	1.26842e-11
ENSMUSG00000010755	Cars	81.0737	-3.31804	0.470404	7.05359	1.74359e-12	1.28218e-11
ENSMUSG00000038274	Fau	11376.3	-2.05099	0.290796	7.05304	1.75049e-12	1.28659e-11
ENSMUSG00000086629	2810403D21Rik	42.8933	-2.60427	0.369266	7.05255	1.75674e-12	1.29051e-11
ENSMUSG00000026816	Gtf3c5	69.6988	-2.99497	0.424796	7.05038	1.7843e-12	1.31007e-11
ENSMUSG00000057561	Eif1a	39.6257	-3.4194	0.485049	7.04959	1.79445e-12	1.31684e-11
ENSMUSG00000006678	Pola1	28.2684	-4.23907	0.601468	7.04787	1.81672e-12	1.33248e-11
ENSMUSG00000026238	Ptma	1156.3	-2.60583	0.369763	7.04728	1.82443e-12	1.33744e-11
ENSMUSG00000024219	Anks1	63.7239	-2.90257	0.411922	7.04641	1.83588e-12	1.34496e-11
ENSMUSG00000047492	Inhbe	10.8114	-8.50307	1.20673	7.04636	1.8366e-12	1.34496e-11
ENSMUSG00000047045	Tmem164	60.804	-2.46582	0.349974	7.04573	1.84496e-12	1.35038e-11
ENSMUSG00000025485	Ric8a	142.306	-2.92018	0.41455	7.0442	1.86532e-12	1.36458e-11
ENSMUSG00000024099	Ndufv2	385.217	-2.60428	0.369959	7.03938	1.93103e-12	1.41191e-11
ENSMUSG00000025226	Fbxl15	86.1272	-2.03389	0.288952	7.03885	1.93829e-12	1.41648e-11
ENSMUSG00000022750	Klhl22	81.6728	-2.31401	0.328757	7.03868	1.94064e-12	1.41746e-11
ENSMUSG00000026421	Csrp1	418.754	-2.28571	0.324745	7.03848	1.94354e-12	1.41885e-11
ENSMUSG00000038838	Vars2	96.991	-2.54349	0.361552	7.03492	1.99376e-12	1.45476e-11
ENSMUSG00000029147	Ppm1g	167.812	-2.98426	0.424328	7.03291	2.02267e-12	1.47508e-11
ENSMUSG00000117621	Hspe1-rs1	168.19	-2.32034	0.329964	7.03208	2.03473e-12	1.48311e-11
ENSMUSG00000038909	Kat7	78.5103	-3.45706	0.491695	7.0309	2.052e-12	1.49492e-11
ENSMUSG00000064513	Snora9	31.6761	-3.46228	0.492462	7.03056	2.05712e-12	1.49787e-11
ENSMUSG00000019214	Chtf18	125.501	-2.85703	0.406497	7.02842	2.08878e-12	1.52014e-11
ENSMUSG00000058076	Sdhc	661.066	-2.45112	0.348996	7.02336	2.16594e-12	1.57549e-11
ENSMUSG00000019054	Fis1	1629.56	-1.91872	0.273285	7.02095	2.20363e-12	1.60207e-11
ENSMUSG00000073468	Sft2d1	166.991	-2.7265	0.388369	7.02038	2.21273e-12	1.60786e-11
ENSMUSG00000024966	Stip1	196.472	-2.76459	0.393813	7.02006	2.21772e-12	1.61065e-11
ENSMUSG00000068580	Zfyve19	164.365	-2.36076	0.336342	7.01893	2.23569e-12	1.62286e-11
ENSMUSG00000030738	Eif3c	234.578	-2.76769	0.394345	7.01845	2.24348e-12	1.62768e-11
ENSMUSG00000015869	Prpsap1	165.528	-2.56819	0.365948	7.01793	2.25183e-12	1.6329e-11
ENSMUSG00000020649	Rrm2	245.214	-2.34988	0.334981	7.01498	2.29984e-12	1.66685e-11
ENSMUSG00000029038	Ssu72	462.088	-2.29497	0.327257	7.01274	2.337e-12	1.69291e-11
ENSMUSG00000026240	Cops7b	62.2101	-2.59697	0.370353	7.01214	2.34697e-12	1.69926e-11
ENSMUSG00000025464	Paox	191.698	-2.2727	0.324182	7.01057	2.37349e-12	1.71758e-11
ENSMUSG00000022760	Thap7	237.784	-1.96248	0.279957	7.00993	2.38433e-12	1.72454e-11
ENSMUSG00000039016	Timm8b	381.576	-1.85778	0.265128	7.0071	2.43307e-12	1.75889e-11
ENSMUSG00000005575	Ube2m	271.913	-2.04429	0.291828	7.00514	2.46747e-12	1.781e-11
ENSMUSG00000031101	Sash3	177.366	-2.65845	0.379495	7.00522	2.46599e-12	1.781e-11
ENSMUSG00000036678	Aaas	328.622	-2.12758	0.303714	7.00521	2.46623e-12	1.781e-11
ENSMUSG00000078584	AU022252	121.641	-1.9909	0.284241	7.00428	2.48251e-12	1.79095e-11
ENSMUSG00000021131	Erh	714.318	-2.31025	0.329884	7.00323	2.50133e-12	1.8036e-11
ENSMUSG00000058600	Rpl30	1036.5	-2.48147	0.354394	7.00201	2.52311e-12	1.81837e-11
ENSMUSG00000020456	Ogdh	92.0149	-3.15074	0.450076	7.00047	2.5511e-12	1.8376e-11
ENSMUSG00000001082	Mfsd10	350.143	-1.91103	0.272999	7.00012	2.55742e-12	1.84121e-11
ENSMUSG00000014402	Tsg101	40.5905	-2.94047	0.420224	6.99738	2.60788e-12	1.87658e-11
ENSMUSG00000056054	S100a8	89.5551	2.8428	0.406291	-6.99696	2.61585e-12	1.88135e-11
ENSMUSG00000075706	Gpx4	10162.5	-1.79481	0.256522	6.99674	2.61983e-12	1.88325e-11
ENSMUSG00000028647	Mycbp	48.8364	-3.18699	0.455709	6.99347	2.68178e-12	1.9268e-11
ENSMUSG00000044786	Zfp36	82.2491	-2.75369	0.393802	6.99257	2.69901e-12	1.9382e-11
ENSMUSG00000030042	Pole4	262.559	-2.17316	0.31079	6.99237	2.70288e-12	1.93998e-11
ENSMUSG00000102719	Gm37760	21.5439	-3.79076	0.542221	6.99117	2.72603e-12	1.9556e-11
ENSMUSG00000004849	Ap1s1	872.866	-1.94423	0.278133	6.99029	2.74325e-12	1.96695e-11
ENSMUSG00000067719	Gm10221	668.792	-2.10196	0.300709	6.99003	2.74835e-12	1.96961e-11
ENSMUSG00000035397	Klf16	80.7213	-2.38272	0.340902	6.98944	2.75995e-12	1.97691e-11
ENSMUSG00000031060	Rbm10	71.0416	-3.00246	0.429639	6.98833	2.78185e-12	1.99158e-11
ENSMUSG00000055044	Pdlim1	71.3997	-2.92662	0.418831	6.98759	2.79648e-12	2.00104e-11
ENSMUSG00000060373	Hnrnpc	415.818	-2.65321	0.379765	6.98646	2.81906e-12	2.01617e-11
ENSMUSG00000063229	Ldha	8704.94	-2.33917	0.334909	6.98449	2.85887e-12	2.0436e-11
ENSMUSG00000038803	Ost4	2290.33	-2.12376	0.304089	6.98399	2.86906e-12	2.04985e-11
ENSMUSG00000001416	Cct3	363.675	-2.31	0.330785	6.9834	2.88123e-12	2.0575e-11
ENSMUSG00000036372	Tmem258	2584.11	-1.85535	0.265706	6.98274	2.8947e-12	2.06607e-11
ENSMUSG00000038502	Ptov1	94.5377	-2.64794	0.379272	6.98164	2.91757e-12	2.08134e-11
ENSMUSG00000060470	Adgrg3	377.512	-2.21726	0.317624	6.98078	2.93547e-12	2.09304e-11
ENSMUSG00000046792	Zfp787	153.752	-2.18673	0.313285	6.97999	2.95198e-12	2.10375e-11
ENSMUSG00000067199	Frat1	124.005	-2.36275	0.338564	6.97874	2.97836e-12	2.12148e-11
ENSMUSG00000078941	Ak6	210.953	-2.51513	0.36042	6.97833	2.98703e-12	2.12658e-11
ENSMUSG00000026181	Ppm1f	145.523	-2.54363	0.364657	6.9754	3.04999e-12	2.17031e-11
ENSMUSG00000003549	Ercc1	191.356	-2.36116	0.338526	6.97484	3.06215e-12	2.17786e-11
ENSMUSG00000046722	Cdc42se1	270.168	-2.63729	0.378311	6.97121	3.14222e-12	2.23367e-11
ENSMUSG00000025579	Gaa	155.923	-2.59257	0.371911	6.97093	3.14854e-12	2.23704e-11
ENSMUSG00000024926	Kat5	44.0946	-3.07065	0.44054	6.9702	3.1649e-12	2.24753e-11
ENSMUSG00000079641	Rpl39	5572.09	-2.25664	0.323833	6.96853	3.2028e-12	2.27329e-11
ENSMUSG00000063800	Prpf38a	46.0599	-3.07918	0.441876	6.96843	3.20494e-12	2.27367e-11
ENSMUSG00000026750	Psmb7	589.335	-2.39899	0.344312	6.96748	3.22663e-12	2.28674e-11
ENSMUSG00000044018	Mrpl50	50.6142	-2.71441	0.389582	6.9675	3.22616e-12	2.28674e-11
ENSMUSG00000020629	Adi1	113.862	-2.75671	0.395723	6.96628	3.25442e-12	2.30528e-11
ENSMUSG00000026721	Rabgap1l	27.7845	-3.23414	0.46437	6.96459	3.29368e-12	2.33192e-11
ENSMUSG00000001419	Mef2d	86.8596	-2.91648	0.41886	6.9629	3.33345e-12	2.35889e-11
ENSMUSG00000006519	Cyba	12110.9	-1.42203	0.204266	6.96165	3.36318e-12	2.37873e-11
ENSMUSG00000003452	Bicd1	25.2811	-3.47209	0.49885	6.96019	3.39813e-12	2.40224e-11
ENSMUSG00000085823	Gm13012	56.4816	-2.38513	0.342752	6.95876	3.43287e-12	2.42559e-11
ENSMUSG00000016510	Mtif3	82.5384	-2.53549	0.364369	6.95856	3.43756e-12	2.42768e-11
ENSMUSG00000013539	Tango2	79.2143	-2.60595	0.374563	6.95731	3.46842e-12	2.44824e-11
ENSMUSG00000091655	Gm8741	293.618	-2.27635	0.327243	6.95614	3.49726e-12	2.46736e-11
ENSMUSG00000020451	Limk2	61.945	-2.69859	0.388034	6.95453	3.53741e-12	2.49444e-11
ENSMUSG00000030435	U2af2	368.378	-2.54562	0.366105	6.95326	3.5695e-12	2.51581e-11
ENSMUSG00000006058	Snf8	150.621	-2.3657	0.340294	6.95194	3.60288e-12	2.53806e-11
ENSMUSG00000033068	Entpd6	123.687	-2.7073	0.389452	6.95155	3.61299e-12	2.54391e-11
[truncated: 12,076 more rows]
