# Supplementary material for: Guanine nucleotide biosynthesis blockade impairs MLL complex formation and sensitizes leukemias to menin inhibition
Source: Nat Commun. 2025 Mar 18;16:2641. doi: 10.1038/s41467-025-57544-9 (PMC11920272; doi:10.1038/s41467-025-57544-9)
Supplement: Supplementary file 8 — Supplementary Data 6 [file 41467_2025_57544_MOESM8_ESM.xlsx]

## Sheet: Data S6
	gene_sym	baseMean	log2FoldChange	lfcSE	stat	pvalue	padj
ENSMUSG00000071562	Stfa1	74.9774	-5.42231	0.426582	-12.711	5.13463e-37	5.10896e-33
ENSMUSG00000069516	Lyz2	426.844	-4.40537	0.361011	-12.2029	3.0008e-34	1.4929e-30
ENSMUSG00000079597	Cstdc4	38.3832	-5.89856	0.628381	-9.38691	6.17839e-21	2.04917e-17
ENSMUSG00000071561	Cstdc5	34.3925	-5.08613	0.554945	-9.1651	4.95023e-20	1.23137e-16
ENSMUSG00000018927	Ccl6	60.0542	-4.7622	0.534757	-8.90535	5.32194e-19	1.05907e-15
ENSMUSG00000095620	Csta2	29.0951	-4.93412	0.569259	-8.66762	4.41249e-18	7.31739e-15
ENSMUST00000083103	NA	1025.13	-2.27543	0.294919	-7.71545	1.20559e-14	1.71366e-11
ENSMUSG00000069792	Wfdc17	40.6568	-2.82724	0.373848	-7.56253	3.95309e-14	4.91666e-11
ENSMUSG00000056054	S100a8	89.5551	-3.00639	0.400213	-7.51197	5.82445e-14	6.43926e-11
ENSMUSG00000069300	H2bc11	279.48	1.74193	0.236303	7.37162	1.68565e-13	1.67722e-10
ENSMUSG00000062727	H2bc12	177.709	2.61665	0.355882	7.35257	1.94431e-13	1.75872e-10
ENSMUSG00000065287	Gm24451	158.634	-1.83685	0.257987	-7.11996	1.07961e-12	8.95173e-10
ENSMUSG00000060678	H4c3	261.603	1.67907	0.242822	6.91483	4.68421e-12	3.32914e-09
ENSMUST00000239469	NA	228.354	2.40232	0.347384	6.91545	4.66378e-12	3.32914e-09
ENSMUSG00000069305	H4c18	214.222	1.84212	0.268449	6.86211	6.78498e-12	4.5007e-09
ENSMUSG00000074656	Eif2s2	215.612	2.00921	0.294103	6.83164	8.39467e-12	5.22044e-09
ENSMUSG00000032484	Ngp	14.643	-5.9208	0.91039	-6.50359	7.84268e-11	4.59027e-08
ENSMUSG00000069306	H4c17	240.291	1.92619	0.300109	6.41832	1.37791e-10	7.61676e-08
ENSMUSG00000057132	Rpgrip1	96.4503	2.23805	0.353848	6.32491	2.53384e-10	1.32693e-07
ENSMUSG00000017002	Slpi	4747.28	-1.78854	0.284954	-6.27657	3.46116e-10	1.72193e-07
ENSMUSG00000067235	H2-Q10	11.5487	-4.86399	0.776866	-6.26104	3.82408e-10	1.81189e-07
ENSMUSG00000099927	Gm8226	36.6967	7.49139	1.19915	6.24727	4.17692e-10	1.88911e-07
ENSMUSG00000020125	Elane	2153.99	-1.70397	0.28028	-6.07951	1.20549e-09	5.21507e-07
ENSMUSG00000059920	4930453N24Rik	23.9776	4.94095	0.818819	6.03424	1.59711e-09	6.62136e-07
ENSMUSG00000003865	Gys1	469.391	1.4133	0.23829	5.93101	3.01084e-09	1.10955e-06
ENSMUSG00000020359	Phykpl	436.027	-1.14085	0.192245	-5.93434	2.95026e-09	1.10955e-06
ENSMUSG00000092341	Malat1	50.4574	-2.3686	0.398841	-5.9387	2.87299e-09	1.10955e-06
ENSMUSG00000032892	Rangrf	190.778	1.79006	0.30225	5.92244	3.17203e-09	1.1272e-06
ENSMUSG00000001128	Cfp	686.377	-1.81924	0.309006	-5.88739	3.92338e-09	1.30126e-06
ENSMUSG00000024037	Wdr4	601.555	1.25572	0.213099	5.89265	3.80062e-09	1.30126e-06
ENSMUSG00000056071	S100a9	18.8339	-3.85585	0.657114	-5.86785	4.4148e-09	1.41701e-06
ENSMUSG00000052997	Uba2	444.616	1.56459	0.267256	5.85429	4.79066e-09	1.4896e-06
ENSMUSG00000030180	Kdm5a	261.231	1.47807	0.254293	5.81247	6.1559e-09	1.8561e-06
ENSMUSG00000050335	Lgals3	390.204	-2.04378	0.353803	-5.77661	7.6222e-09	2.23061e-06
ENSMUSG00000054766	Set	306.706	2.00576	0.349096	5.74558	9.16062e-09	2.60423e-06
ENSMUSG00000028820	Sfpq	50.6733	2.25688	0.396717	5.6889	1.27857e-08	3.53382e-06
ENSMUSG00000024019	Cmtr1	88.1318	2.27512	0.40218	5.65697	1.54069e-08	4.1432e-06
ENSMUSG00000029657	Hsph1	19.6228	4.07975	0.724466	5.63139	1.78761e-08	4.6807e-06
ENSMUSG00000025492	Ifitm3	121.953	-1.8649	0.337479	-5.52597	3.2767e-08	8.15079e-06
ENSMUSG00000026434	Nucks1	68.2788	2.09413	0.378684	5.53	3.20228e-08	8.15079e-06
ENSMUSG00000026815	Gfi1b	198.145	2.40923	0.43657	5.51855	3.41807e-08	8.29507e-06
ENSMUSG00000025980	Hspd1	193.832	2.02347	0.368601	5.48959	4.02871e-08	9.54421e-06
ENSMUSG00000004988	Fxyd4	20.4036	-3.44795	0.633368	-5.44383	5.21459e-08	1.20663e-05
ENSMUSG00000051721	Wdcp	127.765	1.92362	0.354217	5.43062	5.61577e-08	1.26993e-05
ENSMUSG00000041801	Phlda3	571.463	-1.18579	0.219347	-5.40603	6.44372e-08	1.42478e-05
ENSMUSG00000004612	Nkg7	239.195	-1.5511	0.292145	-5.30934	1.10023e-07	2.37985e-05
ENSMUSG00000069301	H2ac11	131.176	2.06444	0.393791	5.24249	1.58427e-07	3.35393e-05
ENSMUSG00000079442	St6galnac4	467.857	1.17663	0.224947	5.23071	1.68862e-07	3.50036e-05
ENSMUSG00000011179	Odc1	256.914	1.62112	0.311602	5.20256	1.96565e-07	3.99148e-05
ENSMUSG00000078776	9530053A07Rik	40.8248	-3.39919	0.655656	-5.18441	2.16703e-07	4.31239e-05
ENSMUSG00000060981	H4c8	182.077	1.50275	0.290703	5.16938	2.34878e-07	4.4943e-05
ENSMUSG00000090860	Gm17134	69.1691	2.15621	0.416952	5.17137	2.3239e-07	4.4943e-05
ENSMUSG00000030399	Ckm	69.6735	-1.85025	0.358808	-5.15666	2.51392e-07	4.676e-05
ENSMUSG00000030662	Ipo5	63.6778	2.23037	0.43267	5.1549	2.53773e-07	4.676e-05
ENSMUSG00000032116	Stt3a	325.14	1.91803	0.372722	5.14601	2.6608e-07	4.76745e-05
ENSMUSG00000121499	Ly6a2	217.308	-1.86617	0.362754	-5.14444	2.68319e-07	4.76745e-05
ENSMUSG00000034024	Cct2	177.15	1.81913	0.355166	5.12193	3.02422e-07	5.1881e-05
ENSMUSG00000039450	Dcxr	1068.79	-1.08685	0.212085	-5.1246	2.98168e-07	5.1881e-05
ENSMUSG00000040945	Rcc2	502.122	1.56527	0.306376	5.10898	3.23909e-07	5.46253e-05
ENSMUSG00000006442	Srm	2376.44	1.2511	0.245281	5.10069	3.38425e-07	5.61221e-05
ENSMUSG00000020614	Fam20a	82.4183	2.22469	0.437693	5.08276	3.7199e-07	5.96983e-05
ENSMUSG00000041459	Tardbp	129.609	1.49146	0.293324	5.08467	3.68265e-07	5.96983e-05
ENSMUSG00000057113	Npm1	460.218	1.78697	0.352105	5.0751	3.87296e-07	6.11682e-05
ENSMUSG00000022463	Srebf2	507.891	1.13102	0.223956	5.05019	4.4138e-07	6.82184e-05
ENSMUSG00000040447	Spns2	75.5243	1.97669	0.391551	5.04835	4.45648e-07	6.82184e-05
ENSMUSG00000002992	Apoc2	30.3032	-2.2287	0.444188	-5.01747	5.23563e-07	7.66096e-05
ENSMUSG00000007480	Mc5r	57.1546	2.18934	0.436253	5.0185	5.20754e-07	7.66096e-05
ENSMUSG00000066258	Trim12a	688.703	1.05399	0.209867	5.02219	5.10853e-07	7.66096e-05
ENSMUSG00000114458	Gm47551	53.7449	2.28704	0.459063	4.98198	6.29356e-07	9.07549e-05
ENSMUSG00000026180	Cxcr2	67.9555	1.61463	0.325505	4.96039	7.03534e-07	0.000100002
ENSMUSG00000075031	H2bc3	100.182	1.85685	0.375002	4.95158	7.36134e-07	0.000103162
ENSMUSG00000022194	Pabpn1	44.2328	2.36878	0.479813	4.93689	7.93798e-07	0.000108196
ENSMUSG00000038416	Cdc16	42.838	2.49185	0.504608	4.93819	7.88519e-07	0.000108196
ENSMUSG00000024953	Prdx5	2975.38	-1.0843	0.219832	-4.93241	8.12216e-07	0.00010921
ENSMUSG00000040225	Prrc2c	32.2028	3.06256	0.622055	4.92329	8.5103e-07	0.000112903
ENSMUSG00000036371	Serbp1	293.493	1.67317	0.340188	4.91838	8.72634e-07	0.000114246
ENSMUSG00000022471	Xrcc6	43.9006	1.85963	0.380536	4.88687	1.02452e-06	0.000132389
ENSMUSG00000029547	Ints1	117.615	1.48697	0.304749	4.87933	1.06449e-06	0.00013579
ENSMUSG00000040010	Slc7a5	172.724	1.61062	0.331415	4.85982	1.17491e-06	0.000147979
ENSMUSG00000035171	1110059E24Rik	34.9311	3.33187	0.686955	4.8502	1.23335e-06	0.000153398
ENSMUSG00000027349	Fam98b	19.2568	2.69778	0.557057	4.84291	1.27954e-06	0.000157177
ENSMUSG00000020936	Nmt1	139.998	1.46204	0.302576	4.83196	1.35193e-06	0.00016375
ENSMUSG00000031785	Adgrg1	398.927	1.59036	0.329274	4.82991	1.36595e-06	0.00016375
ENSMUSG00000041939	Mvk	233.928	1.32643	0.275732	4.81058	1.5049e-06	0.000178259
ENSMUSG00000040152	Thbs1	7.99004	-5.53571	1.15243	-4.80352	1.55899e-06	0.000182493
ENSMUSG00000003575	Crtc1	69.935	1.75218	0.366683	4.77846	1.76647e-06	0.000204376
ENSMUSG00000021311	Mtr	13.7083	4.91888	1.03354	4.75923	1.94333e-06	0.000222254
ENSMUSG00000021474	Sfxn1	123.46	1.8391	0.387069	4.75135	2.02061e-06	0.000228467
ENSMUSG00000044018	Mrpl50	50.6142	1.8533	0.391595	4.7327	2.21557e-06	0.000247695
ENSMUSG00000021193	Pitrm1	48.264	2.04078	0.43176	4.72665	2.28258e-06	0.000252352
ENSMUSG00000039768	Dnajc11	166.082	1.40667	0.297938	4.72136	2.34273e-06	0.000256156
ENSMUSG00000101972	H3c11	105.171	1.6642	0.353234	4.71133	2.461e-06	0.000266163
ENSMUSG00000009013	Dynll1	728.324	1.55753	0.33196	4.69192	2.70655e-06	0.000289571
ENSMUSG00000088252	Snord13	54.8985	2.34302	0.500535	4.68103	2.8544e-06	0.000302141
ENSMUSG00000078713	Tomm5	2652.21	1.20217	0.257365	4.67108	2.9962e-06	0.000313813
ENSMUSG00000106918	Mrpl33	1067.2	1.22058	0.262319	4.65304	3.27079e-06	0.000339003
ENSMUSG00000060600	Eno3	89.3227	1.72919	0.372053	4.6477	3.35651e-06	0.000344302
ENSMUSG00000024666	Tmem138	53.7389	2.0865	0.449728	4.63948	3.49283e-06	0.000354629
ENSMUSG00000029447	Cct6a	130.999	1.77569	0.383318	4.63241	3.6143e-06	0.000361448
ENSMUSG00000030846	Tial1	12.9607	2.96201	0.639554	4.63136	3.63265e-06	0.000361448
ENSMUSG00000030062	Rpn1	1389.87	1.46865	0.317953	4.61908	3.85449e-06	0.000379725
ENSMUSG00000018707	Dync1h1	30.6019	3.52287	0.766476	4.5962	4.30275e-06	0.000419729
ENSMUSG00000008333	Snrpb2	72.1974	2.01558	0.438913	4.59221	4.38587e-06	0.000421336
ENSMUSG00000020629	Adi1	113.862	1.82308	0.397069	4.59135	4.40391e-06	0.000421336
ENSMUSG00000042148	Cox10	90.1014	1.7362	0.382037	4.54459	5.50418e-06	0.000520948
ENSMUSG00000060073	Psma3	440.676	1.55693	0.342721	4.54285	5.5498e-06	0.000520948
ENSMUSG00000069273	H3c6	86.1181	1.50994	0.333242	4.53106	5.86896e-06	0.000545758
ENSMUSG00000005846	Rsl1d1	53.7351	1.78786	0.396448	4.5097	6.49193e-06	0.000598099
ENSMUSG00000032555	Topbp1	46.2209	2.09501	0.464865	4.50672	6.58385e-06	0.000601003
ENSMUSG00000020471	Pold2	1085.7	1.14704	0.254923	4.49954	6.81002e-06	0.000610448
ENSMUSG00000107659	Gm44170	72.1031	1.78813	0.39739	4.49969	6.80524e-06	0.000610448
ENSMUSG00000025854	Fam20c	24.9394	-2.0264	0.450858	-4.49454	6.97194e-06	0.000619382
ENSMUSG00000114279	H2bc14	73.6676	1.5677	0.349328	4.48777	7.19739e-06	0.000633753
ENSMUSG00000022476	Polr3h	645.871	0.984842	0.219595	4.4848	7.29809e-06	0.000636983
ENSMUSG00000027170	Eif3m	203.142	1.5194	0.339746	4.47217	7.74306e-06	0.000669943
ENSMUSG00000028494	Plin2	155.102	-1.57033	0.352851	-4.45039	8.57148e-06	0.000735226
ENSMUSG00000025047	Pdcd11	50.0483	2.0905	0.470147	4.44649	8.72866e-06	0.000742309
ENSMUSG00000071650	Ganab	128.955	1.76289	0.396693	4.44396	8.83173e-06	0.00074471
ENSMUSG00000038604	Ripor1	128.972	1.4685	0.330872	4.43827	9.0684e-06	0.00075824
ENSMUSG00000035227	Spcs2	835.018	1.2076	0.272615	4.42971	9.43589e-06	0.000782393
ENSMUSG00000030268	Bcat1	22.1655	5.32387	1.20266	4.42676	9.56605e-06	0.00078663
ENSMUSG00000025283	Sat1	208.562	-1.66666	0.377025	-4.42055	9.8451e-06	0.000802941
ENSMUSG00000055447	Cd47	367.912	1.65431	0.375949	4.40035	1.08076e-05	0.000873803
ENSMUSG00000062270	Morf4l1	132.623	1.70935	0.388602	4.39871	1.08896e-05	0.000873803
ENSMUSG00000025491	Ifitm1	2173.72	-1.29775	0.295492	-4.39182	1.12404e-05	0.000894734
ENSMUSG00000021583	Erap1	13.6909	4.59375	1.04806	4.3831	1.17003e-05	0.000916678
ENSMUSG00000022110	Sucla2	24.0302	2.74407	0.625929	4.38399	1.16525e-05	0.000916678
ENSMUSG00000005566	Trim28	458.654	1.40565	0.321261	4.37541	1.21205e-05	0.000922632
ENSMUSG00000026500	Cox20	48.7998	1.8706	0.427273	4.37799	1.1978e-05	0.000922632
ENSMUSG00000028799	Zfp362	14.5274	3.80517	0.868959	4.379	1.19227e-05	0.000922632
ENSMUSG00000066036	Ubr4	42.7896	2.31885	0.530031	4.37493	1.21472e-05	0.000922632
ENSMUSG00000060038	Dhps	475.596	1.20809	0.276376	4.37119	1.23571e-05	0.000931466
ENSMUSG00000035595	Fam174c	125.542	1.39813	0.320131	4.36737	1.25754e-05	0.000940788
ENSMUSG00000029304	Spp1	10.0789	-5.28746	1.21385	-4.35592	1.32507e-05	0.000983911
ENSMUSG00000029163	Emilin1	112.012	1.63156	0.374806	4.35308	1.34241e-05	0.000989406
ENSMUSG00000006456	Rbm14	265.523	1.26461	0.291309	4.34115	1.41739e-05	0.00101828
ENSMUSG00000007850	Hnrnph1	41.9386	1.96084	0.451511	4.34283	1.40658e-05	0.00101828
ENSMUSG00000054717	Hmgb2	656.746	1.28289	0.29549	4.34158	1.41465e-05	0.00101828
ENSMUSG00000067071	Hes6	3445.72	0.97562	0.224779	4.34036	1.42252e-05	0.00101828
ENSMUSG00000057561	Eif1a	39.6257	2.09661	0.483713	4.3344	1.46156e-05	0.00103875
ENSMUSG00000034729	Mrps10	545.489	1.31688	0.304517	4.32448	1.52895e-05	0.00107894
ENSMUSG00000063787	Chchd1	1006.7	1.17399	0.271644	4.32179	1.54769e-05	0.00108447
ENSMUSG00000032180	Tmed1	697.175	0.924259	0.214301	4.31291	1.6112e-05	0.00112108
ENSMUSG00000003660	Snrnp200	72.0223	2.20405	0.512585	4.29988	1.70893e-05	0.00118082
ENSMUSG00000004980	Hnrnpa2b1	288.076	1.65243	0.384704	4.29532	1.74441e-05	0.0011891
ENSMUSG00000024393	Prrc2a	115.435	1.7291	0.402559	4.29527	1.74481e-05	0.0011891
ENSMUSG00000015165	Hnrnpl	222.453	1.50923	0.351988	4.28773	1.80505e-05	0.0012102
ENSMUSG00000023004	Tuba1b	19428.8	1.27717	0.297926	4.28685	1.81225e-05	0.0012102
ENSMUSG00000031371	Haus7	61.8169	1.87037	0.436082	4.28903	1.79455e-05	0.0012102
ENSMUSG00000020873	Slc35b1	121.415	1.59882	0.373303	4.28289	1.8448e-05	0.00122371
ENSMUSG00000048578	Mlec	425.407	1.75999	0.412612	4.26549	1.99463e-05	0.00130569
ENSMUSG00000079478	Znrd2	813.152	1.07877	0.252904	4.26553	1.99424e-05	0.00130569
ENSMUSG00000005610	Eif4g2	198.767	2.21197	0.519646	4.25669	2.07479e-05	0.00134929
ENSMUSG00000030036	Mogs	134.017	1.48132	0.34843	4.2514	2.12436e-05	0.00137256
ENSMUSG00000050323	Ndufaf6	93.312	1.64449	0.387448	4.24442	2.19157e-05	0.00140685
ENSMUSG00000018930	Ccl4	7.98627	-5.1911	1.22461	-4.23898	2.24539e-05	0.00142303
ENSMUSG00000020087	Tysnd1	498.835	0.980665	0.231288	4.24002	2.23495e-05	0.00142303
ENSMUSG00000024300	Myo1f	49.1026	-2.23229	0.527295	-4.23348	2.30098e-05	0.00144474
ENSMUSG00000026856	Dolpp1	120.256	1.57692	0.372554	4.23273	2.30868e-05	0.00144474
ENSMUSG00000030956	Fam53b	29.6005	-2.24665	0.531057	-4.23053	2.3314e-05	0.00144984
ENSMUSG00000015120	Ube2i	403.191	1.32539	0.313515	4.2275	2.36305e-05	0.00145823
ENSMUSG00000027073	Prg2	10.0448	-5.4584	1.29149	-4.22644	2.3742e-05	0.00145823
ENSMUSG00000021282	Eif5	81.4282	2.01637	0.477684	4.22114	2.43071e-05	0.0014796
ENSMUSG00000027620	Rbm39	108.175	1.32833	0.314741	4.2204	2.43873e-05	0.0014796
ENSMUSG00000006784	Odad4	337.739	1.10604	0.262324	4.2163	2.48341e-05	0.00148855
ENSMUSG00000008450	Nutf2	401.808	1.17497	0.278596	4.21748	2.47046e-05	0.00148855
ENSMUSG00000030189	Ybx3	67.3085	1.75141	0.415583	4.21435	2.50493e-05	0.00149246
ENSMUSG00000028433	Ubap2	37.2076	2.36761	0.562079	4.21224	2.52855e-05	0.00149756
ENSMUSG00000002767	Mrpl2	766.084	1.0146	0.240985	4.21021	2.55131e-05	0.0015021
ENSMUSG00000021270	Hsp90aa1	401.146	1.62798	0.387262	4.20382	2.62452e-05	0.00153612
ENSMUSG00000104208	Gm37401	43.1414	1.94768	0.464148	4.19624	2.71377e-05	0.00157907
ENSMUSG00000011257	Pabpc4	36.7179	1.92419	0.458989	4.19224	2.76208e-05	0.00158988
ENSMUSG00000048442	Smim5	32.4377	2.04155	0.48723	4.19011	2.78822e-05	0.00158988
ENSMUSG00000053293	Pom121	26.5508	2.0658	0.493096	4.18945	2.79627e-05	0.00158988
ENSMUSG00000087107	AI662270	86.8048	1.80302	0.430338	4.18979	2.79217e-05	0.00158988
ENSMUSG00000028609	Magoh	182.583	1.40093	0.334646	4.18632	2.83516e-05	0.00160283
ENSMUSG00000027134	Lpcat4	107.916	1.36235	0.325858	4.1808	2.90484e-05	0.00163295
ENSMUSG00000021368	Tbc1d7	49.9545	1.9464	0.465758	4.179	2.92796e-05	0.0016367
ENSMUSG00000001847	Rac1	193.936	1.32776	0.318218	4.17248	3.01298e-05	0.00167481
ENSMUSG00000022858	Tra2b	188.894	1.33312	0.320412	4.16064	3.1736e-05	0.0017446
ENSMUSG00000068874	Selenbp1	371.878	-1.32301	0.317924	-4.16141	3.16283e-05	0.0017446
ENSMUSG00000006498	Ptbp1	376.11	1.575	0.379014	4.15553	3.24531e-05	0.00177422
ENSMUSG00000018169	Mfng	349.622	0.979523	0.236511	4.14156	3.44949e-05	0.00187554
ENSMUSG00000020831	0610010K14Rik	311.477	1.29579	0.313336	4.13548	3.5422e-05	0.00190881
ENSMUSG00000056209	Npm3	914.114	1.53847	0.372058	4.13503	3.54905e-05	0.00190881
ENSMUSG00000043162	Pyurf	82.3107	1.58225	0.382875	4.13255	3.58757e-05	0.00190889
ENSMUSG00000095567	Noc2l	170.179	1.28398	0.310606	4.13378	3.56839e-05	0.00190889
ENSMUSG00000052337	Immt	98.852	1.72604	0.418887	4.12055	3.77977e-05	0.00200046
ENSMUSG00000029452	Tmem116	6.97799	-4.00735	0.973935	-4.1146	3.87859e-05	0.0020419
ENSMUSG00000038909	Kat7	78.5103	2.03532	0.494946	4.11221	3.91897e-05	0.0020523
ENSMUSG00000029836	Cbx3	102.496	1.50036	0.365063	4.10986	3.95893e-05	0.00205613
ENSMUSG00000033751	Gadd45gip1	2176.67	0.918647	0.22355	4.10936	3.96762e-05	0.00205613
ENSMUSG00000027342	Pcna	234.108	1.50197	0.365777	4.10625	4.02132e-05	0.00206248
ENSMUSG00000030079	Ruvbl1	266.727	1.38426	0.337079	4.10664	4.01455e-05	0.00206248
ENSMUSG00000038095	Sbno1	20.8739	3.04421	0.742238	4.10139	4.10675e-05	0.0020848
ENSMUSG00000062203	Gspt1	38.9724	2.05018	0.499805	4.10195	4.09678e-05	0.0020848
ENSMUSG00000028851	Nudc	376.666	1.40507	0.342874	4.09792	4.16871e-05	0.00209488
ENSMUSG00000054604	Cggbp1	95.0371	1.50594	0.367426	4.09863	4.15609e-05	0.00209488
ENSMUSG00000029440	Psmd9	350.593	1.06807	0.261096	4.09072	4.30043e-05	0.00215022
ENSMUSG00000016757	Ttll12	152.476	1.2518	0.307174	4.0752	4.59743e-05	0.00227098
ENSMUSG00000019897	Ccdc59	24.5171	2.26665	0.556688	4.07166	4.6679e-05	0.00227098
ENSMUSG00000022706	Mrpl40	235.702	1.3719	0.337077	4.06998	4.70173e-05	0.00227098
ENSMUSG00000027944	Hax1	1493.5	1.11028	0.272727	4.07104	4.68032e-05	0.00227098
ENSMUSG00000059005	Hnrnpa3	57.1091	1.78049	0.437032	4.07406	4.62005e-05	0.00227098
ENSMUSG00000116380	Gm39556	25.3191	-1.98476	0.487343	-4.07262	4.64872e-05	0.00227098
ENSMUSG00000121496	Ube2d-ps	94.9649	1.25555	0.30798	4.07675	4.56702e-05	0.00227098
ENSMUSG00000045193	Cirbp	218.534	1.29113	0.317491	4.06667	4.76906e-05	0.00229238
ENSMUSG00000023089	Ndufa5	132.172	1.35284	0.333194	4.06023	4.9024e-05	0.00233392
ENSMUSG00000038628	Polr3k	268.985	1.42444	0.35078	4.06076	4.89125e-05	0.00233392
ENSMUSG00000031065	Cdk16	88.9455	1.72977	0.426153	4.05905	4.92735e-05	0.00233463
ENSMUSG00000031444	F10	64.5168	-1.54976	0.383008	-4.04629	5.20364e-05	0.00239705
ENSMUSG00000031904	Slc7a6	199.817	1.24884	0.308287	4.0509	5.1021e-05	0.00239705
ENSMUSG00000036438	Calm2	458.117	1.19348	0.294749	4.04913	5.1409e-05	0.00239705
ENSMUSG00000074166	AW146154	6.75273	4.63236	1.14439	4.04788	5.1684e-05	0.00239705
ENSMUSG00000103034	Gm8797	411.369	1.23505	0.305216	4.04647	5.19961e-05	0.00239705
ENSMUSG00000113949	Scamp4	574.323	0.88169	0.217827	4.04766	5.17329e-05	0.00239705
ENSMUSG00000021901	Bap1	183.471	1.43072	0.353839	4.04342	5.26764e-05	0.00241535
ENSMUSG00000027243	Harbi1	20.3927	2.78078	0.688153	4.04093	5.32396e-05	0.00242051
ENSMUSG00000031422	Morf4l2	106.455	1.51509	0.374949	4.04077	5.32756e-05	0.00242051
ENSMUSG00000024151	Msh2	39.1504	1.94043	0.481864	4.02693	5.65087e-05	0.00254417
ENSMUSG00000032014	Oaf	833.714	1.06608	0.264686	4.02773	5.6319e-05	0.00254417
ENSMUSG00000035754	Wdr18	3141.74	0.890576	0.221599	4.01886	5.84805e-05	0.00260933
ENSMUSG00000039640	Mrpl12	3496.25	1.0678	0.265634	4.01982	5.82427e-05	0.00260933
ENSMUSG00000001416	Cct3	363.675	1.3331	0.332004	4.01531	5.93681e-05	0.00263276
ENSMUSG00000057497	Fam136a	205.116	1.22513	0.305165	4.01465	5.95348e-05	0.00263276
ENSMUSG00000036707	Cab39	19.4882	2.32355	0.579003	4.01302	5.99474e-05	0.00263928
ENSMUSG00000022300	Dcaf13	35.6617	1.91165	0.476507	4.0118	6.02565e-05	0.0026412
ENSMUSG00000027298	Tyro3	12.2852	5.15768	1.28669	4.0085	6.11059e-05	0.00265504
ENSMUSG00000047824	Pygo2	90.5621	1.36218	0.339755	4.00929	6.09028e-05	0.00265504
ENSMUSG00000035478	Mbd3	224.847	1.22024	0.304788	4.00356	6.23952e-05	0.00269927
ENSMUSG00000020271	Fbxw11	52.6484	1.83196	0.458885	3.99219	6.54646e-05	0.0028198
ENSMUSG00000031256	Cstf2	62.467	1.98072	0.496735	3.98747	6.67807e-05	0.00285592
ENSMUSG00000032556	Bfsp2	32.6234	2.61175	0.655045	3.98713	6.68773e-05	0.00285592
ENSMUSG00000038241	Cep250	16.8555	3.07654	0.773356	3.97818	6.9446e-05	0.00295294
ENSMUSG00000034022	Cpsf1	195.564	1.33008	0.334641	3.97464	7.04849e-05	0.00298113
ENSMUSG00000036646	Man1b1	121.497	1.75075	0.440562	3.97389	7.07082e-05	0.00298113
ENSMUSG00000067367	Lyar	32.9751	2.07985	0.524082	3.96856	7.23079e-05	0.00303571
ENSMUSG00000007739	Cct4	113.256	1.61572	0.40816	3.95855	7.5405e-05	0.00308866
ENSMUSG00000017999	Ddx27	73.7558	1.68071	0.424515	3.95912	7.52265e-05	0.00308866
ENSMUSG00000028330	Ncbp1	65.6149	1.6995	0.429258	3.95917	7.52109e-05	0.00308866
ENSMUSG00000038046	Mrm3	76.3041	1.47323	0.372171	3.95847	7.54315e-05	0.00308866
ENSMUSG00000052435	Cebpe	232.098	-1.25603	0.317051	-3.96161	7.44445e-05	0.00308866
ENSMUSG00000063480	Snu13	1116.96	1.12804	0.284702	3.96216	7.42732e-05	0.00308866
ENSMUSG00000034023	Fancd2	13.9942	3.27096	0.826913	3.95563	7.6333e-05	0.00311276
ENSMUSG00000021670	Hmgcr	42.2541	2.18253	0.553719	3.94158	8.09462e-05	0.00325669
ENSMUSG00000022962	Gart	364.122	1.41545	0.359007	3.94269	8.05728e-05	0.00325669
ENSMUSG00000024360	Etf1	60.9897	1.63707	0.41522	3.94266	8.05826e-05	0.00325669
ENSMUSG00000069266	H4c2	39.9073	2.08534	0.529151	3.94091	8.11719e-05	0.00325669
ENSMUSG00000005609	Ctr9	94.0049	1.63105	0.414098	3.9388	8.18894e-05	0.00326199
ENSMUSG00000041506	Rrp9	1327.11	0.917369	0.232918	3.9386	8.19596e-05	0.00326199
ENSMUSG00000021111	Papola	31.4961	2.54666	0.647346	3.934	8.35454e-05	0.00331186
ENSMUSG00000109324	Prmt1	1354.3	1.1414	0.290244	3.93257	8.40434e-05	0.00331838
ENSMUSG00000041840	Haus1	29.1398	1.70912	0.434812	3.93071	8.46941e-05	0.00333085
ENSMUSG00000020923	Ubtf	91.931	1.61275	0.410417	3.92953	8.51136e-05	0.00333417
ENSMUSG00000026234	Ncl	219.502	1.37743	0.350718	3.92745	8.58528e-05	0.00334994
ENSMUSG00000037337	Map4k1	111.291	1.40748	0.358715	3.92368	8.7205e-05	0.00338941
ENSMUSG00000054405	Dnajc8	97.264	1.41553	0.360928	3.92191	8.78515e-05	0.00340125
ENSMUSG00000022571	Pycrl	1350.6	0.978807	0.249716	3.91968	8.86652e-05	0.00340625
ENSMUSG00000078440	Dohh	2392.35	0.782167	0.199548	3.91969	8.8663e-05	0.00340625
ENSMUSG00000070960	Gm19680	138.502	1.33698	0.341248	3.91791	8.93218e-05	0.00341828
ENSMUSG00000000787	Ddx3x	63.7254	1.70717	0.436001	3.91552	9.02114e-05	0.00342597
ENSMUSG00000025809	Itgb1	25.2211	2.16939	0.554014	3.91577	9.0115e-05	0.00342597
ENSMUSG00000033917	Gde1	67.1667	2.06506	0.527889	3.91192	9.15658e-05	0.00346418
ENSMUSG00000020358	Hnrnpab	225.574	1.43159	0.366757	3.90336	9.48649e-05	0.0035754
ENSMUSG00000037236	Matr3	43.6607	1.56649	0.401625	3.90039	9.60388e-05	0.00360599
ENSMUSG00000030869	Ndufab1	1279.01	1.10563	0.283667	3.89765	9.71311e-05	0.00363329
ENSMUSG00000039067	Psmd7	203.325	1.29286	0.331891	3.89545	9.8018e-05	0.00365273
ENSMUSG00000016018	Mtrex	24.1019	2.55128	0.656012	3.88907	0.000100629	0.00371944
ENSMUSG00000046865	Fbl	375.224	1.3743	0.353442	3.88835	0.000100929	0.00371944
ENSMUSG00000049354	Dcaf7	134.853	1.63777	0.421097	3.88931	0.000100532	0.00371944
ENSMUSG00000027639	Samhd1	120.735	1.26945	0.326654	3.88622	0.000101817	0.00373828
ENSMUSG00000035278	Plekhj1	1037.28	0.949809	0.244764	3.8805	0.000104241	0.00381321
ENSMUSG00000073705	Cenps	157.959	1.01869	0.262651	3.87852	0.000105096	0.00383041
ENSMUSG00000060288	Ppih	313.441	1.28937	0.333197	3.8697	0.000108969	0.00395707
ENSMUSG00000026615	Eprs	46.2579	1.96664	0.508631	3.86653	0.000110396	0.00399433
ENSMUSG00000031931	Ankrd49	18.3764	2.72422	0.70572	3.8602	0.000113295	0.00408438
ENSMUSG00000020946	Gosr2	159.767	1.30536	0.338403	3.8574	0.000114601	0.00411654
ENSMUSG00000023944	Hsp90ab1	1218.46	1.43587	0.372501	3.85467	0.000115885	0.0041477
ENSMUSG00000025374	Nabp2	148.485	1.35833	0.352805	3.8501	0.000118068	0.00419223
ENSMUSG00000071072	Ptges3	131.093	1.61447	0.419319	3.85021	0.000118017	0.00419223
ENSMUSG00000083097	Gm14494	388.497	1.21783	0.316366	3.84943	0.000118394	0.00419223
ENSMUSG00000022031	Elp3	48.0078	1.69217	0.439781	3.84776	0.000119203	0.00419917
ENSMUSG00000038705	Gmeb2	15.6691	2.39447	0.622379	3.84729	0.000119434	0.00419917
ENSMUSG00000026254	Eif4e2	175.558	1.31669	0.342627	3.84294	0.000121569	0.00425921
ENSMUSG00000025066	Sfr1	34.8109	2.06559	0.537913	3.84	0.000123033	0.00428035
ENSMUSG00000032563	Mrpl3	96.3128	1.67517	0.43618	3.84055	0.000122759	0.00428035
ENSMUSG00000030138	Bms1	18.5336	2.364	0.615986	3.83774	0.00012417	0.00430484
ENSMUSG00000022475	Hdac7	80.266	1.39665	0.364559	3.83106	0.000127594	0.00439294
ENSMUSG00000023015	Racgap1	64.8854	1.95832	0.511107	3.83152	0.000127352	0.00439294
ENSMUSG00000113640	Adat3	83.0533	1.07784	0.281528	3.82853	0.000128911	0.00442299
ENSMUSG00000019039	Dalrd3	198.112	1.36792	0.3574	3.82741	0.000129499	0.00442788
ENSMUSG00000029430	Ran	2715.24	1.23652	0.323184	3.82605	0.000130217	0.00443718
ENSMUSG00000021577	Sdha	92.3816	1.66895	0.436303	3.82521	0.000130663	0.00443718
ENSMUSG00000032187	Smarca4	103.952	1.45296	0.380302	3.82054	0.00013316	0.00450659
ENSMUSG00000057236	Rbbp4	410.451	1.26228	0.330465	3.81969	0.000133619	0.00450682
ENSMUSG00000006476	Nsmf	64.4288	1.5155	0.397332	3.81418	0.000136635	0.00459296
ENSMUSG00000024927	Rela	171.136	1.10076	0.288841	3.81095	0.000138436	0.00460682
ENSMUSG00000025921	Rdh10	4.69621	5.61426	1.47265	3.81236	0.000137648	0.00460682
ENSMUSG00000027952	Pmvk	202.071	1.21478	0.318709	3.81158	0.000138082	0.00460682
ENSMUSG00000027324	Rpusd2	36.6696	2.09891	0.551218	3.80777	0.000140223	0.00465073
ENSMUSG00000010048	Ifrd2	375.15	1.11547	0.293308	3.80305	0.000142924	0.00470894
ENSMUSG00000047798	Cd300lf	15.2469	-2.99387	0.787093	-3.8037	0.000142551	0.00470894
ENSMUSG00000069622	Gm10273	23.6983	6.56346	1.72705	3.80039	0.000144471	0.00474417
ENSMUSG00000003348	Mob3a	380.006	1.04984	0.276415	3.79805	0.00014584	0.00474644
ENSMUSG00000024902	Mrpl11	434.462	1.10073	0.289832	3.79783	0.000145971	0.00474644
ENSMUSG00000035268	Pkig	345.087	1.23087	0.324016	3.7988	0.000145399	0.00474644
ENSMUSG00000025857	Dnaaf5	34.7208	2.23543	0.58898	3.79542	0.000147394	0.00476429
ENSMUSG00000026753	Ppp6c	37.9959	1.82885	0.481875	3.79528	0.000147478	0.00476429
ENSMUSG00000036078	Sigmar1	207.01	1.30941	0.345239	3.79277	0.000148975	0.00478258
ENSMUSG00000064215	Ifi27	70.3283	-1.52099	0.401028	-3.79272	0.000149005	0.00478258
ENSMUSG00000024853	Sf3b2	217.015	1.37027	0.361411	3.79145	0.00014977	0.00479168
ENSMUSG00000002007	Srpk3	5.09155	5.31414	1.40308	3.78747	0.000152188	0.00485342
ENSMUSG00000020775	Mrpl38	340.67	1.0424	0.275566	3.78276	0.000155102	0.00493056
ENSMUSG00000022824	Muc13	23.9298	2.8926	0.76518	3.78029	0.000156643	0.00493531
ENSMUSG00000024007	Ppil1	391.764	1.27194	0.336392	3.78112	0.000156123	0.00493531
ENSMUSG00000050244	Heatr1	32.0753	1.9694	0.520986	3.78014	0.000156739	0.00493531
ENSMUSG00000021905	Dph3	300.686	1.17276	0.310429	3.77788	0.000158168	0.00495506
ENSMUSG00000025473	Adam8	71.5785	-2.02832	0.536938	-3.77758	0.000158363	0.00495506
ENSMUSG00000091021	Gm17300	311.787	1.10732	0.293207	3.77658	0.000158996	0.00495928
ENSMUSG00000021483	Cdk20	31.904	-2.18093	0.578181	-3.77205	0.000161909	0.00503437
ENSMUSG00000025156	Gps1	487.874	1.14428	0.30356	3.76954	0.00016355	0.00505818
ENSMUSG00000029328	Hnrnpdl	50.7862	1.56757	0.415876	3.76932	0.000163692	0.00505818
ENSMUSG00000096356	Or8b40	63.1496	1.54703	0.410557	3.76812	0.000164485	0.00506694
ENSMUSG00000069274	H4c6	38.53	1.61141	0.428017	3.76483	0.00016666	0.00511812
ENSMUSG00000030056	Isy1	112.544	1.68203	0.447439	3.75923	0.000170437	0.005218
ENSMUSG00000032897	Nfyc	67.1467	1.72842	0.460622	3.75236	0.000175175	0.00534659
ENSMUSG00000116657	Gm49774	41.5499	-1.49923	0.39964	-3.75146	0.000175811	0.0053496
ENSMUSG00000038374	Rbm8a	113.001	1.34247	0.35801	3.74981	0.000176971	0.00536849
ENSMUSG00000004071	Cdip1	27.6359	2.65331	0.708236	3.74636	0.00017942	0.00538173
ENSMUSG00000025724	Sec11a	150.87	1.39382	0.372143	3.74539	0.000180112	0.00538173
ENSMUSG00000027339	Rassf2	18.2527	3.14888	0.840694	3.74556	0.000179989	0.00538173
ENSMUSG00000034171	Faah	21.1169	2.46184	0.657247	3.74569	0.000179898	0.00538173
ENSMUSG00000072620	Slfn2	43.6158	-1.65536	0.441738	-3.74739	0.000178682	0.00538173
ENSMUSG00000001436	Slc19a1	759.663	0.874507	0.233916	3.73855	0.000185083	0.00547008
ENSMUSG00000015023	Ddx19a	24.8254	2.49021	0.665922	3.7395	0.000184387	0.00547008
ENSMUSG00000026822	Lcn2	19.5046	-2.28567	0.611221	-3.73951	0.000184378	0.00547008
ENSMUSG00000027327	1700037H04Rik	288.983	0.947571	0.253476	3.7383	0.000185268	0.00547008
ENSMUSG00000041481	Serpina3g	63.2093	-1.36682	0.365739	-3.73715	0.000186121	0.00547899
ENSMUSG00000037740	Mrps26	783.813	1.03532	0.277172	3.73529	0.000187498	0.00550326
ENSMUSG00000003484	Cyp4f18	90.1234	-1.47515	0.395139	-3.73323	0.000189038	0.00553213
ENSMUSG00000029716	Tfr2	54.7465	1.57251	0.421305	3.73247	0.000189615	0.00553274
ENSMUSG00000032867	Fbxw8	99.3317	1.32187	0.354314	3.7308	0.000190873	0.00554804
ENSMUSG00000062169	Cnih4	346.774	1.12949	0.302847	3.72956	0.000191811	0.00554804
ENSMUSG00000073676	Hspe1	695.989	1.27944	0.343	3.73015	0.000191362	0.00554804
ENSMUSG00000027942	4933434E20Rik	145.039	1.3748	0.369075	3.72498	0.000195334	0.00557778
ENSMUSG00000038510	Rpf2	30.0379	1.96764	0.528203	3.72516	0.000195189	0.00557778
ENSMUSG00000040034	Nup43	43.6599	1.63983	0.440162	3.72551	0.00019492	0.00557778
ENSMUSG00000050022	Amz1	33.436	1.74505	0.468524	3.72458	0.000195643	0.00557778
ENSMUSG00000090553	Snrpe	631.821	1.16787	0.313531	3.72489	0.000195402	0.00557778
ENSMUSG00000022205	Sub1	258.346	1.14362	0.307682	3.71688	0.000201701	0.00567771
ENSMUSG00000023110	Prmt5	389.472	1.28846	0.346539	3.71808	0.000200743	0.00567771
ENSMUSG00000026198	Abcb6	41.5903	2.10376	0.565793	3.71824	0.000200614	0.00567771
ENSMUSG00000026240	Cops7b	62.2101	1.39098	0.374204	3.71716	0.000201471	0.00567771
ENSMUSG00000042462	Dctpp1	3374.99	0.800233	0.215402	3.71508	0.000203142	0.00567771
ENSMUSG00000053553	3110082I17Rik	106.597	1.51136	0.406771	3.7155	0.000202799	0.00567771
ENSMUSG00000096768	Gm47283	471.035	1.01325	0.272727	3.71526	0.000202992	0.00567771
ENSMUSG00000026918	Brd3	34.7794	2.10239	0.566131	3.71362	0.000204315	0.00567858
ENSMUSG00000040048	Ndufb10	1199.96	1.11039	0.298978	3.71395	0.000204052	0.00567858
ENSMUSG00000004929	Thop1	548.86	1.09376	0.294597	3.71274	0.000205026	0.00568247
ENSMUSG00000023988	Bysl	371.983	1.01015	0.27218	3.71133	0.000206176	0.00569246
ENSMUSG00000040688	Tbl3	512.787	1.02592	0.276461	3.71089	0.000206531	0.00569246
ENSMUSG00000018770	Atp5g3	532.359	1.11981	0.302191	3.70563	0.000210867	0.00579593
ENSMUSG00000093904	Tomm20	1386.66	1.07036	0.288983	3.7039	0.000212313	0.00581961
ENSMUSG00000035504	Reep6	62.3442	1.598	0.431573	3.70273	0.000213293	0.0058304
ENSMUSG00000025894	Aasdhppt	26.1484	1.98889	0.537506	3.70022	0.000215411	0.00586
ENSMUSG00000034932	Mrpl54	2381.5	0.903372	0.244151	3.70005	0.000215554	0.00586
ENSMUSG00000033417	Cacul1	8.97457	4.74703	1.28399	3.69709	0.000218089	0.00590581
ENSMUSG00000061979	Rcc1l	221.567	1.07982	0.292104	3.69669	0.000218426	0.00590581
ENSMUSG00000072694	1500011B03Rik	246.172	1.02674	0.277936	3.69417	0.000220608	0.00594865
ENSMUSG00000008373	Prpf31	250.271	1.1563	0.31338	3.68978	0.00022445	0.00599101
ENSMUSG00000031984	2810004N23Rik	132.677	1.37466	0.372574	3.68962	0.000224588	0.00599101
ENSMUSG00000034192	Lsm3	451.19	1.20267	0.325928	3.68998	0.00022427	0.00599101
ENSMUSG00000071516	H2ac13	64.3239	1.53285	0.415322	3.69075	0.000223596	0.00599101
ENSMUSG00000097239	Gm27029	77.6607	2.02329	0.549137	3.68449	0.000229161	0.00609665
ENSMUSG00000040084	Bub1b	53.4262	1.94313	0.527501	3.68364	0.000229928	0.00610074
ENSMUSG00000020472	Zkscan17	64.8489	1.35922	0.36918	3.68173	0.000231658	0.0061303
ENSMUSG00000037405	Icam1	20.4622	-2.55912	0.695776	-3.67808	0.000234997	0.00620217
ENSMUSG00000028333	Anp32b	183.177	1.4584	0.396584	3.67739	0.000235629	0.00620241
ENSMUSG00000014959	Gorasp2	177.982	1.29878	0.353502	3.67403	0.000238759	0.00625171
ENSMUSG00000064109	Hcst	281.167	-0.99932	0.271948	-3.67467	0.000238155	0.00625171
ENSMUSG00000034152	Exoc3	21.4883	2.11942	0.57734	3.67101	0.000241591	0.00630927
ENSMUSG00000063694	Cycs	1892.7	1.03694	0.282679	3.66826	0.000244206	0.00636087
ENSMUSG00000028680	Plk3	29.9892	1.74666	0.47638	3.66653	0.000245868	0.00636486
ENSMUSG00000030978	Rrm1	125.712	1.73618	0.473566	3.66619	0.000246191	0.00636486
ENSMUSG00000066026	Dhrs3	92.3938	-1.27627	0.348127	-3.6661	0.000246278	0.00636486
ENSMUSG00000030738	Eif3c	234.578	1.44997	0.395586	3.66538	0.000246972	0.00636623
ENSMUSG00000030682	Cdipt	393.979	0.949627	0.259198	3.66371	0.000248585	0.00637479
ENSMUSG00000079033	Mef2b	17.2972	4.3542	1.1883	3.66421	0.000248101	0.00637479
ENSMUSG00000006732	Mettl1	102.618	1.41247	0.385605	3.663	0.000249276	0.00637608
ENSMUSG00000053801	Grwd1	694.557	0.989808	0.27044	3.65998	0.00025223	0.0064351
ENSMUSG00000097636	Mirt1	7.51023	-4.61479	1.26125	-3.65891	0.000253294	0.00644572
ENSMUSG00000003438	Timm50	1767.74	0.92674	0.253573	3.65473	0.000257453	0.00650166
ENSMUSG00000026192	Atic	112.546	1.72662	0.47237	3.65522	0.000256958	0.00650166
ENSMUSG00000034424	Gcsh	200.85	1.18475	0.324096	3.65556	0.000256626	0.00650166
ENSMUSG00000002718	Cse1l	33.1613	1.67784	0.459887	3.64839	0.000263893	0.00662877
ENSMUSG00000026879	Gsn	290.753	-1.30721	0.358266	-3.6487	0.000263568	0.00662877
ENSMUSG00000038762	Abcf1	111.685	1.32762	0.36395	3.64781	0.000264485	0.00662877
ENSMUSG00000003380	Rabac1	1506.56	-0.739587	0.202799	-3.6469	0.000265419	0.00663548
ENSMUSG00000054408	Spcs3	63.915	1.43756	0.394425	3.64471	0.000267697	0.00665896
ENSMUSG00000063888	Rpl7l1	273.861	1.38644	0.380347	3.6452	0.000267186	0.00665896
ENSMUSG00000005198	Polr2a	47.8969	1.77244	0.487057	3.63907	0.000273625	0.00678944
ENSMUSG00000000982	Ccl3	10.9292	-3.55158	0.976941	-3.63541	0.000277543	0.00686953
ENSMUSG00000021024	Psma6	328.381	1.20905	0.332998	3.63079	0.000282555	0.00697624
ENSMUSG00000002660	Clpp	787.433	1.01285	0.279083	3.6292	0.000284296	0.00698456
ENSMUSG00000020272	Stk10	7.56542	3.6024	0.992592	3.62928	0.000284212	0.00698456
ENSMUSG00000000605	Clcn4	7.30439	3.14141	0.866699	3.62457	0.000289447	0.00700728
ENSMUSG00000018921	Pelp1	72.268	1.39817	0.38572	3.62482	0.000289158	0.00700728
ENSMUSG00000022386	Trmu	24.7753	2.01344	0.555324	3.6257	0.000288179	0.00700728
ENSMUSG00000046756	Mrps7	393.409	1.25581	0.34638	3.62553	0.000288373	0.00700728
ENSMUSG00000063412	Gm10131	790.572	1.2045	0.332216	3.62564	0.000288242	0.00700728
ENSMUSG00000091625	Lsm5	207.321	1.19108	0.328525	3.62553	0.000288374	0.00700728
ENSMUSG00000006398	Cdc20	994.893	1.14891	0.317037	3.62389	0.0002902	0.00700809
ENSMUSG00000053453	Thoc7	59.8894	1.55122	0.428198	3.62266	0.000291593	0.00700809
ENSMUSG00000070858	Gm1673	63.5363	-1.22949	0.33936	-3.62298	0.00029123	0.00700809
ENSMUSG00000021040	Slirp	202.316	0.906344	0.250252	3.62173	0.000292645	0.00701642
ENSMUSG00000027752	Exosc8	211.851	1.29126	0.356876	3.61825	0.000296607	0.0070691
ENSMUSG00000031311	Nono	229.847	1.31877	0.364511	3.61793	0.000296973	0.0070691
ENSMUSG00000074575	Kcng1	12.3632	3.44832	0.953017	3.61832	0.000296526	0.0070691
ENSMUSG00000029394	Cdk2ap1	88.638	1.47712	0.408537	3.61563	0.000299619	0.00711507
ENSMUSG00000027282	Mtch2	296.596	1.24778	0.345356	3.61302	0.000302657	0.00717009
ENSMUSG00000028633	Ctps	35.0695	1.97158	0.546014	3.61086	0.000305181	0.0072127
ENSMUSG00000032336	Nptn	18.103	2.05589	0.569642	3.60909	0.000307275	0.00724499
ENSMUSG00000026229	Psmd1	30.8671	2.03172	0.563188	3.60752	0.000309132	0.00727155
ENSMUSG00000020738	Sumo2	294.299	1.35491	0.375851	3.60491	0.000312255	0.00732769
ENSMUSG00000009292	Trpm2	13.1187	-4.61822	1.2814	-3.60405	0.000313294	0.00733477
ENSMUSG00000021748	Pdhb	313.765	1.25105	0.347403	3.60115	0.00031681	0.00739967
ENSMUSG00000025266	Gnl3l	17.3388	2.59377	0.720607	3.59942	0.000318933	0.00743182
ENSMUSG00000026238	Ptma	1156.3	1.33143	0.370007	3.59839	0.000320187	0.00744361
ENSMUSG00000027530	Fabp12	51.1363	2.09304	0.582416	3.59373	0.00032598	0.00756062
ENSMUSG00000020089	Ppa1	229.833	1.30469	0.363168	3.59252	0.000327495	0.00757808
ENSMUSG00000029463	Fam216a	87.1626	1.30166	0.362416	3.59162	0.000328634	0.0075868
ENSMUSG00000110120	Gm45251	88.1009	1.23762	0.344684	3.59059	0.000329931	0.00759911
ENSMUSG00000026955	Sapcd2	425.816	0.842463	0.234998	3.58498	0.000337107	0.00774645
ENSMUSG00000020153	Ndufs7	2557.81	0.789512	0.220308	3.58368	0.000338787	0.00776713
ENSMUSG00000011832	Evi5l	14.0358	2.97697	0.83129	3.58114	0.000342093	0.0078249
ENSMUSG00000068329	Htra2	851.914	0.9601	0.268149	3.58048	0.000342963	0.0078268
ENSMUSG00000021610	Clptm1l	234.233	1.37672	0.384713	3.57855	0.000345501	0.00785347
ENSMUSG00000027010	Slc25a12	198.919	1.56777	0.438259	3.57727	0.000347207	0.00785347
ENSMUSG00000027245	Hypk	77.8334	1.5863	0.443521	3.57661	0.000348078	0.00785347
ENSMUSG00000030051	Aplf	6.73613	4.59536	1.28465	3.57712	0.000347395	0.00785347
ENSMUSG00000063800	Prpf38a	46.0599	1.60809	0.44945	3.5779	0.000346368	0.00785347
ENSMUSG00000028410	Dnaja1	34.6108	1.68598	0.471574	3.57522	0.000349933	0.00785966
ENSMUSG00000028454	Pigo	39.062	1.67514	0.468478	3.57572	0.000349271	0.00785966
ENSMUSG00000078521	Aunip	23.9444	2.19649	0.614765	3.5729	0.000353053	0.00791189
ENSMUSG00000007029	Vars	1105.97	1.07265	0.300581	3.56859	0.000358909	0.00798914
ENSMUSG00000035530	Eif1	1101.63	1.28581	0.360241	3.5693	0.000357936	0.00798914
ENSMUSG00000079445	B3gnt7	35.51	1.97714	0.554018	3.56872	0.000358727	0.00798914
ENSMUSG00000075703	Selenoi	11.282	3.01588	0.845842	3.56553	0.000363119	0.0080648
ENSMUSG00000002129	Sf3a1	82.5381	1.57278	0.441522	3.56217	0.000367798	0.00813285
ENSMUSG00000024841	Eif1ad	410.177	1.15292	0.32367	3.56203	0.000367993	0.00813285
ENSMUSG00000117621	Hspe1-rs1	168.19	1.181	0.331594	3.56158	0.000368635	0.00813285
ENSMUSG00000026484	Rnf2	6.21511	4.3174	1.21293	3.55947	0.000371597	0.00818007
ENSMUSG00000029064	Gnb1	127.48	1.58766	0.446478	3.55596	0.000376596	0.00827181
ENSMUSG00000004268	Emg1	1213.18	1.07668	0.303067	3.55262	0.00038141	0.00834545
ENSMUSG00000022702	Hira	10.094	3.67879	1.03556	3.55247	0.000381626	0.00834545
ENSMUSG00000059878	Zfp422	32.8533	1.96343	0.552991	3.55057	0.000384404	0.00838775
ENSMUSG00000009863	Sdhb	2366.88	0.946507	0.26668	3.54922	0.000386374	0.0084123
ENSMUSG00000030726	Pold3	24.6174	1.82777	0.515115	3.54828	0.00038775	0.00842382
ENSMUSG00000028484	Psip1	11.269	3.0866	0.870271	3.54671	0.000390077	0.00844804
ENSMUSG00000028741	Mrto4	519.949	1.08773	0.306717	3.54638	0.000390563	0.00844804
ENSMUSG00000027569	Mrgbp	32.2134	1.64037	0.462829	3.54422	0.000393779	0.00849912
ENSMUSG00000018666	Cbx1	61.901	1.36874	0.386444	3.54189	0.000397266	0.00855584
ENSMUSG00000029034	Ints11	370.659	1.0515	0.296978	3.54068	0.000399098	0.00857673
ENSMUSG00000074886	Grk6	161.497	1.2078	0.341223	3.53961	0.000400715	0.00859292
ENSMUSG00000002326	Gmpr2	21.4757	2.18944	0.619216	3.53583	0.000406493	0.00869807
ENSMUSG00000048109	Rbm15	22.0615	2.14639	0.607273	3.53446	0.000408602	0.00872443
ENSMUSG00000114003	Gm9616	31.628	1.65788	0.469642	3.53008	0.000415428	0.00885119
ENSMUSG00000063802	Hspbp1	857.166	0.835664	0.236972	3.52642	0.000421211	0.00895523
ENSMUSG00000002416	Ndufb2	2472.74	0.77603	0.22016	3.52485	0.000423721	0.00897342
ENSMUSG00000002984	Tomm40	708.893	0.932616	0.26459	3.52476	0.00042387	0.00897342
ENSMUSG00000064068	Mtx1	514.121	1.09316	0.310207	3.52395	0.000425161	0.00898164
ENSMUSG00000058799	Nap1l1	91.0444	1.59528	0.452777	3.52333	0.000426164	0.00898375
ENSMUSG00000008892	Vdac3	286.027	1.29033	0.366882	3.51703	0.0004364	0.00912092
ENSMUSG00000022148	Fyb	273.055	1.09029	0.309945	3.51769	0.000435322	0.00912092
ENSMUSG00000031917	Nip7	636.488	1.18545	0.33711	3.51651	0.000437254	0.00912092
ENSMUSG00000041453	Rpl21	1433.6	1.09645	0.311638	3.51834	0.000434253	0.00912092
ENSMUSG00000049422	Chchd10	466.061	0.992663	0.282222	3.51732	0.00043593	0.00912092
ENSMUSG00000024800	Rpp30	28.0396	2.01495	0.573329	3.51447	0.00044063	0.00917211
ENSMUSG00000027763	Mbnl1	121.278	1.48327	0.422196	3.51322	0.000442707	0.0091961
ENSMUSG00000024583	Txnl1	159.033	1.32583	0.377449	3.5126	0.000443739	0.00919834
ENSMUSG00000026374	Tsn	155.203	1.35388	0.385803	3.50925	0.000449368	0.00929566
ENSMUSG00000022557	Bop1	818.696	0.897382	0.255761	3.50867	0.000450349	0.00929662
ENSMUSG00000025732	Mcrip2	615.174	0.855809	0.243998	3.50745	0.000452428	0.00930094
ENSMUSG00000097048	1600020E01Rik	61.983	1.51997	0.433308	3.50783	0.000451773	0.00930094
ENSMUSG00000022752	Tomm70a	41.8371	1.8539	0.528896	3.50524	0.000456204	0.00935924
ENSMUSG00000029062	Cdk11b	17.2831	2.0269	0.57878	3.50202	0.000461739	0.00945018
ENSMUSG00000059208	Hnrnpm	61.1772	1.38378	0.39519	3.50156	0.000462537	0.00945018
ENSMUSG00000069310	H3c3	123.637	1.41775	0.405254	3.49842	0.000468023	0.00954269
ENSMUSG00000018362	Kpna2	123.97	1.29647	0.370813	3.49628	0.000471785	0.00955792
ENSMUSG00000027067	Ssrp1	161.947	1.45449	0.416064	3.49584	0.000472568	0.00955792
ENSMUSG00000039356	Exosc2	175.787	1.32199	0.378067	3.49671	0.000471034	0.00955792
ENSMUSG00000058440	Nrf1	55.7823	1.50468	0.430422	3.49582	0.000472613	0.00955792
ENSMUSG00000020290	Xpo1	28.7903	1.72795	0.49441	3.49498	0.000474094	0.00956346
ENSMUSG00000038763	Alpk3	6.15933	4.61537	1.32072	3.49458	0.000474809	0.00956346
ENSMUSG00000020074	Ccar1	34.3673	1.36486	0.390956	3.49109	0.000481062	0.00965035
ENSMUSG00000041712	Ubr7	18.0205	2.34404	0.671383	3.49136	0.000480571	0.00965035
ENSMUSG00000005413	Hmox1	24.9055	-2.11758	0.606788	-3.48982	0.000483354	0.0096768
ENSMUSG00000060739	Nsa2	129.198	1.39464	0.399804	3.4883	0.000486111	0.00971245
ENSMUSG00000021266	Wars1	211.287	1.30344	0.373854	3.48649	0.000489399	0.00975304
ENSMUSG00000041346	Wrap53	87.3726	1.24713	0.357742	3.48611	0.000490102	0.00975304
ENSMUSG00000001016	Ilf2	126.687	1.25336	0.359956	3.48198	0.000497728	0.00983778
ENSMUSG00000004609	Cd33	46.9644	-1.91793	0.550781	-3.4822	0.000497316	0.00983778
ENSMUSG00000022466	Rpap3	13.7227	2.47872	0.711935	3.48166	0.000498315	0.00983778
ENSMUSG00000027162	Lin7c	11.0513	3.57066	1.02509	3.48325	0.000495361	0.00983778
ENSMUSG00000032480	Dhx30	103.939	1.33009	0.3822	3.48008	0.000501268	0.00987647
ENSMUSG00000046432	Bex3	161.259	1.10403	0.317355	3.47884	0.000503591	0.00990262
ENSMUSG00000056612	Ppp1r14b	432.347	0.948086	0.272699	3.47668	0.000507672	0.00996319
ENSMUSG00000019122	Ccl9	617.64	-1.27526	0.366934	-3.47544	0.000510022	0.00996997
ENSMUSG00000109336	Samd4b	5.99955	3.55988	1.02427	3.47555	0.000509813	0.00996997
ENSMUSG00000025134	Alyref	150.39	1.3062	0.375969	3.47422	0.00051234	0.00997362
ENSMUSG00000025269	Apex2	27.4456	1.92045	0.552845	3.47376	0.000513215	0.00997362
ENSMUSG00000035933	Cog5	7.7599	4.51698	1.29995	3.47473	0.000511374	0.00997362
ENSMUSG00000064341	mt-Nd1	1063.02	1.11575	0.321271	3.47293	0.00051481	0.00998511
ENSMUSG00000024352	Spata24	26.8608	1.51376	0.436482	3.46809	0.000524167	0.0100886
ENSMUSG00000027304	Rtf1	12.0323	3.06677	0.884107	3.46878	0.000522834	0.0100886
ENSMUSG00000031897	Psmb10	968.523	0.861833	0.248483	3.46838	0.000523606	0.0100886
ENSMUSG00000039849	Pcif1	289.287	1.05272	0.303545	3.46808	0.0005242	0.0100886
ENSMUSG00000028212	Ccne2	22.873	1.79136	0.516731	3.46671	0.000526868	0.0101204
ENSMUSG00000024097	Srsf7	1071.06	1.16056	0.334831	3.4661	0.000528064	0.0101238
ENSMUSG00000001052	Sec24b	10.6078	3.77891	1.09166	3.46161	0.000536955	0.0102684
ENSMUSG00000019837	Gtf3c6	20.2048	1.8016	0.520506	3.46125	0.000537672	0.0102684
ENSMUSG00000056342	Usp34	7.70427	3.47369	1.00395	3.46002	0.000540134	0.010276
ENSMUSG00000074039	4930520O04Rik	21.5377	1.88673	0.545213	3.46054	0.000539102	0.010276
ENSMUSG00000016528	Mapkapk2	225.874	1.04996	0.303618	3.45816	0.000543881	0.0103275
ENSMUSG00000024885	Aldh3b1	115.357	-1.11843	0.323524	-3.45704	0.000546149	0.0103311
ENSMUSG00000049482	Ctu2	802.498	0.908114	0.262681	3.45709	0.000546033	0.0103311
ENSMUSG00000038578	Susd1	24.6355	2.15294	0.623159	3.45489	0.000550522	0.0103941
ENSMUSG00000040269	Mrps28	752.881	0.971224	0.281235	3.45342	0.000553517	0.0104309
ENSMUSG00000018974	Sart3	56.8088	1.52519	0.441904	3.45142	0.000557654	0.0104692
ENSMUSG00000024604	Rbm22	43.2086	1.9131	0.55423	3.45182	0.000556829	0.0104692
ENSMUSG00000052396	Mogat2	8.82954	-3.40667	0.9874	-3.45014	0.000560302	0.0104991
ENSMUSG00000020219	Timm13	6388.46	0.671103	0.194606	3.44853	0.000563645	0.0105419
ENSMUSG00000036376	Abt1	73.3042	1.5027	0.436102	3.44575	0.000569486	0.0106311
ENSMUSG00000042606	Hirip3	21.0104	2.54968	0.740611	3.44267	0.000576011	0.0107192
ENSMUSG00000052681	Rap1b	52.3472	1.54664	0.449276	3.4425	0.000576357	0.0107192
ENSMUSG00000034175	Rhbdd3	369.06	0.786164	0.228449	3.44131	0.00057891	0.0107466
ENSMUSG00000027367	Stard7	40.2565	1.57167	0.45707	3.43858	0.000584775	0.0108151
ENSMUSG00000066551	Hmgb1	315.383	1.32303	0.384742	3.43873	0.000584443	0.0108151
ENSMUSG00000016541	Atxn10	115.861	1.42672	0.415001	3.43787	0.000586315	0.0108234
ENSMUSG00000015217	Hmgb3	32.9553	1.50486	0.438043	3.43542	0.000591629	0.0109013
ENSMUSG00000045983	Eif4g1	143.195	1.59394	0.464155	3.43407	0.000594591	0.0109356
ENSMUSG00000073795	Spef1l	5.5444	-3.83369	1.1168	-3.43275	0.000597488	0.0109687
ENSMUSG00000076432	Ywhaq	183.06	1.31641	0.383622	3.43153	0.000600184	0.0109978
ENSMUSG00000029642	Polr1d	420.308	1.19345	0.347885	3.4306	0.000602255	0.0110155
ENSMUSG00000070319	Eif3g	1064.17	1.06012	0.309229	3.42827	0.000607449	0.0110901
ENSMUSG00000005732	Ranbp1	709.488	1.06939	0.312276	3.42449	0.000615954	0.0112188
ENSMUSG00000030057	Cnbp	601.754	1.21244	0.354086	3.42414	0.000616755	0.0112188
ENSMUSG00000031601	Cnot7	11.9573	2.77457	0.810538	3.42312	0.000619075	0.0112405
ENSMUSG00000030983	Bccip	55.8852	1.56125	0.456198	3.4223	0.00062093	0.0112536
ENSMUSG00000048772	Tmem53	8.47423	-2.58699	0.756082	-3.42157	0.000622603	0.0112635
ENSMUSG00000000563	Atp5pb	290.263	1.20704	0.352962	3.41973	0.000626822	0.0112987
ENSMUSG00000002748	Baz1b	37.5451	1.56919	0.458841	3.41991	0.000626428	0.0112987
ENSMUSG00000002102	Psmc3	773.856	1.06231	0.310874	3.41718	0.000632744	0.0113355
ENSMUSG00000002778	Kdelr1	221.162	1.14658	0.335559	3.41692	0.000633331	0.0113355
ENSMUSG00000028010	Gar1	60.0567	1.64206	0.48047	3.41762	0.000631716	0.0113355
ENSMUSG00000041319	Thoc6	534.223	0.895435	0.262062	3.41688	0.000633421	0.0113355
ENSMUSG00000030298	Sec13	649.612	1.07769	0.315554	3.41524	0.000637262	0.0113838
ENSMUSG00000030007	Cct7	1747.19	1.04334	0.305702	3.41293	0.000642676	0.0114479
ENSMUSG00000053687	Dpep2	8.04719	-3.95784	1.15973	-3.41273	0.000643151	0.0114479
ENSMUSG00000001767	Crnkl1	9.99258	2.79201	0.81856	3.41089	0.000647522	0.0114846
ENSMUSG00000028622	Mrpl37	593.129	1.01999	0.299012	3.4112	0.000646775	0.0114846
ENSMUSG00000015937	Macroh2a1	276.783	1.17478	0.344583	3.40928	0.000651358	0.0115116
ENSMUSG00000031379	Pir	9.2893	4.18843	1.22846	3.40948	0.000650861	0.0115116
ENSMUSG00000031834	Pik3r2	190.303	1.1408	0.334855	3.40684	0.000657204	0.0115943
ENSMUSG00000021832	Psmc6	45.3601	1.49601	0.439263	3.40573	0.000659877	0.0116093
ENSMUSG00000031167	Rbm3	853.205	1.22242	0.359056	3.40455	0.000662724	0.0116093
ENSMUSG00000055805	Fmnl1	92.8122	1.47466	0.43308	3.40505	0.000661511	0.0116093
ENSMUSG00000057359	Gm17494	172.632	0.968387	0.284416	3.40482	0.000662076	0.0116093
ENSMUSG00000029752	Asns	489.715	1.18165	0.347524	3.40019	0.000673382	0.0117341
ENSMUSG00000042106	Inka1	415.581	1.0043	0.295344	3.40045	0.000672742	0.0117341
ENSMUSG00000075256	Cerkl	5.83235	4.71621	1.38682	3.40074	0.000672034	0.0117341
ENSMUSG00000037787	Coa8	70.8898	1.42432	0.419081	3.39868	0.000677119	0.0117786
ENSMUSG00000020454	Eif4enif1	15.7081	2.39462	0.705125	3.39603	0.000683715	0.0118313
ENSMUSG00000042155	Klhl23	5.46626	4.78957	1.41002	3.3968	0.000681786	0.0118313
ENSMUSG00000055917	Zfp277	11.8619	2.75192	0.810273	3.39629	0.000683067	0.0118313
ENSMUSG00000014349	Ube2z	52.0714	1.3538	0.398987	3.39309	0.000691089	0.0118784
ENSMUSG00000026388	3110009E18Rik	12.2884	2.45039	0.722277	3.39259	0.00069235	0.0118784
ENSMUSG00000033543	Gtf2a2	134.651	1.4213	0.418798	3.39376	0.000689396	0.0118784
ENSMUSG00000057177	Gsk3a	22.2718	2.08208	0.613701	3.39266	0.000692168	0.0118784
ENSMUSG00000085023	Gm12744	23.4709	1.73911	0.512623	3.39257	0.000692409	0.0118784
ENSMUSG00000030037	Mrpl53	521.911	0.907322	0.267689	3.38946	0.000700292	0.0119929
ENSMUSG00000016503	Gtf3a	392.758	1.13158	0.334606	3.38184	0.000720012	0.012199
ENSMUSG00000020720	Psmd12	63.3779	1.7859	0.528662	3.37814	0.000729777	0.012199
ENSMUSG00000020877	Scrn2	327.015	0.980866	0.28995	3.38289	0.000717282	0.012199
ENSMUSG00000022570	Gfus	834.948	0.914803	0.270428	3.38279	0.000717522	0.012199
ENSMUSG00000024231	Cul2	5.8054	4.3784	1.29548	3.37976	0.000725494	0.012199
ENSMUSG00000025161	Slc16a3	1336.56	-0.939721	0.277955	-3.38083	0.000722664	0.012199
ENSMUSG00000026798	Coq4	351.124	0.982833	0.290909	3.37849	0.000728848	0.012199
ENSMUSG00000027566	Psma7	2957.15	1.03558	0.306572	3.37793	0.000730325	0.012199
ENSMUSG00000029911	Ssbp1	84.7793	1.1411	0.337232	3.38371	0.000715125	0.012199
ENSMUSG00000031295	Phka2	46.8467	1.85971	0.549864	3.38213	0.000719254	0.012199
ENSMUSG00000034205	Loxl2	67.4956	1.36661	0.404548	3.37813	0.000729813	0.012199
ENSMUSG00000058927	Gm10053	697.517	1.07789	0.319154	3.37733	0.00073194	0.012199
ENSMUSG00000059796	Eif4a1	2295.03	1.04655	0.30961	3.38021	0.000724295	0.012199
ENSMUSG00000064563	Snora7a	36.539	-1.44494	0.427491	-3.38004	0.000724756	0.012199
ENSMUSG00000071653	1810009A15Rik	386.074	1.10486	0.327128	3.37746	0.00073159	0.012199
ENSMUSG00000092564	BC051226	28.2314	1.726	0.510637	3.38009	0.00072462	0.012199
ENSMUSG00000005125	Ndrg1	13.5795	-2.94561	0.872296	-3.37685	0.000733206	0.0121997
ENSMUSG00000000902	Smarcb1	287.454	1.13088	0.335109	3.37468	0.000739029	0.0122257
ENSMUSG00000024660	Incenp	65.2103	1.31463	0.389543	3.37479	0.000738714	0.0122257
ENSMUSG00000027011	Ube2e3	43.0175	1.56737	0.464542	3.37401	0.000740819	0.0122257
ENSMUSG00000028959	Fastk	715.371	0.738075	0.218712	3.37465	0.000739098	0.0122257
ENSMUSG00000076138	Gm26377	72.8103	1.254	0.371667	3.37397	0.000740912	0.0122257
ENSMUSG00000030357	Fkbp4	1941.78	1.02525	0.304096	3.37147	0.000747671	0.0123036
ENSMUSG00000057363	Uxs1	18.5675	2.47566	0.73433	3.37131	0.000748107	0.0123036
ENSMUSG00000027649	Ctnnbl1	151.155	1.28296	0.380646	3.37048	0.00075037	0.0123204
ENSMUSG00000005481	Ddx39a	1364.95	1.09921	0.326284	3.36887	0.000754768	0.0123722
ENSMUSG00000021120	Pigh	6.14914	3.15605	0.937464	3.36659	0.000761049	0.0124547
ENSMUSG00000013822	Elof1	1419.19	0.76494	0.227491	3.36251	0.000772369	0.0124773
ENSMUSG00000023953	Polh	12.5509	2.45224	0.729004	3.36383	0.000768689	0.0124773
ENSMUSG00000024050	Wiz	21.6075	2.27982	0.678198	3.36158	0.000774973	0.0124773
ENSMUSG00000027406	Idh3b	166.778	1.2256	0.364488	3.36253	0.000772325	0.0124773
ENSMUSG00000029036	Atad3a	254.062	1.05274	0.313074	3.3626	0.000772129	0.0124773
ENSMUSG00000029550	Sppl3	22.2868	1.85711	0.552408	3.36185	0.00077422	0.0124773
ENSMUSG00000030386	Zfp606	9.61862	2.7149	0.807481	3.36219	0.000773277	0.0124773
ENSMUSG00000040888	Gfer	638.084	0.943028	0.280434	3.36275	0.000771708	0.0124773
ENSMUSG00000046908	Ltb4r1	35.1033	-1.48201	0.440358	-3.36547	0.000764143	0.0124773
ENSMUSG00000097656	Gm26712	17.844	1.98131	0.589024	3.36372	0.000768989	0.0124773
ENSMUSG00000026418	Tnni1	129.635	1.05955	0.315453	3.35882	0.000782754	0.0125822
ENSMUSG00000010277	Bltp2	34.2486	1.78583	0.531785	3.35818	0.000784578	0.0125835
ENSMUSG00000053907	Mat2a	171.882	1.11896	0.333231	3.3579	0.000785362	0.0125835
ENSMUSG00000003345	Csnk1g2	98.1548	1.2948	0.386102	3.35351	0.000797932	0.0127439
ENSMUSG00000053799	Exoc6	8.98195	2.75378	0.821108	3.35374	0.00079727	0.0127439
ENSMUSG00000020929	Eftud2	139.61	1.3356	0.398322	3.35306	0.000799242	0.0127443
ENSMUSG00000039617	Gm7488	165.602	1.37932	0.411757	3.34984	0.00080859	0.0128727
ENSMUSG00000035150	Eif2s3x	33.1256	1.846	0.551204	3.34903	0.000810961	0.0128899
ENSMUSG00000023150	Ivns1abp	25.663	1.76369	0.526702	3.34856	0.00081232	0.0128909
ENSMUSG00000006998	Psmd2	202.158	1.31273	0.392319	3.34609	0.000819611	0.0129859
ENSMUSG00000029594	Rbm19	31.4899	1.35251	0.404315	3.3452	0.000822241	0.0130068
ENSMUSG00000008200	Fnbp4	5.93562	-3.49269	1.04555	-3.34051	0.000836237	0.0130539
ENSMUSG00000019254	Ppp1r12c	57.8195	1.26341	0.378112	3.34136	0.000833685	0.0130539
ENSMUSG00000024099	Ndufv2	385.217	1.23959	0.371001	3.34121	0.000834148	0.0130539
ENSMUSG00000028710	Atpaf1	21.4523	1.79699	0.537981	3.34025	0.000837026	0.0130539
ENSMUSG00000034041	Lyl1	2123.32	0.697754	0.208752	3.3425	0.000830279	0.0130539
ENSMUSG00000046434	Hnrnpa1	293.291	1.3567	0.406049	3.34122	0.000834121	0.0130539
ENSMUSG00000047867	Gimap6	16.3691	1.93614	0.579546	3.34079	0.000835399	0.0130539
ENSMUSG00000063439	B9d2	1017.94	0.701839	0.210069	3.34099	0.000834806	0.0130539
ENSMUSG00000066839	Ecsit	202.942	1.13159	0.338506	3.3429	0.000829067	0.0130539
ENSMUSG00000025171	Ubtd1	233.634	-0.883166	0.264554	-3.33832	0.000842868	0.0130835
ENSMUSG00000047675	Rps8	3846.6	1.11814	0.334906	3.33868	0.000841787	0.0130835
ENSMUSG00000085715	Tsix	98.0385	1.14476	0.342861	3.33886	0.000841241	0.0130835
ENSMUSG00000025371	Chmp6	303.045	0.932039	0.279346	3.3365	0.000848398	0.0131488
ENSMUSG00000039221	Rpl22l1	443.531	1.08498	0.325697	3.33124	0.000864592	0.0133637
ENSMUSG00000099583	H3c4	17.6519	2.76595	0.830334	3.33113	0.000864949	0.0133637
ENSMUSG00000025470	Zfp511	53.5828	1.36589	0.410232	3.32955	0.000869861	0.0133773
ENSMUSG00000027533	Fabp5	1022.77	1.25868	0.377991	3.32991	0.000868736	0.0133773
ENSMUSG00000028044	Cks1b	1135.37	1.06694	0.320411	3.32991	0.000868725	0.0133773
ENSMUSG00000037361	Sf3b6	303.648	1.13099	0.33975	3.32888	0.000871946	0.0133887
ENSMUSG00000035863	Palm	341.303	0.936895	0.281488	3.32836	0.000873593	0.0133933
ENSMUSG00000028873	Cdca8	211.052	1.18971	0.357767	3.32537	0.000883006	0.0135168
ENSMUSG00000003464	Pex19	195.694	1.00662	0.303073	3.32138	0.00089575	0.0136908
ENSMUSG00000024067	Dpy30	212.71	1.0696	0.322257	3.31908	0.000903154	0.0137617
ENSMUSG00000049751	Rpl36al	641.007	1.09707	0.330529	3.31914	0.000902954	0.0137617
ENSMUSG00000028932	Psmc2	129.446	1.22391	0.36881	3.31854	0.000904906	0.0137673
ENSMUSG00000000631	Myo18a	38.9081	1.73217	0.522056	3.31798	0.0009067	0.0137735
ENSMUSG00000025384	Faap100	130.239	0.942921	0.284273	3.31696	0.000910026	0.013803
ENSMUSG00000039515	Ptpa	2150.98	0.845914	0.255063	3.31649	0.00091156	0.0138052
ENSMUSG00000041313	Slc7a1	64.3388	1.80372	0.54414	3.31482	0.000917035	0.013867
ENSMUSG00000030753	Thap12	10.3573	2.61624	0.789572	3.31349	0.000921387	0.0139117
ENSMUSG00000113769	5033406O09Rik	40.2246	1.24476	0.375846	3.31189	0.000926686	0.0139705
ENSMUSG00000003166	Dgcr2	119.83	1.18701	0.358843	3.30789	0.000940033	0.0140651
ENSMUSG00000026563	Tada1	59.6118	1.55803	0.470893	3.30867	0.000937397	0.0140651
ENSMUSG00000027455	Nsfl1c	166.574	1.24355	0.375888	3.3083	0.000938655	0.0140651
ENSMUSG00000037722	Gnpnat1	83.4696	1.279	0.386516	3.30905	0.000936138	0.0140651
ENSMUSG00000042729	Wdr74	828.334	1.01882	0.307968	3.30819	0.000938994	0.0140651
ENSMUSG00000025140	Pycr1	372.058	0.911047	0.275632	3.3053	0.00094874	0.0141741
ENSMUSG00000025155	Dus1l	427.32	0.979444	0.296448	3.30394	0.000953373	0.014222
ENSMUSG00000067995	Gtf2f2	52.515	1.43853	0.435541	3.30286	0.000957044	0.0142554
ENSMUSG00000056055	Sag	124.397	0.968762	0.293378	3.30209	0.000959658	0.0142729
ENSMUSG00000091512	Lamtor3	63.893	1.42088	0.430506	3.30049	0.000965164	0.0143334
ENSMUSG00000042308	Setd1a	20.3499	2.04087	0.618546	3.29946	0.000968726	0.0143649
ENSMUSG00000055633	Zfp580	29.6206	1.50418	0.456269	3.2967	0.000978283	0.014485
ENSMUSG00000030704	Rab6a	13.2365	2.98127	0.904732	3.29519	0.000983536	0.0145411
ENSMUSG00000056851	Pcbp2	180.454	1.30873	0.39728	3.29424	0.000986896	0.0145692
ENSMUSG00000045294	Insig1	22.3078	1.93863	0.588654	3.29333	0.000990075	0.0145944
ENSMUSG00000024217	Snrpc	468.942	1.06807	0.324439	3.29207	0.000994542	0.0146386
ENSMUSG00000007721	Ccdc124	487.854	0.927365	0.281848	3.2903	0.00100081	0.0146722
ENSMUSG00000007836	Hnrnpa0	36.9277	1.5722	0.477883	3.28993	0.00100211	0.0146722
ENSMUSG00000022403	St13	104.587	1.2691	0.385772	3.28976	0.00100272	0.0146722
ENSMUSG00000038845	Phb	2051.67	0.838405	0.254776	3.29076	0.000999184	0.0146722
ENSMUSG00000028907	Utp11	64.1402	1.39469	0.424224	3.28763	0.00101033	0.0147618
ENSMUSG00000033161	Atp1a1	172.955	1.45553	0.443114	3.28477	0.00102065	0.0148859
ENSMUSG00000039244	Ints15	379.214	0.873376	0.265912	3.28445	0.00102182	0.0148859
ENSMUSG00000028080	Lrba	14.0398	2.40949	0.733819	3.28349	0.00102529	0.0149147
ENSMUSG00000025403	Shmt2	3892.71	0.919242	0.280144	3.28132	0.00103323	0.0150082
ENSMUSG00000043432	Leng9	11.6074	2.57938	0.786282	3.28048	0.00103632	0.0150312
ENSMUSG00000010914	Pdhx	34.8201	1.53008	0.466674	3.2787	0.00104285	0.01506
ENSMUSG00000034203	Chchd4	472.906	1.00532	0.306609	3.27882	0.00104241	0.01506
ENSMUSG00000059363	Fxn	595.4	0.765743	0.233531	3.27898	0.00104181	0.01506
ENSMUSG00000117924	Tmem223	1100.19	0.785989	0.239783	3.27792	0.00104576	0.0150801
ENSMUSG00000000409	Lck	38.8644	2.1884	0.667973	3.27618	0.00105221	0.0151075
ENSMUSG00000042121	Ssh1	13.5549	2.53927	0.775028	3.27636	0.00105155	0.0151075
ENSMUSG00000053398	Phgdh	4513.81	0.967647	0.295344	3.27634	0.00105162	0.0151075
ENSMUSG00000044080	S100a1	419.652	-0.774216	0.236437	-3.27451	0.00105844	0.015175
ENSMUSG00000040725	Hnrnpul1	44.0699	1.60243	0.489426	3.2741	0.00105999	0.0151754
ENSMUSG00000024844	Banf1	3082.7	0.896987	0.274335	3.26968	0.0010767	0.0153484
ENSMUSG00000030814	Bcl7c	280.038	0.853553	0.26102	3.27006	0.00107524	0.0153484
ENSMUSG00000078941	Ak6	210.953	1.18439	0.362162	3.27033	0.00107421	0.0153484
ENSMUSG00000042354	Gnl3	50.0296	1.25779	0.384891	3.26792	0.00108342	0.0154221
ENSMUSG00000030400	Ercc2	191.915	1.0597	0.324432	3.26632	0.00108956	0.0154874
ENSMUSG00000022094	Slc39a14	8.7422	-4.41852	1.35293	-3.2659	0.00109118	0.0154883
ENSMUSG00000019579	Mydgf	2000.38	0.879642	0.269455	3.26452	0.0010965	0.0154974
ENSMUSG00000045751	Mms22l	30.2508	1.63371	0.500417	3.26469	0.00109585	0.0154974
ENSMUSG00000061613	U2af1	411.096	1.16246	0.356069	3.2647	0.0010958	0.0154974
ENSMUSG00000020708	Psmc5	273.174	1.07454	0.329561	3.26051	0.00111213	0.0156845
ENSMUSG00000030091	Nup210	234.156	1.54916	0.475156	3.26031	0.00111289	0.0156845
ENSMUSG00000029500	Pgam5	130.687	1.39441	0.427863	3.25901	0.00111803	0.0157346
ENSMUSG00000013787	Ehmt2	152.873	1.20622	0.370339	3.25708	0.00112566	0.0158197
ENSMUSG00000043987	Cep164	33.8809	2.13725	0.656636	3.25485	0.00113451	0.0159215
ENSMUSG00000074063	Osgin1	6.38286	-4.50891	1.38622	-3.25266	0.00114332	0.0160226
ENSMUSG00000028107	Tars2	251.513	1.10335	0.339521	3.24972	0.00115519	0.0161661
ENSMUSG00000036854	Hspb6	10.8307	2.68977	0.827829	3.24919	0.00115733	0.0161733
ENSMUSG00000035632	Cnot3	62.0027	1.3316	0.409937	3.24829	0.00116099	0.0161926
ENSMUSG00000052533	Nup188	78.0073	1.1922	0.367051	3.24806	0.00116196	0.0161926
ENSMUSG00000029198	Grpel1	732.986	0.91089	0.280516	3.24719	0.0011655	0.0161979
ENSMUSG00000117292	E330032C10Rik	152.254	0.863846	0.26603	3.24717	0.0011656	0.0161979
ENSMUSG00000021771	Vdac2	323.349	1.17233	0.36109	3.24666	0.0011677	0.0162044
ENSMUSG00000029910	Mad2l1	62.7038	1.5125	0.465961	3.24597	0.0011705	0.0162201
ENSMUSG00000038733	Wdr26	29.7285	1.64663	0.507405	3.24519	0.00117371	0.0162201
ENSMUSG00000087412	Gm15501	275.301	1.15876	0.357066	3.24522	0.00117359	0.0162201
ENSMUSG00000031403	Dkc1	36.0854	2.03245	0.626782	3.24266	0.00118418	0.016334
ENSMUSG00000058385	H2bc8	123.652	1.18248	0.364691	3.24241	0.00118524	0.016334
ENSMUSG00000056076	Eif3b	306.622	1.29574	0.399749	3.24137	0.00118955	0.0163707
ENSMUSG00000001525	Tubb5	4627.37	1.12181	0.346202	3.24032	0.00119394	0.016406
ENSMUSG00000031918	Mtmr2	17.0168	2.25406	0.695786	3.23958	0.00119706	0.016406
ENSMUSG00000032834	Pwp2	80.2028	1.35077	0.416956	3.2396	0.00119697	0.016406
ENSMUSG00000063358	Mapk1	43.7945	1.77314	0.547634	3.23783	0.00120445	0.0164845
ENSMUSG00000021608	Lpcat1	10.3238	2.99514	0.925311	3.2369	0.00120837	0.0165155
ENSMUSG00000057322	Rpl38	5294.9	0.834712	0.258145	3.2335	0.00122285	0.0166904
ENSMUSG00000028990	Lzic	36.6436	1.74805	0.540814	3.23226	0.00122814	0.0167168
ENSMUSG00000037601	Nme1	2616.65	0.741561	0.22941	3.23247	0.00122726	0.0167168
ENSMUSG00000020914	Top2a	83.1992	1.20696	0.373481	3.23166	0.00123074	0.0167294
ENSMUSG00000025393	Atp5b	4033.03	1.06465	0.329491	3.23118	0.00123278	0.0167342
ENSMUSG00000026019	Wdr12	124.334	1.12798	0.349181	3.23036	0.00123633	0.0167395
ENSMUSG00000039615	Stub1	1017.16	0.83187	0.25752	3.23032	0.00123654	0.0167395
ENSMUSG00000030603	Psmc4	801.436	0.98083	0.303808	3.22846	0.00124459	0.0167895
ENSMUSG00000037531	Mrpl47	35.2327	1.83934	0.569755	3.2283	0.00124529	0.0167895
ENSMUSG00000043909	Trp53bp1	7.54056	3.96617	1.22835	3.22885	0.00124289	0.0167895
ENSMUSG00000029145	Eif2b4	127.073	1.17047	0.3627	3.22711	0.00125049	0.0168368
ENSMUSG00000024683	Mrpl16	237.5	1.05847	0.328076	3.22629	0.00125406	0.0168393
ENSMUSG00000067455	H4c11	13.8242	2.42811	0.752578	3.22639	0.00125362	0.0168393
ENSMUSG00000042178	Armc5	103.924	1.40105	0.434392	3.22532	0.00125832	0.0168497
ENSMUSG00000048007	Timm8a1	132.573	1.16912	0.362491	3.22523	0.0012587	0.0168497
ENSMUSG00000075266	Cenpw	366.376	0.974405	0.302145	3.22496	0.00125992	0.0168497
ENSMUSG00000047084	Ngrn	25.685	1.85481	0.575588	3.22247	0.00127092	0.0169741
ENSMUSG00000015176	Nolc1	78.2674	1.52029	0.471942	3.22135	0.00127589	0.0170153
ENSMUSG00000071014	Ndufb6	915.234	0.921272	0.28602	3.221	0.00127743	0.0170153
ENSMUSG00000019102	Aldh3a1	7.89682	-4.46071	1.38635	-3.2176	0.00129267	0.0171953
ENSMUSG00000003235	Eif2b5	269.137	1.1482	0.356994	3.21629	0.00129859	0.0172051
ENSMUSG00000020743	Mif4gd	143.804	0.954789	0.29683	3.21662	0.0012971	0.0172051
ENSMUSG00000025762	Larp1b	4.37013	4.53611	1.41028	3.21647	0.00129779	0.0172051
ENSMUSG00000079179	Rab10os	122.37	0.969962	0.30174	3.21456	0.00130645	0.0172862
ENSMUSG00000037820	Tgm2	8.00888	-3.35935	1.04581	-3.21218	0.00131731	0.0174066
ENSMUSG00000030960	Eef1akmt2	14.6723	2.52447	0.786107	3.21136	0.0013211	0.0174336
ENSMUSG00000028647	Mycbp	48.8364	1.48693	0.463193	3.21018	0.00132653	0.0174716
ENSMUSG00000034543	Morc2a	25.52	1.80076	0.56099	3.20997	0.00132749	0.0174716
ENSMUSG00000016319	Slc25a5	1841.77	1.1539	0.359981	3.20544	0.00134856	0.017702
ENSMUSG00000043439	Epop	32.7925	1.51165	0.471586	3.20546	0.00134849	0.017702
ENSMUSG00000019977	Hbs1l	19.1293	2.35224	0.734539	3.20233	0.00136321	0.0178265
ENSMUSG00000032115	Hyou1	64.4426	1.66543	0.520074	3.2023	0.00136335	0.0178265
ENSMUSG00000038812	Trmt112	1063.82	0.841638	0.262824	3.20229	0.00136341	0.0178265
ENSMUSG00000030750	Nsmce1	788.383	0.906123	0.283123	3.20045	0.00137211	0.0178932
ENSMUSG00000045752	Tssc4	1113.26	0.639692	0.199873	3.20049	0.00137196	0.0178932
ENSMUSG00000029507	Pus1	187.573	0.999419	0.312352	3.19965	0.00137594	0.0178962
ENSMUSG00000106820	D5Ertd605e	144.301	0.994344	0.310761	3.19971	0.00137565	0.0178962
ENSMUSG00000040029	Ipo8	19.7817	1.60556	0.502028	3.19815	0.00138313	0.0179662
ENSMUSG00000019738	Polr2i	493.038	0.931496	0.29151	3.19542	0.00139628	0.0181042
ENSMUSG00000020149	Rab1a	27.6434	1.71446	0.536638	3.19481	0.00139921	0.0181042
ENSMUSG00000035215	Lsm7	2491.64	0.69345	0.217044	3.19497	0.00139846	0.0181042
ENSMUSG00000022322	Shcbp1	20.3921	2.15828	0.675944	3.19299	0.00140807	0.0181295
ENSMUSG00000025153	Fasn	260.833	1.12189	0.351467	3.19203	0.00141279	0.0181295
ENSMUSG00000026037	Orc2	20.5781	2.32783	0.729047	3.19297	0.00140817	0.0181295
ENSMUSG00000026275	Ppp1r7	25.0116	2.08839	0.654177	3.19239	0.00141099	0.0181295
ENSMUSG00000029649	Pomp	567.486	0.807627	0.252874	3.19379	0.00140417	0.0181295
ENSMUSG00000037646	Vps13b	8.61068	-3.50367	1.09771	-3.19179	0.00141392	0.0181295
ENSMUSG00000047139	Cd24a	61.65	1.23822	0.387923	3.19192	0.00141332	0.0181295
ENSMUSG00000021178	Psmc1	133.935	1.12614	0.352976	3.19041	0.00142072	0.0181933
ENSMUSG00000007564	Ppp2r1a	654.823	0.926767	0.290559	3.1896	0.00142468	0.0182205
ENSMUSG00000024891	Slc29a2	25.4389	1.61659	0.506995	3.18857	0.00142977	0.0182621
ENSMUSG00000022820	Ndufb4	518.004	0.880851	0.276324	3.18775	0.00143385	0.0182908
ENSMUSG00000048707	Tprn	118.819	-1.2284	0.385585	-3.18582	0.00144344	0.0183895
ENSMUSG00000028108	Ecm1	33.806	-1.74508	0.547838	-3.1854	0.00144552	0.0183925
ENSMUSG00000010097	Nxf1	49.2678	1.51434	0.47585	3.1824	0.00146059	0.0185456
ENSMUSG00000020307	Cdc34	1217.59	0.812119	0.255202	3.18227	0.00146128	0.0185456
ENSMUSG00000017716	Birc5	276.723	1.07062	0.336635	3.18036	0.0014709	0.0186439
ENSMUSG00000000693	Loxl3	12.3318	2.6893	0.846055	3.17864	0.0014797	0.0187256
ENSMUSG00000014355	Anapc1	53.3017	1.66909	0.525143	3.17836	0.00148111	0.0187256
ENSMUSG00000040761	Spen	9.07723	2.64672	0.833879	3.17398	0.00150362	0.018986
ENSMUSG00000021022	Ppp2r3c	30.9129	1.65179	0.520717	3.17215	0.00151314	0.0189878
ENSMUSG00000021023	Prorp	9.83413	3.30936	1.04326	3.17212	0.0015133	0.0189878
ENSMUSG00000027185	Nat10	36.787	1.79116	0.564482	3.1731	0.0015082	0.0189878
ENSMUSG00000054428	Atpif1	1639.17	0.92096	0.290327	3.17215	0.00151313	0.0189878
ENSMUSG00000070953	Rabepk	305.395	0.909402	0.286664	3.17236	0.00151204	0.0189878
ENSMUSG00000022711	Pmm2	99.992	1.37078	0.432293	3.17096	0.00151937	0.0190394
ENSMUSG00000058239	Usf2	54.9783	1.2395	0.390934	3.1706	0.00152124	0.0190394
ENSMUSG00000026223	Itm2c	128.007	-1.12096	0.353605	-3.17008	0.00152398	0.0190498
ENSMUSG00000066684	Pilrb1	4.4244	-3.63698	1.14797	-3.16819	0.00153389	0.0191495
ENSMUSG00000044250	Pced1b	24.0948	1.86487	0.588874	3.16685	0.00154102	0.0192145
ENSMUSG00000041084	Ostc	382.248	1.0409	0.328773	3.16601	0.00154545	0.0192456
ENSMUSG00000033706	Smyd5	321.146	1.11615	0.352643	3.1651	0.00155031	0.019282
ENSMUSG00000002500	Rpl3l	11.9747	-1.8414	0.582131	-3.1632	0.00156043	0.0193078
ENSMUSG00000020792	Exoc7	86.5298	1.29397	0.40901	3.16368	0.00155791	0.0193078
ENSMUSG00000026377	Nifk	72.3524	1.31649	0.416251	3.16273	0.00156299	0.0193078
ENSMUSG00000029369	Afm	73.0527	1.20114	0.379802	3.16253	0.00156403	0.0193078
ENSMUSG00000037894	H2az1	7453.78	0.947231	0.299373	3.16405	0.00155592	0.0193078
ENSMUSG00000042644	Itpr3	17.11	2.60173	0.822502	3.16319	0.0015605	0.0193078
ENSMUSG00000026917	Wdr5	165.047	1.33157	0.421109	3.16205	0.00156665	0.0193162
ENSMUSG00000022216	Psme1	538.444	1.08318	0.342672	3.16099	0.00157233	0.0193622
ENSMUSG00000039231	Suv39h1	78.6927	1.36043	0.430518	3.15998	0.00157779	0.0194054
ENSMUSG00000019951	Uhrf1bp1l	17.488	2.19137	0.693794	3.15853	0.0015857	0.0194427
ENSMUSG00000025203	Scd2	143.033	1.2561	0.397651	3.15881	0.00158413	0.0194427
ENSMUSG00000102353	Gm38345	7.17557	2.90155	0.918694	3.15834	0.00158668	0.0194427
ENSMUSG00000001017	Chtop	99.1357	1.25578	0.397867	3.1563	0.00159787	0.0195317
ENSMUSG00000001158	Snrnp27	157.516	1.01835	0.322625	3.15646	0.00159696	0.0195317
ENSMUSG00000015290	Ubl4a	2274.11	0.665085	0.210776	3.15541	0.00160272	0.0195669
ENSMUSG00000006471	Ndor1	47.085	1.28267	0.406582	3.15478	0.00160621	0.0195696
ENSMUSG00000028902	Sf3a3	50.9085	1.49534	0.474011	3.15466	0.00160687	0.0195696
ENSMUSG00000003531	Dgcr6	586.544	0.679205	0.215471	3.15218	0.00162054	0.0196019
ENSMUSG00000029162	Khk	567.707	-0.859702	0.272712	-3.15242	0.00161925	0.0196019
ENSMUSG00000029472	Anapc5	497.54	0.95084	0.301646	3.15218	0.00162058	0.0196019
ENSMUSG00000033845	Mrpl15	448.905	1.07582	0.34131	3.15204	0.00162134	0.0196019
ENSMUSG00000035960	Apex1	628.341	1.06751	0.33862	3.15253	0.00161864	0.0196019
ENSMUSG00000045996	Polr2k	198.614	1.12508	0.356768	3.15352	0.00161313	0.0196019
ENSMUSG00000037278	Tmem97	661.435	1.04827	0.332717	3.15064	0.00162915	0.0196566
ENSMUSG00000052565	H1f3	90.717	1.25198	0.397389	3.15052	0.00162982	0.0196566
ENSMUSG00000028187	Rpf1	16.4853	2.15274	0.684016	3.1472	0.00164842	0.0198569
ENSMUSG00000015289	Lage3	331.944	0.962233	0.305956	3.14501	0.00166082	0.0199795
ENSMUST00000116280	NA	18.2644	2.02965	0.645422	3.14469	0.00166261	0.0199795
ENSMUSG00000015880	Ncapg	12.6079	2.29411	0.729973	3.14274	0.00167377	0.0200682
ENSMUSG00000026020	Nop58	76.2665	1.33911	0.42615	3.14234	0.00167605	0.0200682
ENSMUSG00000062580	Timm17a	364.861	1.02781	0.327079	3.14238	0.00167578	0.0200682
ENSMUSG00000025428	Atp5a1	1655.39	1.04633	0.333038	3.14177	0.00167932	0.0200832
ENSMUSG00000020056	Washc3	123.007	1.13249	0.360622	3.14037	0.00168733	0.0201088
ENSMUSG00000038383	Pigu	107.372	1.33933	0.426509	3.14023	0.00168817	0.0201088
ENSMUSG00000044030	Irf2bp1	67.5218	1.21192	0.385979	3.13986	0.00169029	0.0201088
ENSMUSG00000052428	Tmco1	130.822	0.945864	0.301299	3.13929	0.00169358	0.0201088
ENSMUSG00000052751	Repin1	266.287	0.895546	0.285261	3.13939	0.00169301	0.0201088
ENSMUST00000179748	NA	128.88	1.1488	0.365802	3.1405	0.00168657	0.0201088
ENSMUSG00000063543	Gm5616	311.998	0.919723	0.293162	3.13725	0.00170538	0.0202247
ENSMUSG00000007646	Rad51c	5.03561	4.8763	1.55492	3.13605	0.00171239	0.0202796
ENSMUSG00000061315	Naca	318.185	1.17363	0.374272	3.13576	0.00171409	0.0202796
ENSMUSG00000059923	Grb2	50.6854	1.43946	0.459282	3.13416	0.00172345	0.0203662
ENSMUSG00000032323	Cyp11a1	42.2279	-1.45233	0.463659	-3.13233	0.00173427	0.0204454
ENSMUSG00000092593	Gm20492	17.5278	-1.62217	0.517823	-3.13267	0.00173223	0.0204454
ENSMUSG00000016833	Mrps18c	161.653	1.01513	0.324225	3.13094	0.00174248	0.020496
ENSMUSG00000032328	Tmem30a	13.4348	2.47594	0.790806	3.13091	0.00174268	0.020496
ENSMUSG00000020407	Upp1	7.99558	-2.81007	0.897795	-3.12997	0.00174824	0.0205267
ENSMUSG00000025439	Clns1a	227.407	1.31763	0.420997	3.12977	0.00174941	0.0205267
ENSMUSG00000025786	Zdhhc3	118.808	1.19667	0.382607	3.12769	0.00176186	0.0205952
ENSMUSG00000028811	Yars	375.211	0.922215	0.294881	3.12741	0.00176353	0.0205952
ENSMUSG00000029249	Rest	7.12572	3.48335	1.11378	3.1275	0.00176297	0.0205952
ENSMUSG00000045573	Penk	8.38152	-2.57893	0.824614	-3.12744	0.00176338	0.0205952
ENSMUSG00000013593	Ndufs2	1065.19	0.870538	0.278466	3.12619	0.00177089	0.0206328
ENSMUSG00000050856	Atp5k	1497.88	0.820946	0.262588	3.12636	0.00176985	0.0206328
ENSMUSG00000060034	Ctf2	565.838	0.71242	0.227976	3.12497	0.00177822	0.0206939
ENSMUSG00000028832	Stmn1	653.032	1.01107	0.32368	3.12366	0.00178615	0.0207619
ENSMUSG00000001783	Rtcb	324.556	0.978827	0.313486	3.12239	0.00179388	0.0208274
ENSMUSG00000002017	Fam98a	12.3791	2.05101	0.657165	3.121	0.00180238	0.0208774
ENSMUSG00000021248	Tmed10	308.984	0.997167	0.319499	3.12103	0.0018022	0.0208774
ENSMUSG00000018446	C1qbp	464.557	1.0681	0.342342	3.11997	0.00180867	0.0209259
ENSMUSG00000023723	Mrps23	245.518	1.11622	0.357806	3.11962	0.00181086	0.0209268
ENSMUSG00000071533	Pcnp	53.4075	1.54336	0.495217	3.11653	0.0018299	0.0211224
ENSMUSG00000022560	Slc52a2	211.248	0.956737	0.307159	3.11479	0.00184075	0.0211251
ENSMUSG00000023967	Mrps18a	742.579	0.820984	0.263528	3.11536	0.00183721	0.0211251
ENSMUSG00000032437	Stt3b	31.3522	1.65347	0.530723	3.11551	0.00183628	0.0211251
ENSMUSG00000036061	Smug1	17.1329	2.31669	0.743538	3.11577	0.00183467	0.0211251
ENSMUSG00000121489	1810014B01Rik	20.1767	2.04797	0.657449	3.11502	0.00183934	0.0211251
ENSMUSG00000028687	Mutyh	41.4743	1.4844	0.476747	3.1136	0.00184821	0.0211863
ENSMUSG00000020256	Aldh1l2	6.17583	5.13611	1.65005	3.1127	0.00185382	0.0212261
ENSMUSG00000024018	Ccdc167	232.847	0.772575	0.248355	3.11077	0.001866	0.0213244
ENSMUSG00000090996	Gm20458	5.41647	-5.17409	1.66334	-3.11066	0.00186669	0.0213244
ENSMUSG00000097195	Snhg5	53.0613	1.10602	0.355664	3.10974	0.0018725	0.0213663
ENSMUSG00000031586	Rbpms	16.0842	2.32001	0.746161	3.10927	0.00187552	0.0213762
ENSMUSG00000027679	Dnajc19	353.292	0.90744	0.292029	3.10736	0.00188767	0.02149
ENSMUSG00000063884	Ptcd3	23.5011	1.6237	0.522706	3.10633	0.00189426	0.0215404
ENSMUSG00000054675	Tmem119	206.99	-0.939943	0.30264	-3.10581	0.00189757	0.0215534
ENSMUSG00000024219	Anks1	63.7239	1.2998	0.418802	3.10362	0.00191171	0.0216893
ENSMUSG00000029071	Dvl1	31.6365	1.49947	0.483555	3.10093	0.00192912	0.0218619
ENSMUSG00000001524	Gtf2h4	271.474	0.903772	0.291652	3.0988	0.00194303	0.0219831
ENSMUSG00000004748	Mtfp1	150.145	1.03192	0.333026	3.09862	0.00194424	0.0219831
ENSMUSG00000032479	Map4	19.8155	2.0025	0.646772	3.09615	0.00196053	0.0221403
ENSMUSG00000057130	Txnl4a	242.785	1.11309	0.359543	3.09584	0.00196258	0.0221403
ENSMUSG00000027510	Rbm38	793.575	0.755771	0.244371	3.09272	0.00198329	0.0223485
ENSMUSG00000072772	Grcc10	1284.18	-0.675403	0.218466	-3.09157	0.00199102	0.0224102
ENSMUSG00000029066	Mrpl20	2443.81	0.850803	0.275242	3.0911	0.00199414	0.02242
ENSMUSG00000029147	Ppm1g	167.812	1.32131	0.427547	3.09045	0.00199851	0.0224438
ENSMUSG00000031197	Vbp1	20.9821	2.046	0.662365	3.08893	0.0020088	0.0225338
ENSMUSG00000003824	Syce2	194.726	0.989647	0.320503	3.0878	0.00201645	0.0225731
ENSMUSG00000020841	Cpd	4.98277	4.49011	1.45417	3.08774	0.00201683	0.0225731
ENSMUSG00000001909	Trmt1	334.496	1.00446	0.325379	3.08705	0.00202156	0.0225752
ENSMUSG00000031819	Emc8	1286	0.740672	0.239927	3.08707	0.00202141	0.0225752
ENSMUSG00000001105	Ift20	32.0794	1.25225	0.405884	3.08525	0.00203383	0.0226107
ENSMUSG00000020755	Sap30bp	96.6777	1.2778	0.414037	3.08619	0.00202737	0.0226107
ENSMUSG00000021963	Sap18	601.027	0.937185	0.303719	3.0857	0.00203076	0.0226107
ENSMUSG00000084235	Gm15421	12.4032	2.45612	0.79601	3.08555	0.00203179	0.0226107
ENSMUSG00000037523	Mavs	74.664	1.08538	0.351925	3.08412	0.00204157	0.0226715
ENSMUSG00000025150	Cbr2	4.6739	-4.09671	1.32861	-3.08345	0.00204618	0.0226973
ENSMUSG00000029152	Ociad1	193.755	1.28629	0.417264	3.08268	0.00205146	0.0227053
ENSMUSG00000039682	Lap3	61.5628	1.59434	0.517184	3.08274	0.00205102	0.0227053
ENSMUSG00000005510	Ndufs3	438.042	0.95223	0.309006	3.08159	0.002059	0.0227634
ENSMUSG00000038685	Rtel1	32.493	1.92731	0.625541	3.08103	0.00206285	0.0227806
ENSMUSG00000041890	Git2	60.7794	1.23479	0.400938	3.07976	0.00207169	0.0228529
ENSMUSG00000001482	Def8	524.995	0.915892	0.297593	3.07766	0.0020863	0.0229631
ENSMUSG00000081534	Slc48a1	848.072	0.76835	0.249643	3.07779	0.0020854	0.0229631
ENSMUSG00000017286	Glod4	184.617	1.19768	0.389495	3.07495	0.0021054	0.0230938
ENSMUSG00000022020	Naa16	8.83494	3.56009	1.15788	3.07468	0.0021073	0.0230938
ENSMUSG00000024581	Napg	8.49847	3.25742	1.05944	3.07466	0.00210746	0.0230938
ENSMUSG00000025464	Paox	191.698	1.00417	0.32655	3.07508	0.00210443	0.0230938
ENSMUSG00000031103	Elf4	21.7849	1.70514	0.554882	3.07298	0.00211936	0.0231732
ENSMUSG00000071415	Rpl23	813.277	1.04308	0.339403	3.07329	0.0021171	0.0231732
ENSMUSG00000004264	Phb2	1884.78	0.908182	0.29574	3.07088	0.00213426	0.023234
ENSMUSG00000020115	Tbk1	6.1959	4.63187	1.50817	3.07119	0.00213208	0.023234
ENSMUSG00000044734	Serpinb1a	270.386	-1.08034	0.351777	-3.07111	0.00213263	0.023234
ENSMUSG00000054808	Actn4	97.241	1.44702	0.471164	3.07117	0.00213223	0.023234
ENSMUSG00000025858	Get4	1597.52	0.711943	0.231872	3.07041	0.00213762	0.0232347
ENSMUSG00000061104	Sap18b	230.377	0.98007	0.319218	3.07022	0.00213899	0.0232347
ENSMUSG00000098923	Tmem185b	48.5565	1.44211	0.46988	3.06911	0.00214695	0.0232957
ENSMUSG00000020516	Rps6kb1	9.27898	2.54615	0.829967	3.06777	0.00215661	0.0233751
ENSMUSG00000025154	Arhgap19	41.4075	1.62781	0.530897	3.06615	0.00216832	0.0234764
ENSMUSG00000024829	Mrpl21	146.255	1.11652	0.364393	3.06404	0.00218367	0.0235907
ENSMUSG00000025871	4833439L19Rik	74.7379	1.36746	0.446386	3.0634	0.00218836	0.0235907
ENSMUSG00000084843	B230312C02Rik	82.3316	1.12937	0.368555	3.06432	0.00218163	0.0235907
ENSMUSG00000114755	Galr3	19.1174	1.38131	0.450859	3.06372	0.00218603	0.0235907
ENSMUSG00000010755	Cars	81.0737	1.46976	0.480231	3.06052	0.00220951	0.0237438
ENSMUSG00000036555	Iqce	5.30674	4.50059	1.47054	3.06049	0.00220973	0.0237438
ENSMUSG00000060475	Wtap	85.1444	1.30818	0.427397	3.0608	0.00220747	0.0237438
ENSMUSG00000027374	Mrps5	104.999	1.301	0.42521	3.05967	0.00221583	0.0237581
ENSMUSG00000037152	Ndufc1	784.522	0.908949	0.29706	3.05982	0.00221473	0.0237581
ENSMUSG00000023883	Phf10	35.8942	1.56657	0.512293	3.05796	0.00222847	0.0237672
ENSMUSG00000031985	Gnpat	156.923	1.20675	0.394588	3.05824	0.00222641	0.0237672
ENSMUSG00000032397	Tipin	112.609	1.09361	0.357629	3.05794	0.00222863	0.0237672
ENSMUSG00000035851	Ythdc1	67.9847	1.26229	0.412717	3.05849	0.00222452	0.0237672
ENSMUSG00000037710	Cisd1	258.006	1.10522	0.36136	3.05849	0.00222453	0.0237672
ENSMUSG00000039748	Exo1	20.476	1.50906	0.493795	3.05606	0.00224269	0.0238916
ENSMUSG00000004393	Ddx56	1340.93	0.820555	0.26904	3.04993	0.00228893	0.0243581
ENSMUSG00000029405	G3bp2	30.959	1.56957	0.514841	3.04865	0.00229871	0.0244361
ENSMUSG00000097431	Gm26782	26.2704	1.65428	0.542923	3.04699	0.00231144	0.0245452
ENSMUSG00000018858	Mrpl58	590.872	0.89234	0.292915	3.04641	0.00231591	0.0245502
ENSMUSG00000032171	Pin1	3722.68	0.622207	0.204251	3.04629	0.00231685	0.0245502
ENSMUSG00000022024	Sugt1	41.2367	1.32876	0.436348	3.04519	0.0023253	0.0246135
ENSMUSG00000024966	Stip1	196.472	1.2068	0.396349	3.04478	0.0023285	0.0246212
ENSMUSG00000004099	Dnmt1	106.499	1.00627	0.330528	3.04444	0.00233114	0.024623
ENSMUSG00000024208	Uqcc2	1978.3	0.705032	0.231727	3.04251	0.00234613	0.024755
ENSMUSG00000028848	Gpn2	161.688	0.903776	0.297216	3.0408	0.00235947	0.0248431
ENSMUSG00000030335	Mrpl51	432.45	0.959152	0.315401	3.04106	0.00235746	0.0248431
ENSMUSG00000003813	Rad23a	257.954	0.946516	0.311428	3.03927	0.0023715	0.0249433
ENSMUSG00000022364	Tbc1d31	7.17013	4.36806	1.43814	3.0373	0.00238708	0.0250279
ENSMUSG00000028465	Tln1	260.032	1.01899	0.335469	3.03752	0.00238532	0.0250279
ENSMUSG00000042660	Wdr55	86.8258	1.22939	0.404702	3.03777	0.00238335	0.0250279
ENSMUSG00000078427	Sarnp	70.5125	1.15965	0.382287	3.03344	0.00241779	0.0253232
ENSMUSG00000010142	Tnfrsf13b	94.4447	1.26656	0.417744	3.0319	0.00243018	0.0253463
ENSMUSG00000020257	Wdr82	24.9025	1.50248	0.495487	3.03233	0.00242673	0.0253463
ENSMUSG00000022551	Cyc1	3849.52	0.769829	0.253887	3.03217	0.002428	0.0253463
ENSMUSG00000088835	Gm23547	18.5496	-1.53538	0.506367	-3.03215	0.00242815	0.0253463
ENSMUSG00000071451	Psmg4	438.271	0.875137	0.288712	3.03117	0.00243606	0.0253809
ENSMUSG00000074406	Zfp628	13.8295	2.09313	0.690815	3.02994	0.00244602	0.0254581
ENSMUSG00000018572	Phf23	119.624	1.13802	0.375855	3.0278	0.00246339	0.025612
ENSMUSG00000029538	Srsf9	70.9882	1.14667	0.378775	3.02731	0.00246741	0.0256271
ENSMUSG00000096351	Samd11	11.843	2.2375	0.739655	3.02506	0.00248582	0.0257913
ENSMUSG00000001424	Snd1	263.639	1.16825	0.38627	3.02443	0.00249104	0.0257917
ENSMUSG00000028693	Nasp	81.5436	1.16535	0.385293	3.02458	0.00248976	0.0257917
ENSMUSG00000026281	Dtymk	2621.16	0.854869	0.282711	3.02382	0.00249604	0.0258167
ENSMUSG00000027330	Cdc25b	23.1541	1.58493	0.524518	3.02168	0.00251375	0.0258988
ENSMUSG00000030579	Tyrobp	3910.02	-0.809015	0.267765	-3.02137	0.00251637	0.0258988
ENSMUSG00000036450	Hif1an	23.7921	1.60572	0.531512	3.02104	0.00251907	0.0258988
ENSMUSG00000040434	Large2	26.447	1.40762	0.465911	3.02123	0.00251749	0.0258988
ENSMUSG00000058558	Rpl5	1110.76	1.02849	0.3403	3.02231	0.00250857	0.0258988
ENSMUSG00000073412	Lst1	368.101	-0.879143	0.291013	-3.02098	0.0025196	0.0258988
ENSMUSG00000038256	Bcl9	7.94721	4.6328	1.53372	3.02063	0.0025225	0.0259018
ENSMUSG00000031671	Setd6	12.1108	2.78868	0.923358	3.02015	0.00252651	0.0259162
ENSMUSG00000020850	Prpf8	81.5578	1.50822	0.499491	3.01951	0.00253186	0.0259371
ENSMUSG00000098318	Lockd	229.821	0.921431	0.305182	3.01928	0.00253375	0.0259371
ENSMUSG00000020156	Pwwp3a	69.4003	1.07485	0.356038	3.01892	0.00253675	0.0259411
ENSMUSG00000069265	H3c1	60.1337	1.203	0.398549	3.01844	0.00254079	0.0259557
ENSMUSG00000019362	D8Ertd738e	914.794	0.879298	0.291406	3.01743	0.00254925	0.0259887
ENSMUSG00000033365	Ipo13	121.181	1.19927	0.397431	3.01757	0.00254811	0.0259887
ENSMUSG00000001855	Nup214	57.0459	1.22409	0.405795	3.01652	0.00255696	0.0260407
ENSMUSG00000043716	Rpl7	1354.33	0.914146	0.303097	3.01602	0.00256118	0.026057
ENSMUSG00000020180	Snrpd3	307.071	0.94752	0.314228	3.01539	0.00256652	0.0260847
ENSMUSG00000024587	Nars	178.007	1.17414	0.38977	3.01238	0.00259206	0.0263173
ENSMUSG00000063870	Chd4	60.6339	1.53956	0.511365	3.01068	0.00260665	0.0264385
ENSMUSG00000005674	Tomm40l	639.246	0.734269	0.244048	3.00871	0.00262357	0.026502
ENSMUSG00000030785	Cox6a2	167.792	1.06706	0.354606	3.00913	0.00261996	0.026502
ENSMUSG00000032366	Tpm1	18.5885	1.64587	0.546868	3.00962	0.00261574	0.026502
ENSMUSG00000035247	Hectd1	13.7692	1.90045	0.631605	3.00892	0.00262175	0.026502
ENSMUSG00000030008	Pradc1	195.629	1.03196	0.343135	3.00744	0.00263455	0.026559
ENSMUSG00000038489	Polr2l	1000.52	0.746649	0.248245	3.00771	0.00263223	0.026559
ENSMUSG00000027613	Eif6	5636.21	0.638517	0.212364	3.0067	0.00264096	0.0265937
ENSMUSG00000027804	Ppid	32.3152	1.69112	0.562502	3.00643	0.00264334	0.0265937
ENSMUSG00000023025	Larp4	17.2093	1.85449	0.617118	3.00507	0.00265516	0.026671
ENSMUSG00000043323	Fbrsl1	13.5981	2.09653	0.697694	3.00494	0.00265637	0.026671
ENSMUSG00000025239	Limd1	21.2329	1.71983	0.572546	3.00383	0.00266601	0.0267407
ENSMUSG00000012519	Mlkl	34.7981	1.37312	0.45724	3.00307	0.0026727	0.0267808
ENSMUSG00000069917	Hba-a2	4.35405	-4.37965	1.45937	-3.00107	0.00269036	0.0269307
ENSMUSG00000057788	Ddx49	355.877	0.904169	0.301399	2.99991	0.00270063	0.0270063
ENSMUSG00000025580	Eif4a3	514.518	1.08989	0.36346	2.99864	0.0027119	0.0270646
ENSMUSG00000074698	Csnk2a1	53.9997	1.42729	0.475968	2.99872	0.00271115	0.0270646
ENSMUSG00000025364	Pa2g4	333.115	1.10147	0.367512	2.9971	0.00272563	0.0271472
ENSMUSG00000057469	E2f6	7.60395	3.03978	1.01416	2.99734	0.00272344	0.0271472
ENSMUSG00000041415	Dicer1	6.47385	3.07053	1.02492	2.99588	0.00273656	0.0272288
ENSMUSG00000046245	Pilra	19.6324	-1.90862	0.637277	-2.99496	0.00274477	0.0272832
ENSMUSG00000002052	Supt6	38.4037	1.41198	0.471584	2.99412	0.00275235	0.0273118
ENSMUSG00000032096	Arcn1	37.1724	1.44173	0.481535	2.99404	0.00275314	0.0273118
ENSMUSG00000022685	Parn	33.2409	1.5541	0.519253	2.99296	0.00276284	0.0273807
ENSMUSG00000087066	Gm15518	16.6209	-1.74585	0.583412	-2.99249	0.00276714	0.0273961
ENSMUSG00000014859	E2f4	85.1155	1.2462	0.41651	2.99201	0.00277148	0.0273965
ENSMUSG00000018040	Rrp7a	775.822	1.00571	0.336147	2.99188	0.00277269	0.0273965
ENSMUSG00000003808	Farsa	1561.78	0.827485	0.277064	2.98662	0.0028208	0.0277615
ENSMUSG00000009575	Cbx5	39.719	1.53316	0.513233	2.98727	0.00281484	0.0277615
ENSMUSG00000033701	Acbd6	170.242	0.978746	0.327678	2.98692	0.00281804	0.0277615
ENSMUSG00000039148	Sart1	37.6126	1.61436	0.540486	2.98687	0.00281848	0.0277615
ENSMUSG00000021537	Cetn3	45.8247	1.35131	0.452559	2.98593	0.00282717	0.0277968
ENSMUSG00000022370	Mrpl13	118.606	1.26263	0.422941	2.98537	0.00283239	0.0278206
ENSMUSG00000029017	Pmpcb	46.799	1.71746	0.575383	2.9849	0.0028367	0.0278354
ENSMUSG00000031843	Mphosph6	26.9742	1.52759	0.511994	2.98362	0.00284862	0.0278974
ENSMUSG00000074527	Gm14296	15.8965	2.22925	0.747124	2.98377	0.00284716	0.0278974
ENSMUSG00000071478	H2ac7	20.3063	2.38743	0.800427	2.9827	0.00285721	0.027954
ENSMUSG00000047443	Erfe	19.1646	2.09474	0.702635	2.98126	0.00287062	0.0280576
ENSMUSG00000015943	Bola1	1392.6	0.722743	0.242496	2.98044	0.00287837	0.0281058
ENSMUSG00000001833	Septin7	15.0373	1.87655	0.629733	2.97991	0.00288334	0.0281267
ENSMUSG00000059273	Zc3h4	16.8124	1.91409	0.642726	2.97809	0.00290055	0.0282669
ENSMUSG00000028795	Ccdc28b	98.3908	0.977929	0.328435	2.97754	0.00290571	0.0282895
ENSMUSG00000025209	Twnk	35.9744	1.53255	0.515002	2.97583	0.00292202	0.0284204
ENSMUSG00000005362	Crbn	4.85881	4.09387	1.3762	2.97476	0.0029322	0.0284916
ENSMUSG00000020547	Bzw2	108.354	1.20793	0.406281	2.97314	0.00294769	0.028594
ENSMUSG00000028861	Mrps15	100.399	1.15975	0.390087	2.97306	0.00294849	0.028594
ENSMUSG00000022338	Eny2	64.31	1.06462	0.358153	2.97253	0.00295352	0.0286149
ENSMUSG00000038482	Tfdp1	116.807	1.31384	0.442097	2.97184	0.00296025	0.0286522
ENSMUSG00000066149	Cdc26	456.787	0.905631	0.304944	2.96983	0.00297965	0.028812
ENSMUSG00000002477	Snrpd1	309.609	1.12366	0.378517	2.96858	0.00299181	0.0289015
ENSMUSG00000049103	Ccr2	8.36399	-2.81279	0.947663	-2.96813	0.00299615	0.0289153
ENSMUSG00000079440	Alpi	13.9964	2.41727	0.814524	2.96771	0.00300031	0.0289274
ENSMUSG00000003355	Fkbp11	415.416	1.00783	0.339648	2.96727	0.00300459	0.0289391
ENSMUSG00000038286	Bphl	184.991	1.05846	0.356745	2.96699	0.00300734	0.0289391
ENSMUSG00000003423	Pih1d1	1196.84	0.731115	0.246483	2.96619	0.0030151	0.0289857
ENSMUSG00000027303	Ptpra	29.228	1.62597	0.548568	2.96402	0.00303649	0.0291009
ENSMUSG00000028788	Ptp4a2	84.0003	1.59181	0.537086	2.96379	0.00303877	0.0291009
ENSMUSG00000052310	Slc39a1	365.644	0.899852	0.303559	2.96434	0.00303333	0.0291009
ENSMUSG00000067150	Xpo5	34.6795	1.4777	0.498561	2.96393	0.00303735	0.0291009
ENSMUSG00000008690	Ncaph2	1911.11	0.824949	0.278537	2.96172	0.0030593	0.0292216
ENSMUSG00000016619	Nup50	66.8384	1.2667	0.42779	2.96104	0.00306607	0.0292216
ENSMUSG00000017781	Pitpna	31.0096	1.71463	0.579026	2.96123	0.00306408	0.0292216
ENSMUSG00000020840	Blmh	88.6175	1.25803	0.424761	2.96173	0.00305921	0.0292216
ENSMUSG00000042548	Asxl1	19.2064	1.63976	0.553678	2.96158	0.00306067	0.0292216
ENSMUSG00000003269	Cyth2	154.974	1.13553	0.383546	2.96062	0.00307024	0.0292334
ENSMUSG00000051169	Rpusd3	108.108	1.03093	0.348343	2.95953	0.00308105	0.0293083
ENSMUSG00000050394	Armcx6	6.39081	3.87244	1.30864	2.95912	0.00308514	0.0293191
ENSMUSG00000000184	Ccnd2	475.025	0.845992	0.286083	2.95716	0.00310489	0.0294652
ENSMUSG00000041891	Lman1	44.6332	1.3907	0.470306	2.95701	0.00310643	0.0294652
ENSMUSG00000020075	Ddx21	42.2165	1.55123	0.524827	2.9557	0.00311956	0.0295615
ENSMUSG00000003868	Ruvbl2	1753.56	0.846077	0.286496	2.95319	0.00314508	0.0296812
ENSMUSG00000010517	Faf1	116.511	1.29628	0.438801	2.95413	0.00313551	0.0296812
ENSMUSG00000023764	Sfi1	25.0722	1.79288	0.60714	2.95299	0.0031471	0.0296812
ENSMUSG00000039100	Marchf6	23.8733	2.03322	0.688348	2.95377	0.00313914	0.0296812
ENSMUSG00000067369	Trmt2b	10.1304	3.23719	1.09619	2.95312	0.00314581	0.0296812
ENSMUSG00000017188	Coa3	1657.3	0.753907	0.255397	2.9519	0.0031582	0.0297357
ENSMUSG00000025381	Cnpy2	425.539	0.894886	0.303162	2.95184	0.00315886	0.0297357
ENSMUSG00000031683	Lsm6	117.137	1.11398	0.377425	2.95153	0.00316208	0.0297379
ENSMUSG00000056537	Rlim	22.5992	1.67896	0.568907	2.9512	0.00316539	0.0297409
ENSMUSG00000020396	Nefh	12.4487	2.06196	0.698888	2.95034	0.0031742	0.0297956
ENSMUSG00000026078	Pdcl3	27.6959	1.68721	0.572337	2.94793	0.00319913	0.0300012
ENSMUSG00000025731	Mettl26	283.495	0.927586	0.315135	2.94345	0.00324574	0.0303643
ENSMUSG00000033813	Tcea1	25.8715	1.42591	0.484503	2.94304	0.00325005	0.0303643
ENSMUSG00000061360	Phf5a	240.556	1.05853	0.359664	2.94311	0.00324932	0.0303643
ENSMUSG00000070003	Ssbp4	412.257	0.770477	0.261776	2.94327	0.00324768	0.0303643
ENSMUSG00000028703	Lrrc41	178.106	-1.01764	0.345916	-2.94188	0.00326228	0.03045
ENSMUSG00000046111	Cep295	10.2683	3.32563	1.13068	2.94126	0.0032688	0.0304823
ENSMUSG00000042079	Hnrnpf	153.639	1.15587	0.39341	2.93808	0.00330247	0.0307674
ENSMUSG00000036587	Fut7	237.762	0.816263	0.277949	2.93674	0.00331681	0.0308721
ENSMUSG00000022070	Bora	12.9604	2.36914	0.806946	2.93593	0.00332551	0.0309241
ENSMUSG00000032485	Scap	231.067	1.05867	0.360775	2.93443	0.00334164	0.0310371
ENSMUSG00000037119	Fam91a1	8.12136	2.68283	0.914325	2.93422	0.0033439	0.0310371
ENSMUSG00000011114	Tbrg1	88.4465	1.16007	0.395474	2.93337	0.00335306	0.0310642
ENSMUSG00000030663	1110004F10Rik	186.264	1.0093	0.344047	2.93361	0.00335047	0.0310642
ENSMUSG00000071708	Sms	59.3124	1.54012	0.525096	2.93303	0.0033567	0.031069
ENSMUSG00000014767	Tbp	34.0376	1.52286	0.519596	2.93086	0.00338028	0.0311493
ENSMUSG00000026083	Eif5b	22.606	1.83223	0.625012	2.93151	0.00337314	0.0311493
ENSMUSG00000026176	Ctdsp1	73.0937	1.07476	0.366753	2.93046	0.00338459	0.0311493
ENSMUSG00000026869	Psmd5	223.17	1.0617	0.362313	2.93033	0.00338602	0.0311493
ENSMUSG00000030867	Plk1	242.548	0.991639	0.338241	2.93176	0.00337051	0.0311493
ENSMUSG00000033318	Gstt2	189.889	1.08289	0.369441	2.93115	0.00337713	0.0311493
ENSMUSG00000038722	Bud31	188.168	1.11485	0.380469	2.93021	0.0033873	0.0311493
ENSMUSG00000056643	Chst13	803.775	-0.594589	0.202942	-2.92984	0.00339135	0.0311578
ENSMUSG00000033237	Arid2	9.36811	2.36801	0.808446	2.92909	0.00339959	0.0312047
ENSMUSG00000051950	B3glct	5.94387	3.46454	1.18298	2.92866	0.00340424	0.0312186
ENSMUSG00000004936	Map2k1	33.6109	1.77119	0.605078	2.9272	0.00342026	0.0312837
ENSMUSG00000028322	Exosc3	84.2303	1.22983	0.420145	2.92716	0.00342077	0.0312837
ENSMUSG00000031388	Naa10	1697.92	0.868953	0.296854	2.9272	0.00342025	0.0312837
ENSMUSG00000020432	Tcn2	125.787	-1.07581	0.367604	-2.92655	0.00342743	0.0312871
ENSMUSG00000025227	Mfsd13a	154.172	0.857125	0.292858	2.92676	0.00342512	0.0312871
ENSMUSG00000003309	Ap1m2	26.5471	-1.63043	0.557332	-2.92543	0.00343985	0.0313429
ENSMUSG00000024539	Ptpn2	9.88423	2.65787	0.908535	2.92545	0.0034396	0.0313429
ENSMUSG00000002329	Mdp1	107.072	1.17987	0.403368	2.92506	0.0034439	0.0313511
ENSMUSG00000020022	Ndufa12	1365.54	0.859893	0.294026	2.92455	0.00344958	0.0313741
ENSMUSG00000035397	Klf16	80.7213	1.01345	0.346591	2.92405	0.00345509	0.0313955
ENSMUSG00000000171	Sdhd	686.625	1.08275	0.370418	2.92305	0.00346621	0.0314679
ENSMUSG00000005823	Gpr108	115.431	1.08954	0.372893	2.92184	0.00347966	0.0315612
ENSMUSG00000025785	Exosc7	299.817	0.783719	0.268383	2.92015	0.00349865	0.0316757
ENSMUSG00000027133	Nop10	1464.83	0.953785	0.326601	2.92034	0.00349652	0.0316757
ENSMUSG00000027076	Timm10	268.849	0.854126	0.292605	2.91904	0.00351113	0.0317598
ENSMUSG00000092072	Gm4540	9.07237	3.87057	1.32665	2.91755	0.00352794	0.0318658
ENSMUSG00000107225	Gm43637	14.5779	-2.34416	0.8035	-2.91743	0.00352926	0.0318658
ENSMUSG00000025178	Pi4k2a	15.6308	2.16935	0.743967	2.91593	0.00354635	0.0319911
ENSMUSG00000001123	Lgals9	492.158	0.983873	0.337455	2.91557	0.00355039	0.0319986
ENSMUSG00000068758	Il3ra	190.585	-0.834155	0.286144	-2.91515	0.00355512	0.0320122
ENSMUSG00000029190	D5Ertd579e	21.2521	1.63879	0.562244	2.91473	0.00355994	0.0320266
ENSMUSG00000042712	Tceal9	12.2056	1.91797	0.658249	2.91375	0.00357117	0.0320986
ENSMUSG00000061479	Snrpa	373.975	0.947215	0.325203	2.91268	0.00358337	0.0321792
ENSMUSG00000021377	Dek	54.6534	0.993034	0.341039	2.91179	0.00359361	0.032213
ENSMUSG00000040112	Mrps35	162.416	1.09087	0.374621	2.91194	0.00359195	0.032213
ENSMUSG00000059791	Nrm	257.82	0.841357	0.289003	2.91124	0.00359999	0.0322411
ENSMUSG00000001576	Ergic1	344.218	0.894763	0.307413	2.91062	0.00360713	0.032276
ENSMUSG00000016554	Eif3d	636.77	0.988839	0.339842	2.9097	0.00361776	0.0323421
ENSMUSG00000023118	Sympk	102.084	1.13191	0.389078	2.90921	0.00362338	0.0323538
ENSMUSG00000026832	Cytip	5.93912	-4.12393	1.41763	-2.90902	0.00362558	0.0323538
ENSMUSG00000055762	Eef1d	1395.37	0.892216	0.306778	2.90835	0.00363345	0.032395
ENSMUSG00000082044	Snrpert	26.2116	1.34082	0.461154	2.90753	0.00364296	0.0324507
ENSMUSG00000001134	Uxt	276.547	0.981745	0.337689	2.90725	0.00364627	0.0324511
ENSMUSG00000027203	Dut	809.404	0.951312	0.327312	2.90644	0.00365565	0.0325055
ENSMUSG00000079184	Mphosph8	6.35794	3.05418	1.05116	2.90555	0.00366612	0.0325696
ENSMUSG00000027951	Adar	28.7119	1.94819	0.670609	2.90511	0.0036713	0.0325865
ENSMUSG00000026127	Imp4	581.21	0.879567	0.302887	2.90395	0.00368488	0.0326198
ENSMUSG00000027466	Rbck1	1575.01	0.706165	0.243174	2.90395	0.00368489	0.0326198
ENSMUSG00000033712	Ccar2	84.7884	1.2708	0.437577	2.90417	0.00368232	0.0326198
ENSMUSG00000024436	Mrps18b	475.285	0.919465	0.316731	2.90298	0.0036963	0.032636
ENSMUSG00000030879	Mrpl17	1704.29	0.773907	0.266593	2.90296	0.00369656	0.032636
ENSMUSG00000064945	Rny3	10.7407	2.39609	0.825386	2.90299	0.00369619	0.032636
ENSMUSG00000031513	Leprotl1	195.262	0.901887	0.310786	2.90196	0.00370842	0.0327116
ENSMUSG00000027551	Zfp64	83.3223	1.08434	0.373733	2.90138	0.00371522	0.0327426
ENSMUSG00000028809	Srrm1	60.0649	1.3109	0.452033	2.90001	0.00373151	0.0328571
ENSMUSG00000018326	Ywhab	135.538	1.11432	0.384384	2.89898	0.00374382	0.0329157
ENSMUSG00000031562	Dctd	39.9497	1.49817	0.516842	2.8987	0.00374713	0.0329157
ENSMUSG00000052738	Suclg1	381.363	0.951885	0.328392	2.89862	0.00374809	0.0329157
ENSMUSG00000000826	Dnajc5	48.2847	1.27184	0.439127	2.89629	0.00377605	0.033132
ENSMUSG00000014195	Dnajc7	37.1582	1.65175	0.570355	2.896	0.00377948	0.0331329
ENSMUSG00000006005	Tpr	29.53	1.91712	0.662278	2.89473	0.00379482	0.0332381
ENSMUSG00000015605	Srf	34.1446	1.54036	0.532323	2.89367	0.00380772	0.0332925
ENSMUSG00000057388	Mrpl18	255.982	1.10813	0.382944	2.89372	0.00380706	0.0332925
ENSMUSG00000022913	Psmg1	435.531	0.952274	0.329132	2.89329	0.00381233	0.0333035
ENSMUSG00000051457	Spn	81.4689	1.32834	0.459411	2.8914	0.00383534	0.0334165
ENSMUSG00000054716	Zfp771	581.498	0.670809	0.231994	2.89149	0.00383417	0.0334165
ENSMUSG00000096199	Ptrhd1	278.5	0.761048	0.263168	2.89188	0.00382948	0.0334165
ENSMUSG00000026439	Rbbp5	33.7825	1.42843	0.494426	2.88906	0.00386396	0.0336364
ENSMUSG00000063320	Uqcc6	120.594	1.09091	0.377698	2.88832	0.0038731	0.0336865
ENSMUSG00000005981	Trap1	278.149	1.04122	0.360622	2.88729	0.00388578	0.033748
ENSMUSG00000038671	Arfrp1	114.088	0.925259	0.320501	2.88692	0.00389034	0.033748
ENSMUSG00000040213	Kyat3	23.5588	1.98975	0.689183	2.88711	0.00388799	0.033748
ENSMUSG00000045948	Mrps12	861.052	0.795325	0.275588	2.88592	0.00390267	0.0338254
ENSMUSG00000032040	Dcps	399.903	0.910118	0.315447	2.88517	0.00391199	0.0338338
ENSMUSG00000032777	Gtf3c1	31.1292	1.7302	0.599717	2.88502	0.00391384	0.0338338
ENSMUSG00000034875	Nudt19	61.2419	1.36352	0.472603	2.88512	0.00391265	0.0338338
ENSMUSG00000018848	Rars	51.3725	1.40767	0.488121	2.88386	0.00392838	0.03393
ENSMUSG00000076437	Selenoh	1281.09	0.940412	0.326135	2.88351	0.00393273	0.0339382
ENSMUST00000083988	NA	54.7727	1.02088	0.354207	2.88217	0.00394946	0.0340529
ENSMUSG00000031487	Brf2	41.9933	1.43299	0.497431	2.88078	0.00396698	0.0341744
ENSMUSG00000047098	Rnf31	47.3765	1.48702	0.516251	2.88041	0.00397153	0.034184
ENSMUSG00000026095	Asnsd1	32.6195	1.50486	0.522557	2.87979	0.00397936	0.0342218
ENSMUSG00000038544	Inip	32.9537	1.67058	0.580219	2.87923	0.00398652	0.0342538
ENSMUSG00000031660	Brd7	34.7968	1.69942	0.590355	2.87864	0.00399393	0.0342603
ENSMUSG00000036622	Atp13a2	419.59	0.799948	0.277892	2.87862	0.00399417	0.0342603
ENSMUSG00000105827	H2bc18	22.4039	2.90175	1.00816	2.87827	0.00399864	0.0342692
ENSMUSG00000015671	Psma2	1121.96	0.895818	0.311348	2.87723	0.00401186	0.034301
ENSMUSG00000022439	Parvg	702.867	1.04937	0.364757	2.87689	0.00401615	0.034301
ENSMUSG00000030689	Ino80e	354.794	0.854703	0.29709	2.87691	0.00401588	0.034301
ENSMUSG00000038369	Ncoa6	5.83768	3.80674	1.32296	2.87744	0.00400915	0.034301
ENSMUSG00000024480	Ap3s1	158.957	1.17626	0.408909	2.87658	0.00402012	0.0343055
ENSMUSG00000020741	Cluh	146.423	1.01947	0.354686	2.8743	0.00404923	0.034478
ENSMUSG00000032872	Cyb5r4	26.6785	1.4476	0.503614	2.87443	0.00404756	0.034478
ENSMUSG00000046541	Zfp526	13.3139	2.43344	0.846653	2.87418	0.00405073	0.034478
ENSMUSG00000026248	Mrpl44	133.277	1.19583	0.416186	2.8733	0.00406214	0.0345177
ENSMUSG00000054874	Pcnx3	53.1688	1.11353	0.387548	2.87328	0.00406233	0.0345177
ENSMUSG00000029551	Psmg3	848.245	0.850611	0.296105	2.87267	0.00407018	0.0345548
ENSMUSG00000015733	Capza2	75.6926	1.16025	0.403997	2.87193	0.0040797	0.0346061
ENSMUSG00000031381	Piga	19.7463	1.68225	0.585849	2.87147	0.00408572	0.0346245
ENSMUSG00000066613	Zfp932	7.06271	2.71904	0.946995	2.87123	0.00408883	0.0346245
ENSMUSG00000059479	B3gnt8	273.004	-0.781385	0.272254	-2.87006	0.00410392	0.0347228
ENSMUSG00000049960	Mrps16	1216.9	0.720488	0.251096	2.86938	0.00411283	0.0347686
ENSMUSG00000033272	Slc35a4	611.901	0.822462	0.286716	2.86856	0.00412349	0.0347786
ENSMUSG00000042709	Atpaf2	142.999	1.24572	0.43428	2.86848	0.0041245	0.0347786
ENSMUSG00000068267	Cenpb	111.572	0.903509	0.314947	2.86876	0.00412082	0.0347786
ENSMUSG00000026767	Mindy3	5.78366	2.79981	0.976378	2.86755	0.00413662	0.0348475
ENSMUST00000083211	NA	74.9219	0.850799	0.296723	2.86732	0.00413968	0.0348475
ENSMUSG00000099647	Gm5776	37.002	1.53756	0.536341	2.86676	0.00414703	0.03488
ENSMUSG00000029446	Psph	426.904	0.845383	0.295109	2.86465	0.00417474	0.0350833
ENSMUSG00000017778	Cox7c	1800.68	0.834245	0.291522	2.86168	0.00421396	0.035274
ENSMUSG00000019792	Trmt11	5.91134	3.053	1.06694	2.86145	0.00421712	0.035274
ENSMUSG00000020922	Lsm12	51.9973	1.73029	0.604567	2.86204	0.00420925	0.035274
ENSMUSG00000023994	Nfya	12.572	2.00211	0.6995	2.8622	0.00420709	0.035274
ENSMUSG00000071528	Atp5md	3295.36	0.730337	0.255146	2.86243	0.00420411	0.035274
ENSMUSG00000095123	Gm21781	43.4655	1.2407	0.433608	2.86133	0.0042187	0.035274
ENSMUSG00000006373	Pgrmc1	45.9613	1.42179	0.497213	2.85951	0.00424294	0.0354469
ENSMUSG00000007812	Zfp655	30.0969	1.68129	0.588785	2.85552	0.00429669	0.0356291
ENSMUSG00000026857	Ntmt1	772.311	0.683008	0.239157	2.8559	0.00429149	0.0356291
ENSMUSG00000026895	Ndufa8	427.424	0.814632	0.285227	2.85609	0.00428895	0.0356291
ENSMUSG00000028796	Phc2	62.0183	1.09266	0.382488	2.85672	0.00428037	0.0356291
ENSMUSG00000029632	Ndufa4	1056.43	0.811703	0.284255	2.85555	0.00429628	0.0356291
ENSMUSG00000034908	Sidt2	145.724	1.01841	0.356632	2.85563	0.0042951	0.0356291
ENSMUSG00000037351	Actr1b	112.336	1.07253	0.375602	2.8555	0.00429698	0.0356291
ENSMUSG00000047592	Nxpe5	11.6743	-2.2317	0.78129	-2.85643	0.00428433	0.0356291
ENSMUSG00000078881	Gm14434	7.57718	2.88049	1.00864	2.85581	0.00429268	0.0356291
ENSMUSG00000026021	Sumo1	130.424	0.993678	0.34803	2.85515	0.00430164	0.0356381
ENSMUSG00000007080	Pole	15.2933	1.74877	0.612739	2.85402	0.004317	0.0357356
ENSMUSG00000039630	Hnrnpu	95.2117	1.39295	0.488376	2.85221	0.00434164	0.0359096
ENSMUSG00000020167	Tcf3	205.9	1.02842	0.360856	2.84994	0.0043728	0.0360867
ENSMUSG00000029404	Arl6ip4	186.061	1.00148	0.351414	2.84985	0.00437393	0.0360867
ENSMUSG00000092607	Scnm1	82.1405	1.02441	0.359443	2.84998	0.00437221	0.0360867
ENSMUSG00000041870	Ankrd13a	74.2828	1.05566	0.370632	2.84827	0.00439578	0.036237
ENSMUSG00000028312	Smc2	19.3282	1.96662	0.690663	2.84743	0.00440733	0.0363021
ENSMUSG00000025224	Gbf1	32.5276	1.61336	0.566753	2.84668	0.00441783	0.0363585
ENSMUSG00000046671	Mtfr1l	151.323	0.919948	0.323199	2.84638	0.00442187	0.0363617
ENSMUSG00000051989	Smim11	95.7163	0.894099	0.314164	2.84596	0.00442776	0.03638
ENSMUSG00000043131	Mob1a	13.8437	2.00714	0.705344	2.84562	0.00443252	0.0363891
ENSMUSG00000020142	Slc1a4	41.9579	1.67855	0.590107	2.84448	0.00444845	0.0364097
ENSMUSG00000023330	Dtwd1	31.4712	1.53015	0.537951	2.8444	0.00444953	0.0364097
ENSMUSG00000024346	Pfdn1	173.699	0.95233	0.33481	2.84439	0.00444967	0.0364097
ENSMUSG00000030802	Bckdk	973.888	0.724504	0.254695	2.8446	0.00444673	0.0364097
ENSMUSG00000006715	Gmnn	74.4417	1.07656	0.378561	2.84381	0.0044578	0.0364463
ENSMUSG00000022075	Rhobtb2	28.5176	1.37161	0.482444	2.84304	0.00446856	0.0364931
ENSMUSG00000040731	Eif4h	758.765	0.918796	0.323193	2.84287	0.00447086	0.0364931
ENSMUSG00000028772	Zcchc17	101.278	1.1149	0.392213	2.84259	0.00447491	0.0364962
ENSMUSG00000000827	Tpd52l2	268.796	0.937348	0.329867	2.8416	0.00448882	0.0365797
ENSMUSG00000024622	Hmgxb3	39.3217	1.50974	0.531393	2.8411	0.00449578	0.0366064
ENSMUSG00000001056	Nhp2	3847.83	0.750334	0.264235	2.83965	0.00451633	0.0367436
ENSMUSG00000039852	Rere	17.4644	2.51264	0.884985	2.83919	0.00452279	0.0367662
ENSMUSG00000103726	Gm30074	4.36614	-3.67397	1.2943	-2.83859	0.00453138	0.0368059
ENSMUSG00000018428	Akap1	12.3179	1.91114	0.67348	2.8377	0.00454393	0.0368778
ENSMUSG00000002307	Daxx	35.2554	1.54289	0.544459	2.83381	0.00459965	0.0372995
ENSMUSG00000118087	4833438C02Rik	25.6279	1.49089	0.526296	2.83281	0.00461414	0.0373866
ENSMUSG00000023353	Agap3	37.7135	1.19069	0.420426	2.8321	0.00462439	0.0374093
ENSMUSG00000028524	Sgip1	11.0914	2.27712	0.804042	2.83209	0.00462447	0.0374093
ENSMUSG00000038963	Slco4a1	54.3065	-1.32722	0.468815	-2.83102	0.00463998	0.0374739
ENSMUSG00000054079	Utp18	13.6245	2.1096	0.745161	2.83106	0.00463936	0.0374739
ENSMUSG00000025132	Arhgdia	1601.81	0.788884	0.278687	2.83072	0.00464437	0.0374789
ENSMUSG00000020739	Nup85	236.054	1.0445	0.369063	2.83015	0.00465268	0.0375117
ENSMUSG00000021675	F2rl2	10.3813	-2.08143	0.735981	-2.82811	0.00468236	0.0375117
ENSMUSG00000021993	Mipep	37.5725	1.55274	0.548986	2.82838	0.0046784	0.0375117
ENSMUSG00000025860	Xiap	11.1047	2.74815	0.971116	2.82988	0.00465648	0.0375117
ENSMUSG00000032306	Mpi	60.1118	1.17422	0.415166	2.82832	0.00467934	0.0375117
ENSMUSG00000032966	Fkbp1a	1029.91	0.770421	0.272325	2.82905	0.00466871	0.0375117
ENSMUSG00000033589	Reep4	136.483	1.02433	0.362087	2.82896	0.00467001	0.0375117
ENSMUSG00000074211	Sdhaf1	227.126	0.80323	0.283994	2.82833	0.00467909	0.0375117
ENSMUSG00000086414	Gm15645	20.1699	2.14747	0.759015	2.82928	0.00466526	0.0375117
ENSMUSG00000040943	Tet2	10.9507	-2.3234	0.82171	-2.82752	0.00469103	0.0375509
ENSMUSG00000004642	Slbp	93.535	0.982077	0.347582	2.82545	0.00472141	0.0375903
ENSMUSG00000004677	Myo9b	24.8701	1.48289	0.524987	2.82462	0.00473373	0.0375903
ENSMUSG00000006050	Sra1	221.494	0.863194	0.305455	2.82593	0.00471439	0.0375903
ENSMUSG00000020368	Canx	123.242	1.11495	0.394605	2.82549	0.00472077	0.0375903
ENSMUSG00000026036	Nif3l1	126.9	1.15527	0.40883	2.82581	0.00471619	0.0375903
ENSMUSG00000031976	Urb2	9.33834	3.24552	1.14841	2.8261	0.00471187	0.0375903
ENSMUSG00000032575	Manf	484.768	0.897559	0.317742	2.8248	0.00473101	0.0375903
ENSMUSG00000041264	Uspl1	25.719	1.62423	0.574637	2.82653	0.00470554	0.0375903
ENSMUSG00000045767	B230219D22Rik	34.4717	1.227	0.434343	2.82496	0.00472859	0.0375903
ENSMUSG00000053091	Lins1	7.27105	3.4862	1.2342	2.82467	0.00473299	0.0375903
ENSMUSG00000060938	Rpl26	2250.58	0.841375	0.297913	2.82423	0.00473946	0.0376058
ENSMUSG00000033809	Alg3	196.086	0.805611	0.285355	2.82319	0.0047549	0.0376083
ENSMUSG00000061559	Skic8	100.768	1.11922	0.396361	2.82374	0.00474667	0.0376083
ENSMUSG00000061650	Med9	91.9132	1.00622	0.356382	2.82342	0.00475139	0.0376083
ENSMUSG00000109168	Gm44709	24.6768	1.38764	0.491492	2.82332	0.0047529	0.0376083
ENSMUSG00000031783	Polr2c	1407.2	0.764908	0.270963	2.82292	0.00475882	0.0376094
ENSMUSG00000001467	Cyp51	27.2351	2.02654	0.717972	2.8226	0.00476366	0.0376178
ENSMUSG00000017421	Zfp207	85.9055	1.2141	0.430444	2.82056	0.00479394	0.0377981
ENSMUSG00000042688	Mapk6	30.0565	1.19085	0.422206	2.82055	0.00479409	0.0377981
ENSMUSG00000029171	Pgm2	7.04754	3.37396	1.19647	2.81994	0.00480327	0.0378319
ENSMUSG00000063052	Lrrc40	15.0086	2.29295	0.813174	2.81976	0.00480598	0.0378319
ENSMUSG00000079215	Zfp664	8.61909	2.79738	0.992441	2.81868	0.0048221	0.0379288
ENSMUSG00000011837	Snapc2	238.063	0.90265	0.320267	2.81843	0.00482593	0.0379289
ENSMUSG00000026662	Sephs1	46.1091	1.4186	0.503443	2.8178	0.00483544	0.0379737
ENSMUSG00000002105	Slc39a13	20.5858	-1.7464	0.620064	-2.81648	0.00485528	0.0380581
ENSMUSG00000006315	Tmem147	1737.2	0.807842	0.286841	2.81634	0.00485736	0.0380581
ENSMUSG00000021018	Polr2h	262.373	0.963748	0.342213	2.81622	0.00485918	0.0380581
ENSMUSG00000079480	Pin4	34.6476	1.39563	0.495593	2.81607	0.0048615	0.0380581
ENSMUSG00000019432	Ddx39b	991.585	1.00996	0.358704	2.81557	0.00486909	0.0380876
ENSMUSG00000072553	Gm525	27.7558	-1.2185	0.432851	-2.81506	0.00487678	0.0381178
ENSMUSG00000004931	Apba3	224.659	0.754332	0.268056	2.81409	0.0048916	0.038171
ENSMUSG00000030505	Prmt3	29.8476	1.44676	0.514156	2.81386	0.00489509	0.038171
ENSMUSG00000070923	Klhl9	12.3953	1.69461	0.602166	2.81419	0.00489003	0.038171
ENSMUSG00000028527	Ak4	13.1799	-2.45269	0.872164	-2.81219	0.00492053	0.0383363
ENSMUSG00000078681	Tm2d3	722.817	0.675081	0.240075	2.81196	0.004924	0.0383363
ENSMUSG00000024142	Mlst8	77.6266	1.16683	0.415251	2.80993	0.0049552	0.0384889
ENSMUSG00000047003	Zfp41	7.96984	2.91521	1.03745	2.80998	0.00495446	0.0384889
ENSMUSG00000067148	Polr1c	594.45	0.81859	0.291304	2.81008	0.00495285	0.0384889
ENSMUSG00000022521	Crebbp	36.4947	1.27118	0.452535	2.80903	0.00496914	0.0385671
ENSMUSG00000015749	Anp32e	74.6849	1.38642	0.493994	2.80654	0.00500759	0.0388049
ENSMUSG00000101431	Gm7901	123.637	1.04628	0.372793	2.80661	0.00500664	0.0388049
ENSMUSG00000085241	Snhg3	224.951	1.0097	0.359848	2.80592	0.00501732	0.0388501
ENSMUSG00000068922	Msto1	309.903	0.846822	0.301867	2.80528	0.00502727	0.0388968
ENSMUSG00000032112	Trappc4	443.641	0.799598	0.285171	2.80393	0.0050484	0.03903
ENSMUSG00000039275	Foxk2	26.1504	1.57276	0.561163	2.80267	0.0050681	0.0391519
ENSMUSG00000017707	Serinc3	300.264	0.777239	0.277376	2.80211	0.0050769	0.0391894
ENSMUSG00000006378	Gcat	2659.13	0.645869	0.230552	2.80141	0.00508799	0.0392142
ENSMUSG00000021179	Nrde2	19.5443	2.17019	0.774624	2.80161	0.00508486	0.0392142
ENSMUSG00000047989	Ino80c	96.6946	1.20968	0.431871	2.80102	0.00509418	0.0392315
ENSMUSG00000038351	Sgsm2	6.90225	2.90603	1.03763	2.80064	0.00510017	0.0392472
ENSMUSG00000014980	Tsen15	56.8926	1.1465	0.409654	2.7987	0.00513088	0.0394015
ENSMUSG00000022564	Grina	184.284	-0.799434	0.285653	-2.79862	0.0051321	0.0394015
ENSMUSG00000023932	Cdc5l	25.6516	1.79016	0.63955	2.7991	0.00512453	0.0394015
ENSMUSG00000000384	Tbrg4	501.472	0.780697	0.27908	2.7974	0.00515161	0.0394904
ENSMUSG00000050812	Ecpas	12.1732	1.92191	0.687019	2.79746	0.00515056	0.0394904
ENSMUSG00000050592	Fam78a	6.5328	3.50938	1.25469	2.797	0.00515801	0.039509
ENSMUSG00000022881	Rfc4	136.83	1.04904	0.375138	2.79641	0.00516745	0.0395508
ENSMUSG00000000399	Ndufa9	473.849	0.894147	0.319807	2.7959	0.0051756	0.0395524
ENSMUSG00000091537	Tma7	562.492	0.862938	0.308634	2.79599	0.00517405	0.0395524
ENSMUSG00000031353	Rbbp7	123.771	1.09223	0.391078	2.79287	0.00522424	0.0398629
ENSMUSG00000080921	Rpl38-ps2	718.234	0.810074	0.290026	2.79311	0.00522042	0.0398629
ENSMUSG00000017221	Psmd3	570.706	0.817524	0.292779	2.79229	0.00523359	0.0398731
ENSMUSG00000024170	Telo2	189.943	0.83539	0.299156	2.79249	0.00523046	0.0398731
ENSMUSG00000024944	Arl2	558.409	0.780133	0.279533	2.79085	0.00525705	0.0400124
ENSMUSG00000041130	Zfp598	18.0782	1.69581	0.607672	2.79067	0.00525993	0.0400124
ENSMUSG00000034157	Cipc	5.76776	3.97074	1.42307	2.79026	0.0052665	0.0400319
ENSMUSG00000060376	Bckdha	753.6	-0.665538	0.238585	-2.78953	0.00527853	0.0400927
ENSMUSG00000039018	Mtg1	268.83	0.844122	0.302691	2.78873	0.00529155	0.0401609
ENSMUSG00000002728	Naa20	114.036	0.952174	0.341506	2.78816	0.00530089	0.0401987
ENSMUSG00000020628	Trappc12	34.7127	1.43462	0.514582	2.78793	0.00530462	0.0401987
ENSMUSG00000022781	Pak2	18.8842	1.52993	0.548892	2.7873	0.00531492	0.0402462
ENSMUSG00000087177	E130307A14Rik	5.06543	2.82484	1.01361	2.78692	0.00532123	0.0402633
ENSMUSG00000074247	Dda1	447.531	0.71767	0.257554	2.78648	0.00532834	0.0402865
ENSMUSG00000020477	Mrps24	1615.5	0.663229	0.238039	2.78622	0.0053327	0.0402888
ENSMUSG00000024414	Mrpl27	335.575	0.824902	0.29613	2.78561	0.00534275	0.0403334
ENSMUSG00000025869	Nop16	536.161	0.856133	0.307391	2.78516	0.00535018	0.0403334
ENSMUSG00000117327	Gm6467	222.237	0.679124	0.24384	2.78512	0.00535077	0.0403334
ENSMUSG00000020694	Tlk2	8.83522	2.76055	0.991921	2.78304	0.00538525	0.0403648
ENSMUSG00000021546	Hnrnpk	345.4	1.1601	0.416634	2.78445	0.00536179	0.0403648
ENSMUSG00000026864	Hspa5	185.834	1.04375	0.375069	2.78281	0.00538903	0.0403648
ENSMUSG00000027597	Ahcy	702.997	0.982207	0.352864	2.78352	0.00537719	0.0403648
ENSMUSG00000027808	Serp1	552.72	0.781636	0.280919	2.78242	0.00539549	0.0403648
ENSMUSG00000027940	Tpm3	290.616	1.06913	0.384238	2.78247	0.00539464	0.0403648
ENSMUSG00000039798	2600006K01Rik	4.40373	-3.81491	1.37025	-2.78409	0.00536775	0.0403648
ENSMUSG00000060636	Rpl35a	2964.84	0.830907	0.298435	2.78421	0.00536576	0.0403648
ENSMUSG00000074476	Spc24	809.756	0.73734	0.264944	2.783	0.00538588	0.0403648
ENSMUSG00000106536	Gm42508	6.61908	3.51872	1.26432	2.7831	0.00538425	0.0403648
ENSMUSG00000021252	Erg28	254.063	0.959046	0.344822	2.78128	0.00541458	0.0404772
ENSMUSG00000001674	Ddx18	58.3037	1.25766	0.452478	2.77948	0.00544453	0.0406705
ENSMUSG00000028670	Lypla2	464.447	0.687979	0.247565	2.77898	0.00545293	0.0407027
ENSMUSG00000075595	Zfp652	6.77747	3.02049	1.08827	2.77549	0.00551179	0.0411111
ENSMUSG00000091803	Cox16	131.755	0.884955	0.318893	2.77508	0.00551874	0.0411322
ENSMUSG00000108435	Gm45051	9.17936	2.45493	0.884894	2.77427	0.00553261	0.0412047
ENSMUSG00000059866	Tnip2	9.83048	2.89524	1.04408	2.773	0.00555425	0.0413349
ENSMUSG00000005417	Mprip	22.7118	1.68003	0.605908	2.77274	0.00555861	0.0413364
ENSMUSG00000019782	Rwdd1	53.349	1.28863	0.464862	2.77207	0.00557008	0.0413399
ENSMUSG00000020526	Znhit3	383.944	0.903559	0.325909	2.77243	0.00556391	0.0413399
ENSMUSG00000051220	Ercc6l	10.3246	2.15241	0.776485	2.77199	0.00557153	0.0413399
ENSMUSG00000036639	Nudt1	388.475	0.821921	0.296548	2.77163	0.00557757	0.0413538
ENSMUSG00000022033	Pbk	33.3916	1.33529	0.481917	2.77079	0.00559212	0.0414308
ENSMUSG00000020677	Ddx52	16.1186	1.8251	0.658787	2.7704	0.00559879	0.0414428
ENSMUSG00000078784	Rbis	183.557	0.968069	0.349457	2.77021	0.00560206	0.0414428
ENSMUSG00000020514	Mrpl22	161.058	1.06206	0.383617	2.76854	0.00563086	0.0415015
ENSMUSG00000020918	Kat2a	116.519	1.1184	0.403893	2.76906	0.00562181	0.0415015
ENSMUSG00000028124	Gclm	119.126	1.12432	0.406048	2.76893	0.00562413	0.0415015
ENSMUSG00000029918	Mrps33	334.118	0.874779	0.315946	2.76876	0.00562693	0.0415015
ENSMUSG00000063550	Nup98	27.517	1.41667	0.511676	2.76869	0.00562817	0.0415015
ENSMUSG00000038170	Pde4dip	6.48413	3.37173	1.21823	2.76774	0.00564471	0.0415728
ENSMUSG00000020899	Pfas	150.683	1.17692	0.425269	2.76747	0.00564926	0.0415755
ENSMUSG00000038227	Hoxa9	32.2977	1.58761	0.573968	2.76602	0.00567444	0.04173
ENSMUSG00000038965	Ube2l3	211.623	0.964811	0.348847	2.76572	0.00567979	0.0417385
ENSMUSG00000028991	Mtor	89.1212	0.849997	0.307447	2.76469	0.00569766	0.0418244
ENSMUSG00000102037	Bcl2a1a	48.765	-1.10835	0.400914	-2.76456	0.00569988	0.0418244
ENSMUSG00000029127	Zbtb49	4.50498	-3.92841	1.4212	-2.76415	0.00570709	0.0418464
ENSMUSG00000113555	Gm10095	22.015	1.43618	0.519642	2.76378	0.00571356	0.041863
ENSMUSG00000056394	Lig1	62.9323	1.31738	0.476754	2.76323	0.00572323	0.041903
ENSMUSG00000021737	Psmd6	86.2429	1.16167	0.42077	2.76082	0.0057657	0.0421829
ENSMUSG00000022538	Lsg1	29.1493	1.88294	0.682142	2.76034	0.0057742	0.042214
ENSMUSG00000031634	Ufsp2	34.6378	1.30033	0.47114	2.75997	0.00578075	0.0422309
ENSMUSG00000031754	Nudt21	242.181	0.979095	0.354965	2.75829	0.0058105	0.0423957
ENSMUSG00000036779	Tent4b	5.59699	2.88803	1.04707	2.75821	0.00581183	0.0423957
ENSMUSG00000020572	Nampt	7.46705	3.37234	1.22305	2.75733	0.00582749	0.0424788
ENSMUSG00000046034	Otulin	39.1859	1.35032	0.489959	2.75599	0.00585154	0.0426229
ENSMUSG00000016253	Nelfcd	138.424	1.04942	0.380918	2.75497	0.00586978	0.0427245
ENSMUSG00000001025	S100a6	109.11	-0.954423	0.346544	-2.75412	0.00588499	0.0427312
ENSMUSG00000001707	Eef1e1	233.488	0.911479	0.330993	2.75377	0.00589133	0.0427312
ENSMUSG00000018068	Ints2	11.341	2.54815	0.925349	2.75372	0.00589219	0.0427312
ENSMUSG00000034243	Golgb1	10.6483	2.09948	0.76216	2.75465	0.00587548	0.0427312
ENSMUSG00000057278	Snrpg	690.557	0.86381	0.313627	2.75426	0.00588251	0.0427312
ENSMUSG00000056167	Cnot10	28.2215	1.55777	0.566137	2.75157	0.00593106	0.0429818
ENSMUSG00000037007	Zfp113	35.3141	-1.90478	0.692586	-2.75025	0.00595501	0.043124
ENSMUSG00000021731	Mrps30	167.186	1.08384	0.394173	2.74966	0.00596564	0.0431696
ENSMUSG00000029623	Pdap1	86.5899	0.882353	0.321124	2.7477	0.00600147	0.0433972
ENSMUSG00000003363	Pld3	78.2598	-1.18251	0.430417	-2.74736	0.0060077	0.0434108
ENSMUSG00000023942	Slc29a1	810.987	0.749919	0.273023	2.74672	0.00601937	0.043432
ENSMUSG00000032410	Xrn1	44.3548	1.37301	0.499869	2.74674	0.00601905	0.043432
ENSMUSG00000006728	Cdk4	2626.22	0.820104	0.298765	2.74498	0.00605138	0.0435681
ENSMUSG00000020803	Txndc17	77.0967	1.07065	0.390008	2.74518	0.00604769	0.0435681
ENSMUSG00000028931	Kcnab2	455.148	0.776039	0.282691	2.74519	0.00604767	0.0435681
ENSMUSG00000030042	Pole4	262.559	0.856826	0.312493	2.7419	0.00610844	0.0438838
ENSMUSG00000031358	Msl3	13.483	1.85492	0.676469	2.74206	0.00610543	0.0438838
ENSMUSG00000053559	Smagp	64.3713	1.17346	0.427933	2.74215	0.00610385	0.0438838
ENSMUSG00000036752	Tubb4b	2247.58	0.883717	0.322401	2.74105	0.00612433	0.0439345
ENSMUSG00000040097	Flywch1	82.5015	0.920616	0.335834	2.74128	0.00611996	0.0439345
ENSMUSG00000024319	Vps52	183.992	0.979314	0.35733	2.74064	0.00613191	0.0439471
ENSMUSG00000070372	Capza1	86.7994	1.05587	0.385286	2.74048	0.00613493	0.0439471
ENSMUSG00000020456	Ogdh	92.0149	1.24893	0.455777	2.74022	0.00613981	0.0439504
ENSMUSG00000007050	Lsm2	552.933	0.834857	0.305019	2.73707	0.00619893	0.0443347
ENSMUSG00000019710	Mrpl24	339.77	0.894946	0.326994	2.73689	0.0062024	0.0443347
ENSMUSG00000056211	R3hdm1	62.9614	1.08239	0.395553	2.7364	0.00621163	0.0443688
ENSMUSG00000020362	Cnot6	19.9376	1.92491	0.70368	2.73549	0.00622878	0.0444079
ENSMUSG00000028790	Khdrbs1	38.3438	1.35787	0.496345	2.73573	0.00622413	0.0444079
ENSMUSG00000070697	Utp3	18.8874	1.5376	0.562162	2.73516	0.00623496	0.0444079
ENSMUSG00000073838	Tufm	572.34	0.826019	0.301982	2.73533	0.00623185	0.0444079
ENSMUSG00000025193	Cutc	6.40134	2.4775	0.906071	2.73434	0.00625063	0.0444877
ENSMUSG00000030612	Mrpl46	110.284	0.833585	0.304977	2.73327	0.00627081	0.0445994
ENSMUSG00000045509	Gpr150	6.6532	2.96302	1.08433	2.73259	0.0062838	0.044628
ENSMUSG00000069270	H2ac6	42.8829	1.23235	0.450965	2.73269	0.00628192	0.044628
ENSMUSG00000022724	Riox2	25.9856	1.56758	0.573784	2.732	0.00629506	0.0446518
ENSMUSG00000054008	Ndst1	7.93949	3.43283	1.25655	2.73195	0.00629612	0.0446518
ENSMUSG00000036875	Dna2	18.8336	1.85932	0.68065	2.73169	0.00630108	0.0446551
ENSMUSG00000003038	Hmgn2	2516.1	0.845	0.309485	2.73034	0.00632681	0.0447418
ENSMUSG00000021694	Ercc8	26.9119	1.5508	0.567919	2.73067	0.00632051	0.0447418
ENSMUSG00000029647	Pan3	59.5211	1.20315	0.440628	2.73054	0.00632303	0.0447418
ENSMUSG00000066441	Rdh11	28.2223	1.99119	0.729377	2.72998	0.00633373	0.044759
ENSMUSG00000038582	Pptc7	5.3372	2.70029	0.989209	2.72975	0.00633828	0.0447593
ENSMUSG00000037815	Ctnna1	13.1306	2.11685	0.776013	2.72785	0.00637487	0.0449539
ENSMUSG00000039660	Spout1	246.731	0.863029	0.316362	2.72798	0.00637237	0.0449539
ENSMUSG00000030649	Anapc15	183.692	0.99944	0.366503	2.72696	0.006392	0.044979
ENSMUSG00000035325	Sec31a	36.9602	1.36613	0.500898	2.72736	0.00638434	0.044979
ENSMUSG00000053929	Cyhr1	15.0848	1.69665	0.622171	2.72698	0.00639161	0.044979
ENSMUSG00000031537	Ikbkb	104.873	0.988165	0.362429	2.72651	0.00640086	0.0450096
ENSMUSG00000057134	Ado	58.9705	1.03421	0.379362	2.72618	0.00640727	0.0450228
ENSMUSG00000021243	Fcf1	153.553	0.877672	0.322023	2.7255	0.00642049	0.0450839
ENSMUSG00000091655	Gm8741	293.618	0.895754	0.328759	2.72465	0.00643694	0.0451675
ENSMUSG00000004667	Polr2e	1490.59	0.747833	0.274521	2.72414	0.00644689	0.0451736
ENSMUSG00000039128	Cdc123	78.6832	1.04505	0.38361	2.72424	0.00644493	0.0451736
ENSMUSG00000032436	Cmtm7	6431.29	0.670113	0.246129	2.72261	0.0064769	0.045352
ENSMUSG00000047260	Emc6	507.436	0.842056	0.309431	2.72131	0.00650239	0.0454984
ENSMUSG00000028247	Coq3	17.6615	1.56435	0.574985	2.72068	0.00651477	0.045553
ENSMUSG00000004562	Arhgef40	31.2007	1.73163	0.636615	2.72006	0.00652702	0.0455635
ENSMUSG00000025613	Cct8	158.669	1.20576	0.443298	2.71997	0.00652873	0.0455635
ENSMUSG00000025722	Wdr73	206.844	0.967204	0.355632	2.71968	0.00653458	0.0455635
ENSMUSG00000027323	Rad51	52.1034	1.22651	0.450977	2.71968	0.00653449	0.0455635
ENSMUSG00000004789	Dlst	74.55	1.15925	0.426455	2.71834	0.00656112	0.0457165
ENSMUSG00000030204	Ddx47	164.421	1.02799	0.378265	2.71763	0.00657508	0.0457817
ENSMUSG00000019461	Plscr3	131.641	0.990526	0.364551	2.71711	0.00658541	0.0458216
ENSMUSG00000025353	Ormdl2	258.138	0.8612	0.317081	2.71603	0.00660709	0.0459324
ENSMUSG00000026080	Chst10	11.2653	3.25884	1.20003	2.71562	0.00661519	0.0459324
ENSMUSG00000085175	Gm11423	12.1035	1.87151	0.689128	2.71577	0.00661223	0.0459324
ENSMUSG00000004561	Mettl17	33.1771	1.36851	0.504133	2.71458	0.00663599	0.0460262
ENSMUSG00000051518	Rps19bp1	186.063	0.842341	0.310314	2.71448	0.00663795	0.0460262
ENSMUSG00000048758	Rpl29	1966.92	0.85069	0.313433	2.7141	0.00664559	0.0460471
ENSMUSG00000024277	Mapre2	53.0851	1.27166	0.468661	2.71339	0.00665981	0.0460815
ENSMUST00000139225	NA	90.547	0.950442	0.350255	2.71357	0.00665624	0.0460815
ENSMUSG00000019188	H13	1516.17	0.75237	0.277332	2.71288	0.0066701	0.0461206
ENSMUSG00000019777	Hdac2	22.599	1.49812	0.55236	2.71222	0.00668336	0.0461801
ENSMUSG00000019437	Tlcd1	65.7773	1.11142	0.410067	2.71033	0.00672169	0.0464128
ENSMUSG00000028409	Smu1	139.88	1.01943	0.376288	2.70917	0.00674511	0.0465422
ENSMUSG00000052456	Get3	561.061	0.778604	0.287432	2.70883	0.00675216	0.0465586
ENSMUSG00000020402	Vdac1	294.481	0.972222	0.358991	2.70821	0.00676473	0.0466129
ENSMUSG00000063275	Hacd1	236.836	0.947234	0.349814	2.70782	0.00677267	0.0466353
ENSMUSG00000027637	Rab5if	1947.37	0.903263	0.333685	2.70694	0.00679073	0.0467274
ENSMUSG00000000531	Tamalin	6.39016	3.12116	1.15326	2.70639	0.00680187	0.0467716
ENSMUSG00000046873	Mbtps2	5.65674	3.39066	1.25295	2.70615	0.00680689	0.0467739
ENSMUSG00000079481	Nhsl2	15.4683	-2.73577	1.0117	-2.70413	0.0068483	0.0470259
ENSMUSG00000026496	Parp1	105.354	0.847661	0.313878	2.70061	0.00692127	0.0473961
ENSMUSG00000029499	Pxmp2	9.96937	2.23076	0.825974	2.70076	0.0069182	0.0473961
ENSMUSG00000039263	Npepl1	425.592	0.739511	0.273804	2.70088	0.00691563	0.0473961
ENSMUSG00000055044	Pdlim1	71.3997	1.15519	0.427718	2.70081	0.00691711	0.0473961
ENSMUSG00000010362	Rdm1	98.8064	-0.870156	0.322412	-2.69889	0.00695708	0.0476086
ENSMUSG00000069899	Gm12166	18.1483	3.26579	1.21062	2.69761	0.00698385	0.0477589
ENSMUSG00000038372	Gmds	21.8226	1.36046	0.504479	2.69676	0.00700173	0.0478484
ENSMUSG00000032551	1110059G10Rik	7.40973	2.52359	0.936061	2.69597	0.00701845	0.0479297
ENSMUSG00000024985	Tcf7l2	6.5169	-2.8872	1.07113	-2.69546	0.0070292	0.0479373
ENSMUSG00000052419	Smim30	129.98	0.968952	0.359455	2.69562	0.00702586	0.0479373
ENSMUSG00000090207	4930524O07Rik	11.3693	2.44651	0.908403	2.69319	0.00707712	0.0482311
ENSMUSG00000019080	Mfsd3	218.649	0.815951	0.303098	2.69204	0.00710169	0.0483497
ENSMUSG00000029822	Osbpl3	9.7857	-2.39075	0.888197	-2.69169	0.00710911	0.0483497
ENSMUSG00000030652	Coq7	74.2489	1.08668	0.403691	2.69186	0.00710557	0.0483497
ENSMUSG00000020077	Srgn	478.027	-0.912491	0.339083	-2.69106	0.00712259	0.048401
ENSMUSG00000074797	Itpa	220.479	0.892289	0.331597	2.69088	0.00712637	0.048401
ENSMUSG00000025534	Gusb	523.737	0.927886	0.344905	2.69026	0.00713955	0.0484121
ENSMUSG00000027411	Vps16	42.3063	1.33922	0.497848	2.69002	0.00714472	0.0484121
ENSMUSG00000027490	E2f1	111.986	0.784675	0.291712	2.68989	0.00714748	0.0484121
ENSMUSG00000038690	Atp5j2	4174.92	0.6547	0.243361	2.69024	0.00713997	0.0484121
ENSMUSG00000005354	Txn2	1142.31	0.700411	0.260607	2.68761	0.00719646	0.0486994
ENSMUSG00000024827	Gldc	107	0.801313	0.298167	2.68746	0.00719968	0.0486994
ENSMUSG00000024273	2700062C07Rik	25.7909	1.44085	0.536199	2.68716	0.00720631	0.0487111
ENSMUSG00000060098	Prmt7	427.135	0.866588	0.322543	2.68673	0.00721542	0.0487396
ENSMUSG00000045598	Zfp553	17.9361	1.8853	0.701955	2.68578	0.007236	0.0487463
ENSMUSG00000049036	Tmem121	48.0394	1.16987	0.435481	2.68638	0.00722314	0.0487463
ENSMUSG00000051978	Erich1	9.35345	2.091	0.778424	2.6862	0.00722703	0.0487463
ENSMUSG00000059981	Taok2	25.6096	1.49039	0.554891	2.68591	0.00723323	0.0487463
ENSMUSG00000038545	Cul7	6.02556	3.95174	1.47152	2.68549	0.00724242	0.0487565
ENSMUSG00000032459	Mrps22	35.9099	1.36563	0.508629	2.68493	0.0072545	0.0488048
ENSMUSG00000005410	Mcm5	1720.86	0.763845	0.284521	2.68467	0.00726015	0.0488098
ENSMUSG00000020780	Srp68	160.192	1.09358	0.407565	2.6832	0.00729216	0.0489667
ENSMUSG00000027215	Cd82	165.105	0.945073	0.352256	2.68292	0.00729826	0.0489667
ENSMUSG00000036352	Ubac1	50.8986	1.26706	0.472231	2.68314	0.00729338	0.0489667
ENSMUSG00000018287	Spag7	90.8553	0.890432	0.332111	2.68112	0.00733752	0.0491639
ENSMUSG00000021290	Atp5mpl	747.85	0.842927	0.314391	2.68114	0.00733713	0.0491639
ENSMUSG00000038503	Mesd	65.3242	1.3264	0.495059	2.67927	0.00737832	0.049404
ENSMUSG00000024082	Ndufaf7	49.5531	1.17644	0.439244	2.67832	0.00739914	0.0494769
ENSMUSG00000056629	Fkbp2	300.053	0.770691	0.287751	2.67832	0.00739916	0.0494769
ENSMUSG00000024078	Ttc27	11.6327	2.15713	0.805755	2.67715	0.00742512	0.0495017
ENSMUSG00000028677	Rnf220	131.566	0.899449	0.335987	2.67703	0.00742775	0.0495017
ENSMUSG00000037486	Asxl2	7.73606	-2.71126	1.01265	-2.6774	0.00741958	0.0495017
ENSMUSG00000057506	Bloc1s2	154.714	0.894178	0.334015	2.67706	0.00742714	0.0495017
ENSMUSG00000107029	Gm43123	67.1417	1.02365	0.382278	2.67775	0.00741176	0.0495017
ENSMUSG00000036223	Ska1	29.9867	1.49096	0.557051	2.67653	0.00743895	0.0495432
ENSMUSG00000013701	Timm23	643.584	0.943952	0.352864	2.67511	0.00747037	0.0497192
ENSMUSG00000031575	Ash2l	109.435	1.1324	0.423394	2.67457	0.00748261	0.0497674
ENSMUSG00000024338	Psmb8	3435.97	0.714225	0.267067	2.67433	0.00748785	0.0497689
ENSMUSG00000024939	Fam89b	219.829	0.685798	0.2565	2.67367	0.00750259	0.0498336
ENSMUSG00000048277	Syngr2	926.444	0.773841	0.289476	2.67325	0.00751199	0.0498628
ENSMUSG00000024370	Cdc23	55.7666	1.22656	0.458901	2.67281	0.00752184	0.0498949
ENSMUSG00000021139	Gm20498	40.32	1.26363	0.472896	2.67212	0.00753746	0.0499651
ENSMUSG00000026659	Dusp12	28.7634	1.38431	0.51829	2.67092	0.00756438	0.0501103
ENSMUSG00000086606	Gm13205	9.67734	3.36494	1.26005	2.67048	0.00757437	0.050143
ENSMUSG00000043284	Tmem11	214.301	0.851514	0.318897	2.67018	0.00758096	0.0501533
ENSMUSG00000036850	Mrpl41	356.988	0.766478	0.287107	2.66966	0.0075928	0.0501982
ENSMUSG00000069267	H3c2	98.6149	1.13527	0.42534	2.66909	0.00760576	0.0502505
ENSMUSG00000028649	Macf1	12.6877	1.70805	0.640032	2.66869	0.00761473	0.0502764
ENSMUSG00000020101	Vsir	112.728	-1.01919	0.382003	-2.668	0.00763034	0.0502924
ENSMUSG00000029169	Dhx15	62.4296	1.15579	0.433189	2.6681	0.00762806	0.0502924
ENSMUSG00000037905	Bri3bp	510.903	0.877649	0.328991	2.66769	0.00763736	0.0502924
ENSMUSG00000092595	Gm20427	89.1572	1.09856	0.411789	2.66778	0.00763549	0.0502924
ENSMUSG00000051456	Hspb3	7.63546	2.14425	0.803852	2.66747	0.00764248	0.0502928
ENSMUSG00000023186	Vwa5a	5.06868	3.74278	1.40325	2.66723	0.007648	0.0502959
ENSMUSG00000024359	Hspa9	159.622	1.17001	0.438913	2.6657	0.00768294	0.0504922
ENSMUSG00000058655	Eif4b	150.466	1.20549	0.452437	2.66444	0.00771177	0.0506483
ENSMUSG00000052253	Zfp622	104.735	1.15032	0.43183	2.66383	0.00772576	0.0507067
ENSMUSG00000028140	Mrpl9	89.0617	0.963276	0.361697	2.66321	0.00773993	0.0507573
ENSMUSG00000028797	Tmem234	413.929	0.938722	0.352499	2.66305	0.00774368	0.0507573
ENSMUSG00000014504	Srp19	60.6361	1.08862	0.40895	2.66198	0.00776814	0.0508842
ENSMUSG00000035085	1700020L24Rik	102.12	-0.78898	0.296437	-2.66154	0.00777833	0.0509173
ENSMUSG00000030120	Mlf2	493.387	0.707189	0.26586	2.66	0.00781403	0.0511174
ENSMUSG00000013033	Adgrl1	8.5021	2.84488	1.07014	2.65844	0.00785045	0.0513026
ENSMUSG00000033047	Eif3l	386.032	0.987071	0.371311	2.65834	0.00785264	0.0513026
ENSMUSG00000001143	Lman2l	67.5975	1.03321	0.388912	2.65667	0.00789165	0.0514898
ENSMUSG00000035370	Gm49322	13.612	3.72384	1.40169	2.65668	0.00789153	0.0514898
ENSMUSG00000021520	Uqcrb	231.435	0.931496	0.350737	2.65582	0.00791152	0.0515856
ENSMUSG00000024400	Wdr33	38.3697	1.17678	0.443311	2.65452	0.00794206	0.0517395
ENSMUSG00000086583	Gm15500	530.088	0.945559	0.356226	2.65438	0.00794553	0.0517395
ENSMUSG00000022945	Chaf1b	125.525	0.918917	0.346305	2.65349	0.00796635	0.0518073
ENSMUSG00000032478	Nme6	584.632	0.603998	0.227611	2.65365	0.00796269	0.0518073
ENSMUSG00000030611	Mrps11	518.048	0.781489	0.294581	2.65289	0.00798068	0.0518666
ENSMUSG00000040521	Tsfm	197.827	0.887931	0.334746	2.65255	0.00798861	0.0518842
ENSMUSG00000031386	Hcfc1	66.9792	1.17031	0.44125	2.65227	0.00799519	0.0518931
ENSMUSG00000026260	Ndufa10	352.627	1.06792	0.402718	2.65177	0.00800704	0.0519023
ENSMUSG00000117458	Gm6552	19.631	1.55863	0.587725	2.65197	0.00800225	0.0519023
ENSMUSG00000005506	Celf1	24.5914	1.9094	0.720308	2.65082	0.00802977	0.0519593
ENSMUSG00000026969	Fam166a	93.1785	0.930125	0.350883	2.65081	0.00802991	0.0519593
ENSMUSG00000083626	Gm4459	141.831	1.09099	0.411619	2.65048	0.00803781	0.0519593
ENSMUSG00000097318	1700007L15Rik	99.7001	1.00366	0.378675	2.65045	0.00803847	0.0519593
ENSMUSG00000099517	H3c8	85.7782	1.22524	0.462302	2.6503	0.00804194	0.0519593
ENSMUSG00000031157	Pqbp1	158.497	0.969323	0.36589	2.64922	0.00806786	0.0520929
ENSMUSG00000003119	Cdk12	9.84187	1.8584	0.701843	2.64789	0.0080996	0.0522301
ENSMUSG00000038900	Rpl12	2123.9	0.882329	0.33322	2.64789	0.00809955	0.0522301
ENSMUSG00000002781	Tmem143	48.1686	1.11272	0.420559	2.64581	0.00814958	0.0525183
ENSMUSG00000039982	Dtx4	27.861	1.60426	0.606404	2.64553	0.00815631	0.0525277
ENSMUSG00000003680	Taf6l	226.388	0.748302	0.282956	2.64459	0.00817905	0.0526149
ENSMUSG00000098274	Rpl24	1368.94	0.8024	0.303419	2.64453	0.00818043	0.0526149
ENSMUSG00000032047	Acat1	59.3974	1.381	0.522321	2.64396	0.00819424	0.0526697
ENSMUSG00000020715	Ern1	14.9517	-2.46618	0.933246	-2.64258	0.0082277	0.0528165
ENSMUSG00000039703	Nploc4	52.0269	1.32298	0.50061	2.64273	0.00822403	0.0528165
ENSMUSG00000105837	Gm35986	5.707	3.4734	1.31474	2.64189	0.00824459	0.0528908
ENSMUSG00000047810	Ccdc88b	107.22	0.948684	0.359329	2.64016	0.00828679	0.0531273
ENSMUSG00000013155	Enkd1	101.657	0.86106	0.326213	2.63956	0.00830135	0.0531863
ENSMUSG00000039456	Morc3	10.2243	2.30192	0.872308	2.63889	0.00831788	0.0531895
ENSMUSG00000039536	Stau1	17.8606	2.06358	0.781932	2.63908	0.00831313	0.0531895
ENSMUSG00000059498	Fcgr3	169.588	-1.00614	0.381229	-2.6392	0.00831026	0.0531895
ENSMUSG00000020048	Hsp90b1	98.3481	1.26683	0.480187	2.6382	0.0083348	0.0532635
ENSMUSG00000033033	Calhm2	15.462	1.64505	0.623749	2.63736	0.00835532	0.0533453
ENSMUSG00000060657	Marf1	11.7325	1.72307	0.653362	2.63724	0.00835832	0.0533453
ENSMUSG00000025147	Mob2	159.619	0.835777	0.31695	2.63694	0.00836574	0.0533584
ENSMUSG00000022305	Lrp12	12.6106	2.08629	0.791497	2.63587	0.00839208	0.0534236
ENSMUSG00000053510	Nrd1	16.6773	1.85476	0.703652	2.63591	0.00839126	0.0534236
ENSMUSG00000078812	Eif5a	14997	0.743033	0.281849	2.63629	0.00838193	0.0534236
ENSMUSG00000024889	Rce1	566.721	0.703655	0.267084	2.63459	0.00842397	0.0535924
ENSMUSG00000021635	Rad17	7.78778	2.14719	0.815182	2.63401	0.00843835	0.0536496
ENSMUSG00000000134	Tfe3	38.3106	1.26949	0.482009	2.63376	0.00844455	0.0536515
ENSMUSG00000063235	Ptpmt1	65.0757	1.27267	0.483252	2.63356	0.00844944	0.0536515
ENSMUSG00000022437	Samm50	743.117	0.817849	0.310737	2.63197	0.00848917	0.0538694
ENSMUSG00000043207	Zmpste24	18.2711	1.52167	0.5783	2.63129	0.0085062	0.0539087
ENSMUSG00000049940	Pgrmc2	6.50036	2.45828	0.934226	2.63135	0.00850464	0.0539087
ENSMUSG00000034793	G6pc3	482.012	0.768311	0.292113	2.63018	0.00853388	0.0539825
ENSMUSG00000037493	Cib2	8.82324	-2.08841	0.79415	-2.62974	0.00854496	0.0539825
ENSMUSG00000048701	Ccdc6	10.5814	2.40679	0.914938	2.63055	0.00852467	0.0539825
ENSMUSG00000049539	H1f1	102.01	1.0634	0.404311	2.63015	0.00853479	0.0539825
ENSMUSG00000081049	Rps24-ps3	43.7563	1.04306	0.396618	2.62989	0.00854136	0.0539825
ENSMUSG00000037519	Ppfia1	15.8194	1.45379	0.552902	2.62937	0.00855424	0.0540068
ENSMUSG00000033392	Clasp2	13.1269	1.7482	0.66501	2.62884	0.00856775	0.0540578
ENSMUSG00000103227	Gm37733	7.51283	3.15873	1.20196	2.628	0.00858895	0.0541572
ENSMUSG00000000326	Comt	293.003	0.836585	0.318527	2.62642	0.00862884	0.0543743
ENSMUSG00000028869	Gnl2	11.9003	2.04027	0.776901	2.62616	0.00863548	0.054376
ENSMUSG00000038615	Nfe2l1	51.4744	1.38241	0.526435	2.62598	0.00864005	0.054376
ENSMUSG00000031821	Gins2	370.872	0.846294	0.322327	2.62558	0.00865018	0.0544054
ENSMUSG00000031924	Cyb5b	632.79	0.851444	0.324355	2.62504	0.0086639	0.0544572
ENSMUSG00000028792	Ak2	515.634	0.853691	0.325401	2.6235	0.00870314	0.0546693
ENSMUSG00000025139	Tollip	38.5381	1.57138	0.599265	2.62218	0.00873684	0.0548464
ENSMUSG00000011877	Git1	34.009	1.2279	0.468778	2.61937	0.00880931	0.0552665
ENSMUSG00000034211	Mrps17	206.711	0.88176	0.336743	2.61849	0.00883186	0.0553382
ENSMUSG00000034928	Rnf44	28.0277	1.43325	0.547328	2.61864	0.00882822	0.0553382
ENSMUSG00000027642	Rpn2	537.768	0.815197	0.311392	2.61792	0.00884687	0.0553973
ENSMUSG00000039771	Polr2j	829.301	0.713743	0.272729	2.61704	0.00886963	0.0555049
ENSMUSG00000042506	Usp22	39.6825	1.4994	0.57305	2.61652	0.00888309	0.0555542
ENSMUSG00000022665	Ccdc80	7.89633	-2.57317	0.983682	-2.61586	0.00890042	0.0556276
ENSMUSG00000055629	B4galnt4	16.3561	2.39677	0.91647	2.61522	0.0089169	0.0556957
ENSMUSG00000039105	Atp6v1g1	787.388	0.65293	0.24972	2.61465	0.00893189	0.0557543
ENSMUSG00000020611	Gna13	46.7251	1.05463	0.403496	2.61373	0.00895591	0.0558445
ENSMUSG00000021645	Smn1	62.1101	1.1216	0.42913	2.61367	0.00895757	0.0558445
ENSMUSG00000001313	Rnd2	25.7153	1.47726	0.565581	2.61193	0.00900332	0.0559637
ENSMUSG00000020238	Ncln	1465.23	0.61125	0.234028	2.61187	0.00900481	0.0559637
ENSMUSG00000021039	Snw1	52.2839	1.30394	0.499181	2.61217	0.00899704	0.0559637
ENSMUSG00000034075	Zdhhc5	10.0608	2.16705	0.829567	2.61227	0.00899441	0.0559637
ENSMUSG00000034926	Dhcr24	66.0999	0.910043	0.348399	2.61207	0.00899961	0.0559637
ENSMUSG00000028671	Gale	420.607	-0.627133	0.24027	-2.61011	0.00905118	0.0562168
ENSMUSG00000035828	Pim3	482.601	0.761089	0.291629	2.60978	0.00906004	0.0562367
ENSMUSG00000036208	Nepro	5.94868	3.56397	1.36581	2.60942	0.00906947	0.0562601
ENSMUSG00000028560	Usp1	21.0535	1.58414	0.607174	2.60903	0.00907984	0.0562893
ENSMUSG00000064337	mt-Rnr1	554.349	-0.858273	0.329032	-2.60848	0.00909454	0.0563454
ENSMUSG00000003848	Nob1	179.195	0.897334	0.344095	2.6078	0.0091125	0.0563864
ENSMUSG00000026835	Fcnb	4.43721	-2.80993	1.07748	-2.60786	0.00911093	0.0563864
ENSMUSG00000012483	Rpa3	204.314	0.822847	0.31557	2.60749	0.00912074	0.0564023
ENSMUSG00000062963	Ufc1	246.921	0.787159	0.301941	2.607	0.00913399	0.0564481
ENSMUSG00000068391	Chrac1	383.511	0.727693	0.279153	2.60679	0.00913948	0.0564481
ENSMUSG00000015961	Adss	30.0249	1.25027	0.480299	2.60311	0.00923818	0.0567889
ENSMUSG00000019214	Chtf18	125.501	1.07077	0.411324	2.60322	0.00923525	0.0567889
ENSMUSG00000021037	Ahsa1	158.836	0.98127	0.376899	2.60353	0.00922681	0.0567889
ENSMUSG00000027968	Larp7	11.5563	2.35944	0.906156	2.60379	0.00921982	0.0567889
ENSMUSG00000030188	Magohb	42.559	1.37023	0.52624	2.60381	0.00921951	0.0567889
ENSMUSG00000034255	Arhgap27	35.8145	1.44451	0.554672	2.60427	0.00920708	0.0567889
ENSMUSG00000043733	Ptpn11	35.1455	1.30542	0.501501	2.60303	0.00924033	0.0567889
ENSMUSG00000069678	Pcgf1	25.6522	1.50422	0.577688	2.60386	0.00921792	0.0567889
ENSMUSG00000030316	Tamm41	48.8477	1.25435	0.481955	2.60263	0.00925123	0.0568208
ENSMUSG00000020232	Hmg20b	108.803	0.929856	0.357437	2.60145	0.00928304	0.0568585
ENSMUSG00000031878	Nae1	13.1188	2.43019	0.934037	2.60181	0.00927331	0.0568585
ENSMUSG00000041836	Ptpre	63.5352	1.00862	0.38772	2.60142	0.00928385	0.0568585
ENSMUSG00000045826	Ptprcap	1791.72	0.64544	0.248052	2.60204	0.0092671	0.0568585
ENSMUSG00000054302	Eapp	63.0672	1.01053	0.388463	2.60134	0.00928594	0.0568585
ENSMUSG00000067365	Tmem128	58.6466	1.16535	0.44805	2.60095	0.00929668	0.0568893
ENSMUSG00000019338	Zfp687	43.1587	1.16456	0.448179	2.59843	0.00936498	0.0570616
ENSMUSG00000021494	Ddx41	259.96	0.739167	0.284402	2.59903	0.00934885	0.0570616
ENSMUSG00000021607	Mrpl36	459.681	0.79819	0.307065	2.59941	0.0093383	0.0570616
ENSMUSG00000022407	Adsl	666.716	0.854016	0.328652	2.59854	0.00936215	0.0570616
ENSMUSG00000025917	Cops5	121.636	1.16558	0.448469	2.59903	0.00934883	0.0570616
ENSMUSG00000028982	Slc25a33	73.006	1.17455	0.451978	2.59868	0.00935828	0.0570616
ENSMUSG00000068264	Ap5s1	34.1814	1.22192	0.470033	2.59964	0.00933216	0.0570616
ENSMUSG00000069309	H2ac22	115.305	0.988108	0.38032	2.5981	0.00937417	0.0570826
ENSMUSG00000021816	Ppp3cb	13.6835	2.34331	0.902044	2.59778	0.0093828	0.0571002
ENSMUSG00000000028	Cdc45	211.086	0.998252	0.384366	2.59714	0.00940028	0.0571547
ENSMUSG00000059939	9430015G10Rik	50.8218	1.21925	0.469477	2.59703	0.00940324	0.0571547
ENSMUSG00000018820	Zfyve27	276.787	-0.639133	0.246348	-2.59443	0.00947474	0.0573717
ENSMUSG00000028461	Ccdc107	489.354	0.657094	0.253256	2.59458	0.00947053	0.0573717
ENSMUSG00000029518	Rab35	18.8227	1.60055	0.616957	2.59427	0.00947931	0.0573717
ENSMUSG00000035078	Mtmr9	21.4538	1.68435	0.648947	2.59552	0.00944487	0.0573717
ENSMUSG00000037318	Traf3ip3	34.6079	1.50748	0.580927	2.59496	0.00946014	0.0573717
ENSMUSG00000058773	H1f5	602.236	0.868866	0.334883	2.59453	0.00947192	0.0573717
ENSMUSG00000078126	Rpl23a-ps3	72.2054	1.17854	0.454157	2.59501	0.00945873	0.0573717
ENSMUSG00000093565	Rab26os	16.2047	1.52221	0.587222	2.59222	0.00953593	0.0576793
ENSMUSG00000029203	Ube2k	100.382	1.16661	0.450156	2.59157	0.00955393	0.0577061
ENSMUSG00000038121	Fam210a	13.6333	2.6063	1.00565	2.59166	0.00955144	0.0577061
ENSMUSG00000110234	Gm45799	502.18	0.58518	0.225813	2.59143	0.00955775	0.0577061
ENSMUSG00000030761	Myo7a	5.87952	3.28809	1.26936	2.59035	0.00958787	0.0578529
ENSMUSG00000063445	Nmral1	403.75	0.857902	0.33141	2.58864	0.00963558	0.0581055
ENSMUSG00000042817	Flt3	12.7958	2.12647	0.82159	2.58824	0.00964684	0.0581381
ENSMUSG00000040370	Etfrf1	11.3985	1.81276	0.700633	2.58732	0.00967268	0.0582586
ENSMUSG00000089929	Bcl2a1b	20.6456	-1.79628	0.694359	-2.58696	0.00968257	0.0582829
ENSMUSG00000016028	Celsr1	8.35585	2.69703	1.04332	2.58506	0.00973614	0.0585509
ENSMUSG00000033526	Ppip5k1	13.0062	2.14084	0.82825	2.58478	0.0097441	0.0585509
ENSMUSG00000034282	Evpl	12.6656	1.8463	0.714303	2.58476	0.00974476	0.0585509
ENSMUSG00000047369	Dnah14	33.3309	1.27085	0.491799	2.58409	0.00976364	0.058629
ENSMUSG00000002658	Gtf2f1	43.6075	1.337	0.51751	2.58352	0.00977983	0.0586908
ENSMUSG00000026811	St6galnac6	78.5324	0.92876	0.359598	2.58277	0.00980094	0.058782
ENSMUSG00000024726	Carnmt1	16.7779	1.94609	0.753652	2.58221	0.00981686	0.058842
ENSMUSG00000004040	Stat3	31.5636	-1.3477	0.522158	-2.58102	0.00985085	0.0590102
ENSMUSG00000030747	Dgat2	45.7405	-1.02422	0.396893	-2.5806	0.00986291	0.0590469
ENSMUSG00000021484	Lman2	3462.13	0.649825	0.251909	2.5796	0.00989136	0.0591816
ENSMUSG00000002524	Puf60	477.604	0.772617	0.299655	2.57836	0.00992716	0.0592769
ENSMUSG00000036644	Tbc1d9b	139.487	1.02936	0.399218	2.57845	0.0099245	0.0592769
ENSMUSG00000069272	H2ac8	2407.73	0.496234	0.192472	2.57822	0.00993111	0.0592769
ENSMUSG00000073775	Kti12	77.3181	0.945226	0.366578	2.57851	0.00992267	0.0592769
ENSMUSG00000000916	Nsun5	324.043	0.792306	0.307397	2.57747	0.00995264	0.0593342
ENSMUSG00000037997	Parp11	5.07818	-3.13479	1.21621	-2.5775	0.00995166	0.0593342
ENSMUSG00000036309	Skp1	131.554	1.01444	0.393647	2.57703	0.00996531	0.0593741
ENSMUSG00000078923	Ube2v1	421.573	0.856321	0.33255	2.57501	0.0100236	0.059686
ENSMUSG00000029094	Afap1	5.48845	-3.69593	1.43548	-2.5747	0.0100327	0.0597039
ENSMUSG00000028717	Tal1	7.60393	2.38049	0.924721	2.57427	0.0100451	0.059742
ENSMUSG00000000355	Mcts1	55.0669	1.10635	0.43022	2.57158	0.0101235	0.0598222
ENSMUSG00000001228	Uhrf1	261.616	0.943881	0.366793	2.57333	0.0100724	0.0598222
ENSMUSG00000001542	Ell2	8.18649	3.08354	1.19885	2.57208	0.0101088	0.0598222
ENSMUSG00000015341	Golga7	72.2563	1.16526	0.453069	2.57193	0.0101132	0.0598222
ENSMUSG00000020612	Prkar1a	517.39	0.913224	0.355135	2.57149	0.0101263	0.0598222
ENSMUSG00000022797	Tfrc	26.1366	1.22587	0.476724	2.57145	0.0101273	0.0598222
ENSMUSG00000027678	Ncoa3	13.8336	1.80504	0.701868	2.57176	0.0101184	0.0598222
ENSMUSG00000029247	Paics	117.234	1.1249	0.437373	2.57195	0.0101129	0.0598222
ENSMUSG00000039130	Zc3hc1	264.217	0.889623	0.345929	2.5717	0.0101202	0.0598222
ENSMUSG00000041168	Lonp1	146.163	1.07669	0.418693	2.57156	0.0101242	0.0598222
ENSMUSG00000053931	Cnn3	60.6639	1.55498	0.604238	2.57346	0.0100687	0.0598222
ENSMUSG00000058600	Rpl30	1036.5	0.912474	0.354864	2.57134	0.0101307	0.0598222
ENSMUSG00000006390	Elovl1	386.277	0.796192	0.309811	2.56993	0.010172	0.059924
ENSMUSG00000020737	Jpt1	1113.99	0.711616	0.276889	2.57004	0.0101688	0.059924
ENSMUSG00000033953	Ppp3r1	10.6072	2.35433	0.915937	2.57041	0.010158	0.059924
ENSMUSG00000071646	Mta2	177.3	0.992687	0.386259	2.57001	0.0101697	0.059924
ENSMUSG00000025958	Creb1	14.8856	1.92155	0.748146	2.56841	0.0102166	0.0601511
ENSMUSG00000020250	Txnrd1	36.2862	1.46743	0.57142	2.56805	0.0102273	0.0601786
ENSMUSG00000058355	Abce1	34.3541	1.14345	0.445353	2.56751	0.0102431	0.0602356
ENSMUSG00000037075	Rnf139	5.32273	2.89054	1.12656	2.56581	0.0102936	0.0604967
ENSMUSG00000101878	Gm8203	186.525	0.730402	0.284865	2.56403	0.0103465	0.0607717
ENSMUSG00000024826	Dpf2	175.509	0.912386	0.355908	2.56354	0.010361	0.0607855
ENSMUSG00000033396	Spg11	8.94823	2.46278	0.960637	2.56369	0.0103566	0.0607855
ENSMUSG00000041859	Mcm3	276.565	0.980931	0.382762	2.56277	0.010384	0.0608845
ENSMUSG00000024911	Fibp	140.581	0.955333	0.372919	2.56177	0.010414	0.0610242
ENSMUSG00000026926	Pmpca	184.349	0.909684	0.355256	2.56065	0.0104478	0.0611861
ENSMUSG00000019804	Snx3	165.562	1.13988	0.445257	2.56004	0.0104659	0.0612234
ENSMUSG00000055200	Sertad3	72.2768	1.09786	0.428849	2.56003	0.0104664	0.0612234
ENSMUSG00000006587	Snai3	45.6436	-0.960034	0.375048	-2.55976	0.0104743	0.0612337
ENSMUSG00000006169	Clint1	15.7522	1.85996	0.72686	2.5589	0.0105005	0.0613506
ENSMUSG00000029777	Gars	177.823	1.1011	0.430476	2.55785	0.010532	0.0614748
ENSMUSG00000034880	Mrpl34	797.827	0.749722	0.293114	2.55778	0.0105341	0.0614748
ENSMUSG00000015112	Slc25a13	23.3349	1.579	0.617754	2.55603	0.0105874	0.0615381
ENSMUSG00000020116	Pno1	27.3991	1.50907	0.59024	2.55671	0.0105667	0.0615381
ENSMUSG00000020462	Cfap36	8.61598	2.92257	1.14369	2.55539	0.0106068	0.0615381
ENSMUSG00000036992	Nxt1	345.768	0.831543	0.325223	2.55684	0.0105628	0.0615381
ENSMUSG00000040550	Otud6b	10.4384	1.86424	0.729211	2.55652	0.0105726	0.0615381
ENSMUSG00000042197	Zfp451	9.65895	2.63873	1.03257	2.55551	0.0106034	0.0615381
ENSMUSG00000049090	Zadh2	48.8939	1.14047	0.44621	2.5559	0.0105915	0.0615381
ENSMUSG00000060679	Mrps9	42.9579	1.14751	0.448989	2.55578	0.0105951	0.0615381
ENSMUSG00000084883	Ccdc85c	78.3382	1.03263	0.404061	2.55563	0.0105995	0.0615381
ENSMUSG00000100039	Gm28959	8.76403	2.19948	0.860718	2.5554	0.0106066	0.0615381
ENSMUSG00000021576	Pdcd6	118.957	1.0663	0.417315	2.55513	0.0106147	0.0615452
ENSMUSG00000116378	Gcat	46.2059	2.45032	0.95905	2.55495	0.0106204	0.0615452
ENSMUSG00000018565	Elp5	537.192	0.751942	0.294376	2.55436	0.0106384	0.0615592
ENSMUSG00000028859	Csf3r	8.62365	-3.44776	1.34991	-2.55407	0.0106471	0.0615592
ENSMUSG00000060470	Adgrg3	377.512	0.815932	0.319453	2.55415	0.0106446	0.0615592
ENSMUSG00000086859	Snhg20	85.3343	0.792808	0.310411	2.55406	0.0106476	0.0615592
ENSMUSG00000024218	Taf11	22.865	1.39447	0.546266	2.55273	0.0106882	0.0617581
ENSMUSG00000018559	Ctdnep1	41.6956	1.25098	0.490177	2.55209	0.0107079	0.0618175
ENSMUSG00000036893	Ehmt1	13.446	2.15061	0.842717	2.55199	0.0107109	0.0618175
ENSMUSG00000026858	Miga2	69.4393	1.02267	0.400935	2.55072	0.0107501	0.0619718
ENSMUSG00000028668	Eloa	36.9304	1.33512	0.523424	2.55075	0.0107491	0.0619718
ENSMUSG00000028069	Gpatch4	18.928	1.66881	0.654314	2.55047	0.0107577	0.0619796
ENSMUSG00000029433	Diablo	293.641	0.78926	0.309522	2.54993	0.0107745	0.0620405
ENSMUSG00000026784	Pdss1	5.9536	2.03375	0.797659	2.54965	0.0107831	0.0620541
ENSMUSG00000019814	Ltv1	14.5998	1.93878	0.760639	2.54888	0.0108068	0.0621549
ENSMUSG00000024369	Nelfe	247.938	0.818227	0.321108	2.54813	0.0108301	0.0622526
ENSMUSG00000034667	Xpot	32.7755	1.6585	0.651019	2.54755	0.0108482	0.062321
ENSMUSG00000050212	Eva1b	22.9072	-1.38853	0.545092	-2.54733	0.0108551	0.0623243
ENSMUSG00000031168	Ebp	410.977	0.694708	0.272746	2.54709	0.0108627	0.0623318
ENSMUSG00000086922	Gm13835	35.9573	1.43732	0.564547	2.54597	0.0108975	0.0624957
ENSMUSG00000024989	Cep55	5.91606	2.84726	1.11861	2.54535	0.0109169	0.0625712
ENSMUSG00000025937	Lactb2	15.9793	2.42009	0.950948	2.54492	0.0109302	0.0625857
ENSMUSG00000032553	Srprb	182.306	1.03067	0.404999	2.54486	0.0109321	0.0625857
ENSMUSG00000027001	Dusp19	61.8415	1.07708	0.423276	2.54463	0.0109394	0.0625918
ENSMUSG00000087260	Lamtor5	641.228	0.783391	0.307925	2.5441	0.010956	0.0626505
ENSMUSG00000045273	Cenph	19.7488	1.39722	0.549447	2.54296	0.0109918	0.0628191
ENSMUSG00000052566	Hook2	19.7583	1.48796	0.585442	2.54161	0.0110345	0.0629908
ENSMUSG00000063953	Amd2	14.9561	2.39021	0.940433	2.54161	0.0110343	0.0629908
ENSMUSG00000041995	Zbed3	38.0915	1.51977	0.598016	2.54135	0.0110424	0.0629999
ENSMUSG00000028177	1810013D15Rik	23.6988	1.43489	0.564742	2.54079	0.0110602	0.0630402
ENSMUSG00000029003	Mad2l2	205.435	0.828102	0.325931	2.54073	0.0110621	0.0630402
ENSMUSG00000017724	Etv4	153.596	0.849035	0.334281	2.53988	0.0110889	0.0630807
ENSMUSG00000020003	Pex7	55.2872	1.17896	0.46417	2.53993	0.0110873	0.0630807
ENSMUSG00000032939	Nup93	66.284	1.34979	0.531375	2.54018	0.0110797	0.0630807
ENSMUSG00000117300	Gm18736	7.61048	2.44953	0.964494	2.53971	0.0110946	0.0630807
ENSMUSG00000028975	Pex14	99.6605	1.00513	0.395993	2.53826	0.0111406	0.0633062
ENSMUSG00000032786	Alas1	434.229	-0.851154	0.335377	-2.5379	0.011152	0.0633346
ENSMUSG00000022378	Cyrib	47.4906	1.18689	0.467913	2.53656	0.0111946	0.0634681
ENSMUSG00000025359	Pmel	11.3782	2.01109	0.792782	2.53675	0.0111885	0.0634681
ENSMUSG00000051403	Ppp1r37	19.3186	1.61638	0.637164	2.53684	0.0111859	0.0634681
ENSMUSG00000045665	Mfsd5	291.155	0.682512	0.269249	2.53487	0.0112489	0.0637393
ENSMUSG00000020091	Eif4ebp2	45.7227	1.3392	0.528427	2.53431	0.011267	0.0637696
ENSMUSG00000038605	Samd10	19.0434	1.5056	0.594067	2.53439	0.0112643	0.0637696
ENSMUSG00000013646	Sh3bp5l	126.477	0.879333	0.347086	2.53347	0.0112938	0.0638662
ENSMUSG00000030279	C2cd5	6.70191	3.18696	1.25799	2.53338	0.0112969	0.0638662
ENSMUSG00000060962	Dmkn	45.3786	-0.912032	0.360124	-2.53255	0.0113236	0.0639806
ENSMUSG00000032712	Resf1	10.2975	2.5047	0.989363	2.53163	0.0113533	0.0640754
ENSMUSG00000039201	Tbc1d25	30.5466	1.35819	0.536476	2.53169	0.0113515	0.0640754
ENSMUSG00000026867	Gapvd1	26.5024	1.57058	0.620503	2.53114	0.0113692	0.0641293
ENSMUSG00000038618	Rassf7	151.742	0.837074	0.330835	2.53019	0.0114002	0.0642308
ENSMUSG00000058546	Rpl23a	2516.33	0.793324	0.313532	2.53028	0.0113972	0.0642308
ENSMUSG00000051627	H1f4	305.716	0.844241	0.333767	2.52944	0.0114246	0.0643322
ENSMUSG00000004460	Dnajb11	82.6553	0.996506	0.394111	2.52849	0.0114553	0.0644503
ENSMUSG00000028261	Ndufaf4	30.309	1.59663	0.63153	2.5282	0.011465	0.0644503
ENSMUST00000122759	NA	39.5592	-1.11518	0.441085	-2.52827	0.0114627	0.0644503
ENSMUSG00000022234	Cct5	485.955	0.924342	0.365702	2.52758	0.0114851	0.0644537
ENSMUSG00000059486	Kbtbd2	6.05423	2.84696	1.12627	2.52778	0.0114787	0.0644537
ENSMUSG00000064356	mt-Atp8	366.785	0.880405	0.348308	2.52766	0.0114825	0.0644537
ENSMUSG00000012422	Tmem167	184.989	0.734514	0.290638	2.52725	0.011496	0.0644787
ENSMUSG00000039016	Timm8b	381.576	0.672524	0.266163	2.52674	0.0115127	0.0645361
ENSMUSG00000032612	Usp4	124.959	0.986041	0.3903	2.52637	0.0115248	0.0645676
ENSMUSG00000074748	Atxn7l3b	75.4925	1.06662	0.422268	2.52594	0.011539	0.0646105
ENSMUSG00000024640	Psat1	895.964	0.963879	0.381622	2.52574	0.0115455	0.0646105
ENSMUSG00000002910	Arrdc2	17.5611	-1.56375	0.619249	-2.52524	0.011562	0.0646668
ENSMUSG00000039616	Mocos	19.6373	-1.30525	0.517155	-2.52391	0.0116056	0.0648014
ENSMUSG00000040532	Abhd11	851.538	0.664092	0.263109	2.52402	0.0116022	0.0648014
ENSMUSG00000068039	Tcp1	202.876	1.11975	0.443649	2.52395	0.0116044	0.0648014
ENSMUSG00000024317	Rnf138	10.4188	2.07086	0.820676	2.52336	0.011624	0.0648676
ENSMUSG00000083380	Ndufb4c	1188.76	0.701646	0.278135	2.52268	0.0116464	0.0649559
ENSMUSG00000020376	Rnf130	47.6421	1.32122	0.523889	2.52194	0.011671	0.0650568
ENSMUSG00000003033	Ap1m1	453.069	0.802748	0.318385	2.52132	0.0116917	0.0651356
ENSMUSG00000027782	Kpna4	9.17203	2.15333	0.854229	2.52079	0.0117092	0.0651966
ENSMUSG00000032294	Pkm	5550.07	-0.794715	0.315305	-2.52046	0.01172	0.0652206
ENSMUSG00000020392	Cdkn2aipnl	325.148	0.76926	0.305272	2.51992	0.0117383	0.0652855
ENSMUSG00000038429	Usp5	406.089	0.82543	0.3276	2.51963	0.0117479	0.0653026
ENSMUSG00000034681	Rnps1	268.464	0.853589	0.338831	2.51922	0.0117616	0.0653425
ENSMUSG00000021939	Ctsb	140.101	-1.08854	0.432186	-2.51868	0.0117795	0.065405
ENSMUSG00000021716	Srek1ip1	10.3152	1.77002	0.703067	2.51756	0.0118169	0.0655763
ENSMUSG00000074925	Ptar1	6.4782	3.03815	1.20732	2.51645	0.0118544	0.0657478
ENSMUSG00000029486	Mrpl1	6.62406	3.10881	1.23586	2.5155	0.0118863	0.0658173
ENSMUSG00000030725	Lipt2	32.2689	1.28617	0.511299	2.51549	0.0118868	0.0658173
ENSMUSG00000097275	Gm26648	301.18	-0.610991	0.24289	-2.5155	0.0118862	0.0658173
ENSMUSG00000030751	Psma1	181.324	0.929857	0.369725	2.51499	0.0119034	0.0658361
ENSMUSG00000054426	A930005H10Rik	14.5465	1.60662	0.638791	2.51509	0.0119002	0.0658361
ENSMUSG00000020267	Hint1	4274.65	0.685636	0.272701	2.51424	0.0119288	0.0659399
ENSMUSG00000006676	Usp19	81.7152	0.994209	0.39567	2.51272	0.0119804	0.0661884
ENSMUSG00000045817	Zfp36l2	39.102	1.0743	0.427627	2.51223	0.0119971	0.0662436
ENSMUSG00000035772	Mrps2	32.0526	1.48085	0.589535	2.51189	0.0120086	0.0662707
ENSMUSG00000029925	Tbxas1	24.239	-1.28596	0.512064	-2.51133	0.0120277	0.0663389
ENSMUSG00000063904	Dpp3	846.918	0.695382	0.27693	2.51104	0.0120376	0.0663569
ENSMUSG00000055660	Mettl4	6.57131	2.8498	1.13507	2.51068	0.0120499	0.0663879
ENSMUSG00000005882	Uqcc1	85.9673	1.05998	0.422263	2.51024	0.0120649	0.0664339
ENSMUSG00000059119	Nap1l4	112.676	1.14602	0.456641	2.50967	0.0120845	0.0665049
ENSMUSG00000037070	Rbmxl1	51.8906	1.31432	0.523808	2.50916	0.0121018	0.0665633
ENSMUSG00000028953	Abcf2	235.716	0.895278	0.356886	2.50858	0.0121216	0.0666354
ENSMUSG00000027305	Ndufaf1	18.0899	1.88584	0.751862	2.50823	0.0121337	0.0666652
ENSMUSG00000021096	Ppm1a	14.8896	1.99065	0.793845	2.5076	0.0121553	0.0666732
ENSMUSG00000036504	Phpt1	1114.55	0.636829	0.253945	2.50774	0.0121505	0.0666732
ENSMUSG00000067870	Rpl31-ps8	431.751	0.844502	0.336748	2.50782	0.0121479	0.0666732
ENSMUSG00000067722	Uqcc4	121.816	0.839466	0.334946	2.50628	0.012201	0.0668572
ENSMUSG00000068523	Gng5	911.847	0.771171	0.3077	2.50624	0.0122023	0.0668572
ENSMUSG00000078765	U2af1l4	142.133	0.757535	0.302415	2.50495	0.0122468	0.0670642
ENSMUSG00000042766	Trim46	82.906	0.982661	0.392476	2.50375	0.0122886	0.0672561
ENSMUSG00000116308	Gm49482	16.9347	3.80212	1.51876	2.50343	0.0122996	0.0672791
ENSMUSG00000015656	Hspa8	1674.39	0.909585	0.363455	2.50261	0.0123281	0.0673275
ENSMUSG00000024949	Sf1	205.473	0.945635	0.377838	2.50275	0.0123233	0.0673275
ENSMUSG00000058715	Fcer1g	721.918	-0.659316	0.263453	-2.50259	0.0123287	0.0673275
ENSMUSG00000029363	Rfc5	440.574	0.838224	0.335011	2.50208	0.0123466	0.0673513
ENSMUSG00000074657	Kif5a	6.78377	3.15205	1.25976	2.5021	0.012346	0.0673513
ENSMUSG00000032423	Syncrip	31.9821	1.23313	0.493576	2.49836	0.0124771	0.0680257
ENSMUSG00000041936	Agrn	4.83591	-3.83647	1.53592	-2.49784	0.0124954	0.0680881
ENSMUSG00000002949	Timm44	52.6313	1.08377	0.434042	2.49692	0.0125278	0.0681087
ENSMUSG00000002981	Clptm1	520.932	0.751418	0.300957	2.49676	0.0125334	0.0681087
ENSMUSG00000062110	Scfd2	17.9486	2.0835	0.834452	2.49685	0.0125304	0.0681087
ENSMUSG00000062248	Cks2	181.744	0.904404	0.362211	2.4969	0.0125285	0.0681087
ENSMUSG00000089911	Mfsd14a	23.8971	1.20843	0.4839	2.49727	0.0125153	0.0681087
ENSMUSG00000024740	Ddb1	425.254	0.888402	0.355973	2.4957	0.0125709	0.0682641
ENSMUSG00000027751	Supt20	14.5776	1.97229	0.79032	2.49556	0.0125757	0.0682641
ENSMUSG00000021033	Gstz1	79.6268	0.889353	0.356427	2.49519	0.0125891	0.0682908
ENSMUSG00000056429	Tgoln1	14.4915	1.63216	0.654163	2.49504	0.0125943	0.0682908
ENSMUSG00000044221	Grsf1	16.0558	1.61158	0.64597	2.49482	0.0126021	0.0682959
ENSMUSG00000029458	Brap	35.801	1.095	0.439077	2.49387	0.012636	0.0683706
ENSMUSG00000038014	Fam120a	19.6233	1.32082	0.529605	2.49398	0.012632	0.0683706
ENSMUSG00000042203	Tbc1d22b	62.1912	1.17203	0.469967	2.49385	0.0126365	0.0683706
ENSMUSG00000009876	Cox4i2	7.59704	-2.0819	0.834881	-2.49365	0.0126438	0.0683728
ENSMUSG00000033862	Cdk10	106.697	0.929855	0.373057	2.49253	0.0126838	0.06844
ENSMUSG00000035649	Zcchc7	5.4445	-3.20828	1.28703	-2.49278	0.0126746	0.06844
ENSMUSG00000038462	Uqcrfs1	309.042	0.952406	0.382052	2.49287	0.0126716	0.06844
ENSMUSG00000089847	Timm10b	1151.27	0.600381	0.240866	2.49259	0.0126815	0.06844
ENSMUSG00000033373	Fntb	54.0565	1.24127	0.498177	2.49162	0.0127163	0.0685041
ENSMUSG00000033434	Gtpbp6	196.017	0.627331	0.251762	2.49176	0.0127112	0.0685041
ENSMUSG00000108551	Gm20274	10.8495	2.36426	0.948818	2.49179	0.01271	0.0685041
ENSMUSG00000006941	Eif1b	122.046	1.01171	0.40626	2.49031	0.0127632	0.0686081
ENSMUSG00000028093	Acp6	99.8313	1.05251	0.422631	2.49038	0.0127606	0.0686081
ENSMUSG00000029283	Cdc7	4.97657	3.36729	1.3521	2.49041	0.0127596	0.0686081
ENSMUSG00000031879	Ciao2b	438.209	0.663086	0.266265	2.49032	0.0127627	0.0686081
ENSMUSG00000001642	Akr1b3	650.964	0.915089	0.367499	2.49004	0.0127727	0.0686225
ENSMUSG00000016206	H2-M3	51.5386	1.08272	0.434878	2.48972	0.0127843	0.0686254
ENSMUSG00000028948	Nol9	67.0632	1.14615	0.460366	2.48964	0.0127871	0.0686254
ENSMUSG00000025280	Polr3a	17.317	1.71234	0.687965	2.489	0.0128104	0.0687134
ENSMUSG00000038736	Nudcd1	15.7034	1.5835	0.636368	2.48835	0.0128339	0.0688024
ENSMUSG00000028702	Rad54l	52.2662	1.20361	0.483774	2.48796	0.012848	0.0688114
ENSMUSG00000041974	Spidr	6.33453	3.18439	1.27994	2.48792	0.0128494	0.0688114
ENSMUSG00000032507	Fbxl2	21.2745	1.76217	0.708361	2.48767	0.0128584	0.0688225
ENSMUSG00000025024	Smndc1	17.8773	1.66516	0.66943	2.48743	0.0128669	0.0688312
ENSMUSG00000027433	Xrn2	29.7191	1.3352	0.536988	2.48646	0.0129021	0.068959
ENSMUSG00000118181	Gm53015	33.8189	1.17037	0.470713	2.48639	0.0129047	0.068959
ENSMUSG00000026721	Rabgap1l	27.7845	1.20263	0.483729	2.48616	0.012913	0.0689664
ENSMUSG00000038880	Mrps34	716.384	0.589156	0.237013	2.48576	0.0129277	0.0690076
ENSMUSG00000070392	Gm20634	27.6371	-1.10011	0.442614	-2.48549	0.0129371	0.0690212
ENSMUSG00000029038	Ssu72	462.088	0.815678	0.328235	2.48504	0.0129535	0.0690716
ENSMUSG00000007415	Gatad1	41.6129	1.26624	0.509908	2.48328	0.013018	0.0693446
ENSMUSG00000079197	Psme2	938.452	0.743646	0.299464	2.48326	0.0130187	0.0693446
ENSMUSG00000058301	Upf1	27.5581	1.45178	0.584696	2.48297	0.0130292	0.0693637
ENSMUSG00000020798	Spns3	1429.98	0.52528	0.211594	2.48249	0.0130467	0.0693825
ENSMUSG00000098134	Rnf113a2	8.39291	2.27582	0.916693	2.48264	0.0130413	0.0693825
ENSMUSG00000041629	Fam104a	379.95	0.717785	0.289226	2.48174	0.0130742	0.0694916
ENSMUSG00000060467	Gm10080	71.0387	0.779384	0.314079	2.48149	0.0130836	0.0695044
ENSMUSG00000051234	Rnf7	203.618	0.872975	0.351893	2.4808	0.013109	0.0696021
ENSMUSG00000078920	Ifi47	8.27347	-2.19462	0.884984	-2.47984	0.0131442	0.0697516
ENSMUSG00000038806	Sde2	55.0645	1.04197	0.42022	2.47958	0.0131538	0.0697656
ENSMUSG00000040785	Ttc3	6.48188	2.89642	1.16844	2.47888	0.0131794	0.0698643
ENSMUSG00000015806	Qdpr	447.726	0.819303	0.330585	2.47835	0.0131993	0.0699145
ENSMUSG00000022369	Mtbp	4.86356	3.27746	1.32249	2.47825	0.0132029	0.0699145
ENSMUSG00000005142	Man2b1	198.94	-0.972584	0.392565	-2.47751	0.0132304	0.0700224
ENSMUSG00000029703	Lrwd1	788.96	0.634224	0.256059	2.47687	0.0132542	0.0701112
ENSMUSG00000034445	Cyb561a3	294.874	0.687575	0.277773	2.47531	0.0133119	0.0703418
ENSMUSG00000052296	Ppp6r1	49.5458	1.13915	0.460177	2.47546	0.0133064	0.0703418
ENSMUSG00000097729	2310015A10Rik	16.316	-1.23103	0.497394	-2.47495	0.0133254	0.0703757
ENSMUSG00000023067	Cdkn1a	1418.1	-0.616553	0.249193	-2.4742	0.0133533	0.0704822
ENSMUSG00000036111	Lmo1	142.546	0.716555	0.289646	2.4739	0.0133646	0.0704822
ENSMUSG00000039715	Dync2i2	576.737	0.581325	0.234989	2.47384	0.0133668	0.0704822
ENSMUSG00000029701	Rbm28	27.6774	1.71236	0.692358	2.47323	0.0133897	0.0705283
ENSMUSG00000112808	Gm4739	57.9551	1.16477	0.470917	2.47342	0.0133828	0.0705283
ENSMUSG00000073702	Rpl31	2815.84	0.748439	0.302702	2.47253	0.0134161	0.0706297
ENSMUSG00000034674	Tdg	59.7805	1.20851	0.488887	2.47195	0.0134376	0.0707057
ENSMUSG00000032178	Ilf3	90.5982	1.10765	0.448237	2.47113	0.0134687	0.0707944
ENSMUSG00000037458	Azin1	24.2165	1.21974	0.493567	2.47127	0.0134634	0.0707944
ENSMUSG00000024309	Pfdn6	540.877	0.816019	0.330294	2.47058	0.0134893	0.0708221
ENSMUSG00000024487	Yipf5	24.2407	1.43743	0.581863	2.47039	0.0134967	0.0708221
ENSMUSG00000027665	Pik3ca	4.55629	3.76195	1.52302	2.47005	0.0135093	0.0708221
ENSMUSG00000033970	Rfc3	105.272	1.00637	0.407428	2.47005	0.0135096	0.0708221
ENSMUSG00000044092	C130050O18Rik	23.4641	-1.30201	0.527072	-2.47028	0.0135008	0.0708221
ENSMUSG00000020444	Guk1	762.61	0.635607	0.2574	2.46933	0.0135365	0.0709257
ENSMUSG00000037376	Trmt6	23.9969	1.65603	0.670936	2.46824	0.0135779	0.0711053
ENSMUSG00000022956	Atp5o	1885.84	0.704503	0.285659	2.46624	0.0136541	0.0714667
ENSMUSG00000020692	Nle1	698.494	0.651331	0.264143	2.46583	0.0136698	0.0715113
ENSMUSG00000005687	Bcas2	65.4435	0.869253	0.352707	2.46451	0.0137199	0.0716668
ENSMUSG00000032526	Ss18l2	179.555	0.829201	0.33646	2.46448	0.0137211	0.0716668
ENSMUSG00000060373	Hnrnpc	415.818	0.939143	0.381071	2.46449	0.013721	0.0716668
ENSMUSG00000024883	Rin1	8.71169	2.59996	1.05579	2.46256	0.0137948	0.0720137
ENSMUSG00000037251	Pomk	21.9769	1.42178	0.577443	2.4622	0.0138086	0.0720157
ENSMUSG00000055612	Cdca7	154.54	0.952607	0.386896	2.46218	0.0138096	0.0720157
ENSMUSG00000029110	Rnf4	66.9033	1.13344	0.460397	2.46187	0.0138217	0.0720406
ENSMUSG00000030417	Pdcd5	178.132	0.922206	0.374714	2.46109	0.0138514	0.072158
ENSMUSG00000006335	Tfpt	90.2088	0.892298	0.362627	2.46065	0.0138687	0.07221
ENSMUSG00000027131	Emc4	295.61	0.755217	0.306956	2.46034	0.0138805	0.072234
ENSMUSG00000030659	Nucb2	6.00262	2.44456	0.994422	2.45827	0.0139607	0.0725754
ENSMUSG00000035898	Uba6	5.23851	3.46714	1.4103	2.45843	0.0139545	0.0725754
ENSMUSG00000032477	Cdc25a	21.7806	1.34171	0.545913	2.45773	0.0139819	0.0726473
ENSMUSG00000021460	Auh	93.9788	0.85144	0.346488	2.45734	0.0139969	0.0726639
ENSMUSG00000052593	Adam17	10.7909	1.98436	0.807545	2.45727	0.0139997	0.0726639
ENSMUSG00000018239	Zcchc10	14.5771	1.57284	0.640345	2.45624	0.0140399	0.0728349
ENSMUSG00000028059	Arhgef2	66.3047	1.14877	0.467805	2.45567	0.0140622	0.0729125
ENSMUSG00000024096	Ralbp1	18.6219	1.44231	0.58753	2.45487	0.0140934	0.073036
ENSMUSG00000007038	Neu1	152.925	-0.784214	0.319498	-2.45452	0.0141073	0.07307
ENSMUSG00000021177	Tdp1	35.674	1.42321	0.580106	2.45336	0.0141529	0.0732679
ENSMUSG00000021973	Micu2	20.3901	1.45679	0.59386	2.45309	0.0141634	0.0732841
ENSMUSG00000020107	Anapc16	306.169	0.791308	0.322649	2.45254	0.0141852	0.0733591
ENSMUSG00000027009	Itga4	30.8784	1.38473	0.564699	2.45215	0.0142006	0.0734006
ENSMUSG00000014402	Tsg101	40.5905	1.05544	0.430517	2.45156	0.0142239	0.0734066
ENSMUSG00000019857	Asf1a	32.5945	1.26308	0.515209	2.45158	0.014223	0.0734066
ENSMUSG00000031320	Rps4x	1825.4	0.770453	0.314248	2.45174	0.0142169	0.0734066
ENSMUSG00000059409	Ppp2r5d	104.443	1.03033	0.420355	2.45108	0.0142427	0.0734653
ENSMUSG00000031701	Dnaja2	68.208	1.12372	0.458533	2.45068	0.0142587	0.07351
ENSMUSG00000021945	Zmym2	5.7633	3.00114	1.22496	2.44999	0.0142861	0.0735751
ENSMUSG00000107191	Gm43579	16.9316	2.10658	0.859805	2.45007	0.0142827	0.0735751
ENSMUSG00000020386	Sar1b	76.0663	0.954593	0.389716	2.44946	0.0143071	0.073645
ENSMUSG00000029102	Hgfac	6.28354	2.48923	1.0167	2.44833	0.014352	0.0736854
ENSMUSG00000036503	Rnf13	5.26361	2.5991	1.06128	2.44903	0.0143242	0.0736854
ENSMUSG00000054226	Tprkb	14.948	1.58928	0.649128	2.44834	0.0143517	0.0736854
ENSMUSG00000064899	Snord118	68.7041	0.878376	0.358726	2.4486	0.0143414	0.0736854
ENSMUSG00000071662	Polr2g	681.22	0.648904	0.264993	2.44876	0.014335	0.0736854
ENSMUSG00000032402	Smad3	5.13125	3.08653	1.26093	2.44782	0.0143723	0.0737514
ENSMUSG00000020496	Rnf187	732.158	0.626308	0.255885	2.44761	0.0143807	0.0737567
ENSMUSG00000016344	Ppdpf	429.149	0.665575	0.271971	2.44723	0.0143958	0.0737687
ENSMUSG00000041164	Zmiz2	50.2779	1.02406	0.418463	2.44718	0.0143979	0.0737687
ENSMUSG00000035559	Mpv17l2	548.549	0.563368	0.230291	2.44634	0.0144317	0.0739037
ENSMUSG00000001419	Mef2d	86.8596	1.04798	0.428584	2.44522	0.0144762	0.0740556
ENSMUSG00000054836	Elp6	182.839	0.904449	0.36988	2.44525	0.0144752	0.0740556
ENSMUSG00000068855	H2ac20	294.736	0.666985	0.272797	2.44498	0.0144859	0.0740669
ENSMUSG00000029676	Pot1a	15.181	1.59849	0.654104	2.44379	0.014534	0.0742369
ENSMUSG00000111632	Gm47327	10.4641	1.72361	0.705291	2.44383	0.0145323	0.0742369
ENSMUSG00000006276	Eps15l1	32.6047	1.23793	0.506888	2.44221	0.0145978	0.0743539
ENSMUSG00000024645	Timm21	5.74065	2.63712	1.07946	2.443	0.0145658	0.0743539
ENSMUSG00000030407	Qpctl	45.4226	-1.13832	0.466122	-2.44211	0.0146018	0.0743539
ENSMUSG00000033790	Tubgcp5	10.0737	1.69261	0.693061	2.44223	0.0145969	0.0743539
ENSMUSG00000039316	Rftn1	72.539	1.05485	0.431895	2.44237	0.0145913	0.0743539
ENSMUSG00000064345	mt-Nd2	238.073	0.838762	0.343399	2.44253	0.0145848	0.0743539
ENSMUSG00000045519	Zfp560	24.0044	1.36697	0.559838	2.44173	0.0146169	0.0743551
ENSMUSG00000069302	H2ac12	22.7814	2.94775	1.20723	2.44174	0.0146167	0.0743551
ENSMUSG00000035601	Trmt10b	7.70179	2.5972	1.06409	2.44077	0.0146561	0.0745164
ENSMUSG00000040446	Rprd1a	10.6089	1.73673	0.711708	2.44022	0.0146783	0.0745908
ENSMUSG00000015672	Mrpl32	61.9568	1.0703	0.438911	2.43854	0.0147466	0.0748998
ENSMUSG00000085399	Foxd2os	14.963	1.62304	0.665731	2.43799	0.0147692	0.0749763
ENSMUSG00000027478	Dnmt3b	12.0379	1.99574	0.818744	2.43757	0.0147865	0.0750257
ENSMUSG00000026511	Srp9	108.593	1.03693	0.425484	2.43705	0.0148076	0.0750945
ENSMUSG00000003662	Ciao1	262.201	0.929217	0.381334	2.43675	0.0148198	0.0750968
ENSMUSG00000020311	Erlec1	6.08038	2.48573	1.02018	2.43657	0.0148273	0.0750968
ENSMUSG00000046223	Plaur	146.971	-0.868128	0.356303	-2.43649	0.0148307	0.0750968
ENSMUSG00000066306	Numa1	48.5635	1.30325	0.534968	2.43612	0.0148458	0.0751351
ENSMUSG00000015335	Zdhhc12	142.851	0.724835	0.297624	2.4354	0.0148752	0.0751589
ENSMUSG00000022412	Mief1	39.9838	1.44252	0.592291	2.43549	0.0148718	0.0751589
ENSMUSG00000028933	Xrcc2	10.4602	1.73017	0.710464	2.43527	0.0148807	0.0751589
ENSMUSG00000065649	Snora74a	9.32741	-1.78619	0.733328	-2.43573	0.0148617	0.0751589
ENSMUSG00000022814	Umps	510.827	0.801934	0.32935	2.4349	0.0148961	0.0751603
ENSMUSG00000042747	Krtcap2	1099.46	0.706087	0.289983	2.43493	0.0148947	0.0751603
ENSMUSG00000038319	Kcnh2	5.79335	3.56423	1.46406	2.43449	0.0149128	0.0751686
ENSMUSG00000044037	Als2cl	8.9587	-3.47241	1.4263	-2.43457	0.0149097	0.0751686
ENSMUSG00000024855	Pacs1	10.2129	2.54749	1.04661	2.43403	0.0149319	0.0752136
ENSMUSG00000032010	Usp2	23.3267	1.71447	0.704463	2.43372	0.0149444	0.0752136
ENSMUSG00000042744	Hectd4	15.9048	1.75021	0.719129	2.43379	0.0149416	0.0752136
ENSMUST00000158231	NA	4.46104	-2.65963	1.09309	-2.43314	0.0149685	0.0752967
ENSMUSG00000027353	Mcm8	5.10551	2.88162	1.18464	2.43249	0.0149956	0.0753948
ENSMUSG00000031133	Arhgef6	19.386	1.37814	0.566625	2.43219	0.0150079	0.0754186
ENSMUSG00000028868	Wasf2	121	1.07667	0.442798	2.43152	0.0150357	0.0755202
ENSMUSG00000035199	Arl6ip5	91.5317	0.985166	0.40528	2.43083	0.0150645	0.0756264
ENSMUSG00000017861	Mybl2	377.765	0.810715	0.333774	2.42893	0.0151433	0.0759839
ENSMUSG00000022003	Slc25a30	7.32664	2.86613	1.1806	2.42769	0.0151951	0.0760138
ENSMUSG00000022787	Wdr53	14.7389	1.50937	0.621641	2.42804	0.0151807	0.0760138
ENSMUSG00000024327	Slc39a7	556.458	0.666641	0.274539	2.42822	0.015173	0.0760138
ENSMUSG00000029390	Tmed2	244.328	0.982075	0.404417	2.42837	0.0151667	0.0760138
ENSMUSG00000030061	Uba3	12.0477	1.52134	0.626641	2.42777	0.015192	0.0760138
ENSMUSG00000087590	Epb41l4aos	69.4395	0.865236	0.356321	2.42825	0.0151719	0.0760138
ENSMUSG00000027180	Fbxo3	11.1256	1.82965	0.753987	2.42663	0.0152396	0.0761918
ENSMUSG00000040033	Stat2	5.5914	3.38482	1.39526	2.42594	0.015269	0.0761918
ENSMUSG00000061536	Sec22c	10.6841	2.61644	1.07844	2.42613	0.015261	0.0761918
ENSMUSG00000070737	Tmem35b	32.7604	1.18518	0.48854	2.42596	0.0152679	0.0761918
ENSMUSG00000092558	Med20	143.058	0.899105	0.370567	2.4263	0.0152538	0.0761918
ENSMUSG00000027333	Smox	20.8783	-1.33126	0.548939	-2.42515	0.0153021	0.0762601
ENSMUSG00000030872	Gga2	28.9032	1.41199	0.582247	2.42506	0.0153057	0.0762601
ENSMUSG00000064284	Cdpf1	387.835	0.679962	0.28038	2.42514	0.0153025	0.0762601
ENSMUSG00000028974	Dffa	53.6546	0.919074	0.37913	2.42417	0.0153435	0.0764105
ENSMUSG00000025487	Psmd13	727.949	0.781815	0.322607	2.42343	0.0153749	0.0765022
[truncated: 7,951 more rows]
