# Supplementary material for: Guanine nucleotide biosynthesis blockade impairs MLL complex formation and sensitizes leukemias to menin inhibition
Source: Nat Commun. 2025 Mar 18;16:2641. doi: 10.1038/s41467-025-57544-9 (PMC11920272; doi:10.1038/s41467-025-57544-9)
Supplement: Supplementary file 9 — Supplementary Data 7 [file 41467_2025_57544_MOESM9_ESM.xlsx]

## Sheet: Data S7
	gene_sym	baseMean	log2FoldChange	lfcSE	stat	pvalue	padj
ENSMUSG00000041801	Phlda3	571.463	4.25074	0.228208	-18.6266	1.95619e-77	1.1564e-73
ENSMUSG00000069272	H2ac8	2407.73	-3.46603	0.186031	18.6315	1.78599e-77	1.1564e-73
ENSMUSG00000081058	H3c15	5289.07	-3.21441	0.192118	16.7314	7.73495e-63	3.04834e-59
ENSMUSG00000091405	H4c14	343.272	-4.10939	0.257154	15.9803	1.75415e-57	5.18483e-54
ENSMUSG00000032715	Trib3	827.889	-4.36279	0.287979	15.1497	7.61561e-52	1.80079e-48
ENSMUSG00000074403	H3c13	5795.37	-3.07781	0.207023	14.867	5.39749e-50	1.06357e-46
ENSMUSG00000068855	H2ac20	294.736	-3.38988	0.232431	14.5845	3.525e-48	5.95373e-45
ENSMUSG00000025408	Ddit3	68.9992	-5.36879	0.412427	13.0176	9.72285e-39	1.43692e-35
ENSMUSG00000061482	H4c4	3518.22	-2.58927	0.222827	11.6201	3.25864e-31	4.28077e-28
ENSMUSG00000069309	H2ac22	115.305	-3.3409	0.301907	11.066	1.83414e-28	2.16851e-25
ENSMUSG00000061615	H2ac4	282.344	-3.61126	0.332077	10.8748	1.52062e-27	1.63439e-24
ENSMUSG00000030717	Nupr1	70.5461	-3.85686	0.357658	10.7836	4.1132e-27	4.05253e-24
ENSMUSG00000079242	C730034F03Rik	181.049	-2.78341	0.264938	10.5059	8.11714e-26	7.38223e-23
ENSMUSG00000051627	H1f4	305.716	-3.2862	0.316231	10.3917	2.70358e-25	2.28317e-22
ENSMUSG00000101972	H3c11	105.171	-3.27604	0.324073	10.109	5.04185e-24	3.97398e-21
ENSMUSG00000036181	H1f2	182.192	-3.43043	0.358121	9.57895	9.80379e-22	7.24439e-19
ENSMUSG00000036864	Proser3	84.5085	-3.02985	0.316752	9.56537	1.11806e-21	7.77576e-19
ENSMUSG00000078776	9530053A07Rik	40.8248	5.96834	0.644378	-9.26216	2.00331e-20	1.31584e-17
ENSMUSG00000092837	Rpph1	3749.57	-1.57533	0.171051	9.20971	3.27015e-20	2.0349e-17
ENSMUSG00000061991	H2ac10	116.429	-2.27694	0.252553	9.01569	1.95634e-19	1.15649e-16
ENSMUSG00000052565	H1f3	90.717	-3.12803	0.352292	8.87907	6.74204e-19	3.79577e-16
ENSMUSG00000064220	H2ac18	320.809	-2.36132	0.267691	8.82108	1.13362e-18	6.09219e-16
ENSMUSG00000060981	H4c8	182.077	-2.26198	0.260025	8.6991	3.34514e-18	1.71955e-15
ENSMUSG00000029060	Mib2	163.53	-2.67194	0.308557	8.65947	4.73968e-18	2.33489e-15
ENSMUSG00000049539	H1f1	102.01	-3.16292	0.36707	8.61666	6.89361e-18	3.26012e-15
ENSMUSG00000058773	H1f5	602.236	-2.70377	0.323152	8.36687	5.91707e-17	2.69067e-14
ENSMUSG00000065287	Gm24451	158.634	-2.01626	0.243746	8.27195	1.31789e-16	5.77089e-14
ENSMUSG00000050914	Ankrd37	107.974	-2.89054	0.351524	8.2229	1.98639e-16	8.38755e-14
ENSMUSG00000095217	H2bc15	51.1899	-4.10668	0.506302	8.11111	5.01578e-16	2.04488e-13
ENSMUSG00000058385	H2bc8	123.652	-2.60507	0.32832	7.93454	2.11274e-15	8.3263e-13
ENSMUSG00000094777	H2ac24	73410.8	-1.3599	0.173572	7.83479	4.69615e-15	1.79105e-12
ENSMUSG00000063021	H2ac15	50.2483	-2.90584	0.37991	7.64875	2.02942e-14	7.49809e-12
ENSMUSG00000064880	Gm24201	45.7445	-2.55786	0.339082	7.54348	4.57606e-14	1.63948e-11
ENSMUSG00000086841	2410006H16Rik	1543.34	-2.16431	0.287254	7.5345	4.9022e-14	1.70467e-11
ENSMUSG00000069273	H3c6	86.1181	-2.23707	0.299905	7.45926	8.70093e-14	2.93917e-11
ENSMUSG00000039450	Dcxr	1068.79	1.55041	0.209876	-7.38729	1.49852e-13	4.92139e-11
ENSMUSG00000088308	Gm24507	26.2832	-4.22997	0.573036	7.38168	1.56303e-13	4.99453e-11
ENSMUSG00000047822	Angptl8	133.564	-2.42509	0.330686	7.33351	2.24204e-13	6.97569e-11
ENSMUSG00000064563	Snora7a	36.539	-2.70537	0.370775	7.29653	2.95285e-13	8.95169e-11
ENSMUSG00000096210	H1f0	302.877	-1.96251	0.270827	7.24637	4.28094e-13	1.26534e-10
ENSMUSG00000088990	Gm22767	44.4309	-2.81129	0.405546	6.93211	4.14607e-12	1.19558e-09
ENSMUST00000157904	NA	99.8261	-3.1132	0.449798	6.92134	4.47407e-12	1.25945e-09
ENSMUSG00000088254	Gm24289	193.119	-2.26598	0.327859	6.91146	4.79707e-12	1.31897e-09
ENSMUSG00000019301	Hsd17b1	106.925	-2.17931	0.317168	6.87114	6.36906e-12	1.7114e-09
ENSMUSG00000013150	Gfod2	128.339	-1.98326	0.289452	6.85177	7.29431e-12	1.91646e-09
ENSMUSG00000074578	Zfas1	221.672	-2.51713	0.373874	6.73255	1.66719e-11	4.28505e-09
ENSMUSG00000069300	H2bc11	279.48	-1.4058	0.210152	6.68942	2.24064e-11	5.63641e-09
ENSMUSG00000027313	Chac1	382.558	-2.11929	0.318085	6.66264	2.68947e-11	6.62449e-09
ENSMUSG00000023067	Cdkn1a	1418.1	1.6385	0.248519	-6.59305	4.30875e-11	1.03964e-08
ENSMUSG00000031431	Tsc22d3	94.4548	-2.66631	0.406036	6.56669	5.1446e-11	1.21649e-08
ENSMUSG00000085385	Snhg17	96.6328	-2.48844	0.379766	6.55256	5.65603e-11	1.3112e-08
ENSMUSG00000108414	Snhg1	121.172	-2.16558	0.339263	6.3832	1.73425e-10	3.94309e-08
ENSMUSG00000075031	H2bc3	100.182	-1.87354	0.295064	6.3496	2.15872e-10	4.81558e-08
ENSMUSG00000038615	Nfe2l1	51.4744	-2.96878	0.481413	6.16681	6.96827e-10	1.52566e-07
ENSMUSG00000059895	Ptp4a3	1330.11	1.70239	0.28651	-5.94182	2.81877e-09	6.05934e-07
ENSMUSG00000056643	Chst13	803.775	1.17944	0.200438	-5.88429	3.99776e-09	8.44027e-07
ENSMUSG00000079033	Mef2b	17.2972	-3.01138	0.517646	5.81744	5.97553e-09	1.23945e-06
ENSMUSG00000066892	Fbxl12	29.5718	-2.80953	0.483443	5.81149	6.19191e-09	1.26219e-06
ENSMUSG00000069267	H3c2	98.6149	-2.21111	0.382122	5.78641	7.19066e-09	1.44093e-06
ENSMUSG00000105827	H2bc18	22.4039	-3.00144	0.519359	5.77912	7.50944e-09	1.47973e-06
ENSMUSG00000097772	5430416N02Rik	18.0051	-3.67031	0.637353	5.75867	8.47797e-09	1.6432e-06
ENSMUSG00000060678	H4c3	261.603	-1.22162	0.213308	5.72703	1.02202e-08	1.92555e-06
ENSMUSG00000088323	Gm25663	41.0351	-2.72893	0.476555	5.72637	1.02605e-08	1.92555e-06
ENSMUSG00000020812	Snhg16	64.9816	-2.18287	0.381629	5.71987	1.06605e-08	1.96937e-06
ENSMUSG00000047492	Inhbe	10.8114	-4.52129	0.809653	5.58423	2.34734e-08	4.26963e-06
ENSMUSG00000077711	AF357399	14.2455	-3.46274	0.624568	5.54422	2.95262e-08	5.28921e-06
ENSMUSG00000070167	Snora57	156.787	-1.45716	0.263361	5.53296	3.14878e-08	5.55642e-06
ENSMUSG00000097017	Gm26707	21.0073	-2.86347	0.518266	5.52509	3.29317e-08	5.72575e-06
ENSMUSG00000065862	Gm24029	85.7925	-1.7254	0.313155	5.50973	3.59376e-08	6.15782e-06
ENSMUSG00000100210	H3c7	36.5972	-2.37407	0.432503	5.48914	4.03891e-08	6.82171e-06
ENSMUSG00000093656	Gm20628	26.8238	-2.49692	0.455295	5.48417	4.15415e-08	6.91753e-06
ENSMUSG00000093355	Snora26	62.3244	-1.61776	0.298409	5.42129	5.91692e-08	9.71607e-06
ENSMUSG00000031762	Mt2	171.307	-1.82993	0.338675	5.40319	6.54653e-08	1.06027e-05
ENSMUSG00000022884	Eif4a2	48.9378	-1.81114	0.336112	5.3885	7.10465e-08	1.10524e-05
ENSMUSG00000023048	Prr13	279.344	1.54409	0.286482	-5.38982	7.0527e-08	1.10524e-05
ENSMUSG00000078851	H2ac25	80.0058	-1.99889	0.370804	5.39069	7.01874e-08	1.10524e-05
ENSMUSG00000085156	Snhg15	292.317	-1.38102	0.25737	5.36588	8.05566e-08	1.23691e-05
ENSMUSG00000040618	Pck2	704.463	-1.39577	0.264997	5.26711	1.38586e-07	2.10064e-05
ENSMUSG00000068744	Psrc1	66.7786	2.34156	0.448019	-5.22648	1.72772e-07	2.58568e-05
ENSMUST00000122759	NA	39.5592	-2.08411	0.399126	5.22169	1.77302e-07	2.6203e-05
ENSMUSG00000069516	Lyz2	426.844	1.88313	0.36232	-5.19742	2.0207e-07	2.94947e-05
ENSMUSG00000064349	mt-Tc	70.5824	-1.79273	0.345284	5.19204	2.07997e-07	2.99896e-05
ENSMUSG00000078377	Gm4294	99.368	-23.7876	4.67482	5.08846	3.60989e-07	5.14213e-05
ENSMUSG00000020326	Ccng1	63.169	1.69812	0.334419	-5.07784	3.81742e-07	5.37302e-05
ENSMUSG00000097195	Snhg5	53.0613	-1.63977	0.32753	5.00647	5.54372e-07	7.71099e-05
ENSMUSG00000100862	Gm10925	47.8191	23.195	4.67515	-4.96134	7.00095e-07	9.62468e-05
ENSMUSG00000070063	Snora33	28.9312	-2.14768	0.434321	4.94491	7.61788e-07	0.000103524
ENSMUSG00000042406	Atf4	376.445	-1.82699	0.372979	4.89837	9.66364e-07	0.000128374
ENSMUSG00000100017	2410022M11Rik	68.2567	-1.60598	0.327833	4.89877	9.64394e-07	0.000128374
ENSMUSG00000030827	Fgf21	7.72318	-5.52228	1.13364	4.87128	1.10875e-06	0.000145653
ENSMUSG00000069265	H3c1	60.1337	-1.64227	0.337375	4.86778	1.12859e-06	0.000146629
ENSMUSG00000003484	Cyp4f18	90.1234	1.87392	0.385562	-4.86025	1.1724e-06	0.00014931
ENSMUSG00000003873	Bax	3957.01	1.05798	0.217886	-4.85568	1.19973e-06	0.00014931
ENSMUSG00000028179	Cth	21.7453	-3.65856	0.753248	4.85705	1.1915e-06	0.00014931
ENSMUSG00000114456	H2bc9	29.1523	-2.10534	0.433524	4.85633	1.19584e-06	0.00014931
ENSMUSG00000094338	H2bc13	19.7389	-2.49892	0.520401	4.80191	1.57156e-06	0.000193548
ENSMUSG00000069270	H2ac6	42.8829	-1.72884	0.36539	4.73148	2.22884e-06	0.000271666
ENSMUSG00000071516	H2ac13	64.3239	-1.60294	0.339518	4.72121	2.34443e-06	0.000282839
ENSMUSG00000010067	Rassf1	30.9888	-2.06705	0.438803	4.71065	2.4693e-06	0.000289398
ENSMUSG00000026249	Serpine2	8.76492	6.52628	1.38447	-4.71392	2.42998e-06	0.000289398
ENSMUSG00000106001	Gm42826	77.8223	-1.51335	0.321278	4.71041	2.47223e-06	0.000289398
ENSMUSG00000004612	Nkg7	239.195	1.3773	0.293397	-4.69433	2.67476e-06	0.000307026
ENSMUSG00000062054	Iah1	245.7	-1.35478	0.288553	4.6951	2.66473e-06	0.000307026
ENSMUSG00000030315	Vgll4	44.2507	-2.11929	0.451762	4.69117	2.71648e-06	0.000308816
ENSMUSG00000097048	1600020E01Rik	61.983	-1.69691	0.362263	4.6842	2.81053e-06	0.000316466
ENSMUSG00000037649	H2-DMa	485.472	1.06314	0.227924	-4.66444	3.09454e-06	0.000345158
ENSMUSG00000027306	Nusap1	26.2545	-2.23057	0.479648	4.65043	3.31247e-06	0.000366012
ENSMUSG00000069306	H4c17	240.291	-1.28107	0.27605	4.64074	3.47169e-06	0.000380054
ENSMUSG00000069274	H4c6	38.53	-1.6225	0.351684	4.6135	3.95937e-06	0.000426243
ENSMUSG00000069310	H3c3	123.637	-1.68947	0.366228	4.61317	3.96572e-06	0.000426243
ENSMUSG00000071562	Stfa1	74.9774	1.89052	0.41329	-4.57432	4.77775e-06	0.000508895
ENSMUSG00000003573	Homer3	43.7822	1.63752	0.359569	-4.55411	5.26088e-06	0.000554581
ENSMUSG00000025235	Bbs4	10.5254	-3.08042	0.67664	4.55253	5.30049e-06	0.000554581
ENSMUSG00000064513	Snora9	31.6761	-2.15185	0.474602	4.53401	5.78748e-06	0.000600223
ENSMUSG00000039461	Tcta	82.2217	-1.67394	0.370782	4.51463	6.34266e-06	0.000646459
ENSMUSG00000116395	Gm49499	57.0189	-1.59058	0.352218	4.51591	6.3046e-06	0.000646459
ENSMUSG00000099583	H3c4	17.6519	-2.68312	0.594834	4.51069	6.46164e-06	0.000652957
ENSMUSG00000003541	Ier3	107.933	-1.44164	0.320101	4.50371	6.67778e-06	0.000669079
ENSMUSG00000026456	Cyb5r1	120.813	-1.40375	0.312398	4.49347	7.00706e-06	0.000696172
ENSMUSG00000111088	9430081H08Rik	35.0651	-1.83677	0.411142	4.46747	7.91488e-06	0.000779813
ENSMUST00000198477	NA	559727	-1.86952	0.423799	4.41133	1.02736e-05	0.00100384
ENSMUSG00000056749	Nfil3	112.097	-1.5529	0.352683	4.40311	1.06708e-05	0.00103411
ENSMUSG00000064372	mt-Tp	87.1572	-1.42229	0.324107	4.38833	1.14226e-05	0.00109796
ENSMUSG00000038393	Txnip	52.3025	-2.09654	0.47832	4.38313	1.16987e-05	0.00111543
ENSMUSG00000022385	Gtse1	41.4462	2.12963	0.487101	-4.37204	1.2309e-05	0.00116424
ENSMUSG00000026822	Lcn2	19.5046	-2.7919	0.644747	4.33022	1.48958e-05	0.00139773
ENSMUSG00000028838	Extl1	26.4345	-2.65175	0.614066	4.31835	1.57198e-05	0.00146343
ENSMUSG00000040435	Ppp1r15a	39.9984	-2.40127	0.557019	4.31093	1.62567e-05	0.00150159
ENSMUSG00000029446	Psph	426.904	-1.24262	0.288449	4.30795	1.64778e-05	0.00151021
ENSMUSG00000036718	Micall2	29.3196	1.9702	0.457548	-4.306	1.66231e-05	0.00151181
ENSMUSG00000064899	Snord118	68.7041	-1.21641	0.285017	4.26787	1.97349e-05	0.00178112
ENSMUSG00000038550	Ciart	17.2438	-2.76677	0.648716	4.265	1.99905e-05	0.00179051
ENSMUSG00000060639	H4c9	310.34	-1.1859	0.278338	4.26066	2.03821e-05	0.00181186
ENSMUSG00000025140	Pycr1	372.058	-1.13365	0.26648	4.25416	2.09839e-05	0.00185144
ENSMUSG00000020142	Slc1a4	41.9579	-2.23597	0.526742	4.2449	2.18689e-05	0.00191523
ENSMUST00000083211	NA	74.9219	-1.18283	0.280661	4.21443	2.50408e-05	0.00217689
ENSMUSG00000060093	H4c1	15.5612	-2.85704	0.6783	4.21206	2.53057e-05	0.00218387
ENSMUSG00000026969	Fam166a	93.1785	1.45075	0.344749	-4.20812	2.575e-05	0.0022061
ENSMUSG00000041481	Serpina3g	63.2093	1.51848	0.361753	-4.19755	2.69821e-05	0.00229503
ENSMUSG00000065899	Gm24523	5.47179	-4.08089	0.973183	4.19334	2.74876e-05	0.00232133
ENSMUSG00000106717	Gm42798	16.5985	-2.1184	0.507213	4.17654	2.95971e-05	0.00248175
ENSMUSG00000089255	Snora78	42.7595	-1.43973	0.348467	4.13161	3.60236e-05	0.00299935
ENSMUSG00000111013	Gm32468	20.6351	-1.92717	0.466887	4.1277	3.66407e-05	0.00302939
ENSMUSG00000023045	Soat2	20.8855	-2.88666	0.70355	4.103	4.07831e-05	0.00334589
ENSMUSG00000116262	Gm49544	8.67938	-2.8297	0.689905	4.10157	4.10348e-05	0.00334589
ENSMUSG00000021185	Dglucy	62.4122	1.80483	0.440284	-4.09923	4.14523e-05	0.00335679
ENSMUSG00000058886	Deaf1	64.9139	1.55242	0.379034	-4.09573	4.20834e-05	0.00338471
ENSMUSG00000069305	H4c18	214.222	-1.01303	0.247892	4.08658	4.37788e-05	0.00349727
ENSMUSG00000027630	Tbl1xr1	42.633	-2.79632	0.684912	4.08274	4.4508e-05	0.00353167
ENSMUSG00000054136	Adm2	5.78038	-4.79992	1.18022	4.06697	4.76293e-05	0.00375414
ENSMUSG00000008384	Sertad1	70.6214	-1.66673	0.410253	4.06268	4.85125e-05	0.00377344
ENSMUSG00000031490	Eif4ebp1	3368.89	-1.03373	0.254435	4.06284	4.84797e-05	0.00377344
ENSMUSG00000030785	Cox6a2	167.792	-1.28386	0.316299	4.05901	4.92809e-05	0.00380816
ENSMUSG00000050022	Amz1	33.436	-1.51262	0.373488	4.04998	5.12214e-05	0.0039324
ENSMUSG00000006395	Hyi	80.7455	-1.42186	0.351705	4.04275	5.28285e-05	0.00400379
ENSMUSG00000020303	Stc2	141.341	-1.79531	0.444066	4.0429	5.27934e-05	0.00400379
ENSMUSG00000021281	Tnfaip2	52.9097	-1.5896	0.394038	4.03412	5.48063e-05	0.00412723
ENSMUSG00000028542	Slc6a9	28.94	-2.87038	0.711812	4.03249	5.51879e-05	0.00412966
ENSMUSG00000094248	H2ac23	59.9319	-3.75915	0.932641	4.03065	5.56233e-05	0.00413606
ENSMUSG00000042099	Kank3	31.4022	1.71712	0.426546	-4.02565	5.68189e-05	0.00417248
ENSMUSG00000099517	H3c8	85.7782	-1.77131	0.439921	4.02644	5.66272e-05	0.00417248
ENSMUSG00000078566	Bnip3	79.7714	-1.72379	0.430052	4.00833	6.11502e-05	0.00446283
ENSMUSG00000031700	Gpt2	116.601	-1.5564	0.389287	3.99808	6.38585e-05	0.0046319
ENSMUSG00000119668	Gm23472	6.31077	-4.63345	1.16451	3.97887	6.92431e-05	0.00496158
ENSMUST00000082922	NA	6.31077	-4.63345	1.16451	3.97887	6.92431e-05	0.00496158
ENSMUSG00000027737	Slc7a11	10.7321	-3.05537	0.770006	3.96798	7.24835e-05	0.00516249
ENSMUSG00000064337	mt-Rnr1	554.349	-1.29516	0.326689	3.9645	7.35507e-05	0.00520712
ENSMUSG00000024610	Cd74	47.4907	1.58205	0.399498	-3.96008	7.49233e-05	0.00527273
ENSMUSG00000091050	9330020H09Rik	47.1458	-1.21555	0.307255	3.95616	7.6164e-05	0.00532833
ENSMUSG00000020108	Ddit4	91.6775	-1.4668	0.371346	3.94996	7.81628e-05	0.00541459
ENSMUSG00000024681	Ms4a3	703.157	1.03602	0.262316	-3.9495	7.8313e-05	0.00541459
ENSMUSG00000030407	Qpctl	45.4226	1.63643	0.416988	-3.9244	8.69477e-05	0.00597664
ENSMUSG00000060404	Or2w1b	51.9535	-1.37754	0.352748	3.90516	9.41634e-05	0.00643522
ENSMUSG00000025158	Rfng	74.3714	1.23143	0.315774	-3.89972	9.63054e-05	0.00654378
ENSMUSG00000069792	Wfdc17	40.6568	1.42815	0.367079	-3.89057	0.000100011	0.00675674
ENSMUSG00000103034	Gm8797	411.369	1.16882	0.301544	-3.87611	0.000106142	0.00713018
ENSMUSG00000047246	H2bc6	20.413	-2.35713	0.610651	3.86003	0.000113372	0.00757285
ENSMUSG00000017386	Traf4	156.111	0.975223	0.253546	-3.84634	0.000119897	0.00796372
ENSMUSG00000024870	Rab1b	1276.37	0.811353	0.212202	-3.8235	0.000131572	0.00869038
ENSMUSG00000088088	Rmrp	6.96193	-3.28894	0.86185	3.81614	0.000135556	0.00890378
ENSMUSG00000065147	Snora31	3.36184	-5.68192	1.50333	3.77955	0.000157111	0.0102625
ENSMUSG00000064901	Snora21	19.4909	-1.84472	0.490559	3.76045	0.000169607	0.0109965
ENSMUSG00000068874	Selenbp1	371.878	-1.17619	0.312853	3.75957	0.000170207	0.0109965
ENSMUSG00000006356	Crip2	14.9342	2.78475	0.741165	-3.75725	0.000171788	0.0110383
ENSMUSG00000053332	Gas5	388.687	-1.08313	0.28878	3.75072	0.000176327	0.0112687
ENSMUSG00000052435	Cebpe	232.098	1.19248	0.318897	-3.73938	0.000184476	0.0117261
ENSMUSG00000056459	Zbtb25	10.7093	-2.43954	0.654037	3.72997	0.000191505	0.0121078
ENSMUSG00000027620	Rbm39	108.175	-1.0867	0.291761	3.72462	0.000195608	0.012203
ENSMUSG00000028759	Hp1bp3	87.3091	-1.47707	0.396637	3.72398	0.000196107	0.012203
ENSMUSG00000032456	Nmnat3	24.9159	-1.65942	0.445567	3.7243	0.00019586	0.012203
ENSMUSG00000038539	Atf5	73.4197	-1.34364	0.361307	3.71884	0.00020014	0.0123545
ENSMUSG00000054612	Mgmt	293.363	1.10871	0.298183	-3.71822	0.000200631	0.0123545
ENSMUSG00000004054	Map3k11	241.142	0.951058	0.256871	-3.70247	0.000213509	0.0130793
ENSMUSG00000050777	Tmem37	65.0549	1.15117	0.315055	-3.65385	0.000258335	0.0157438
ENSMUSG00000077575	Gm24888	13.197	-2.06591	0.566476	3.64696	0.000265365	0.0160893
ENSMUSG00000026020	Nop58	76.2665	-1.47845	0.406071	3.64086	0.00027173	0.0163912
ENSMUST00000082768	NA	34.3319	-1.56072	0.429162	3.63666	0.000276191	0.016492
ENSMUST00000083833	NA	34.3319	-1.56072	0.429162	3.63666	0.000276191	0.016492
ENSMUSG00000032556	Bfsp2	32.6234	1.62031	0.446248	-3.63096	0.000282369	0.0167761
ENSMUSG00000028140	Mrpl9	89.0617	-1.18358	0.326482	3.62526	0.000288674	0.0168885
ENSMUSG00000050732	Vamp8	3237.33	0.747737	0.206324	-3.6241	0.000289974	0.0168885
ENSMUST00000082962	NA	9.09724	-2.52265	0.695909	3.62498	0.000288986	0.0168885
ENSMUST00000083233	NA	9.09724	-2.52265	0.695909	3.62498	0.000288986	0.0168885
ENSMUSG00000053101	Gpr141	19.346	-2.41977	0.668945	3.61729	0.000297709	0.017254
ENSMUSG00000024142	Mlst8	77.6266	-1.37381	0.381456	3.60148	0.000316406	0.0182481
ENSMUSG00000030103	Bhlhe40	15.8723	-2.92543	0.813552	3.59587	0.000323313	0.018556
ENSMUSG00000034201	Gas2l1	30.7975	1.64483	0.462794	-3.55413	0.000379225	0.0216598
ENSMUSG00000023952	Gtpbp2	26.7665	-2.12785	0.600098	3.54583	0.000391373	0.0222462
ENSMUSG00000031770	Herpud1	324.83	-1.09307	0.308868	3.53896	0.000401713	0.0226164
ENSMUSG00000036390	Gadd45a	8.03317	-2.82603	0.79837	3.53975	0.000400508	0.0226164
ENSMUSG00000050335	Lgals3	390.204	-1.23323	0.34963	3.52725	0.000419899	0.0235283
ENSMUSG00000065353	Snora73b	183.51	-1.01493	0.288961	3.51235	0.00044416	0.0247703
ENSMUSG00000047965	Rpl9-ps7	3.07369	-5.53482	1.5826	3.4973	0.000469994	0.026088
ENSMUST00000083103	NA	1025.13	1.01967	0.291897	-3.49324	0.000477204	0.0263644
ENSMUSG00000034764	1700006J14Rik	33.4671	1.7075	0.4892	-3.49039	0.000482311	0.0263998
ENSMUSG00000066068	Gm13611	683.076	-0.97577	0.279497	3.49116	0.000480928	0.0263998
ENSMUSG00000014074	Rnf168	13.6773	-2.01772	0.579167	3.48383	0.000494287	0.0269307
ENSMUSG00000018102	H2bc4	47.3975	-1.46757	0.421436	3.48231	0.0004971	0.0269597
ENSMUSG00000001741	Il16	111.714	-1.36787	0.393129	3.47944	0.000502468	0.0271264
ENSMUSG00000031634	Ufsp2	34.6378	-1.50671	0.43381	3.4732	0.000514298	0.0276389
ENSMUSG00000064382	Gm26447	28.2494	-1.38069	0.398535	3.4644	0.000531411	0.0284293
ENSMUSG00000024587	Nars	178.007	-1.29926	0.375492	3.46015	0.000539884	0.0287524
ENSMUSG00000012705	Retn	34.7872	-1.27961	0.371652	3.44304	0.000575204	0.0303628
ENSMUSG00000062382	Ftl1-ps1	1266.54	0.79919	0.232119	-3.44302	0.000575257	0.0303628
ENSMUSG00000003731	Kpna6	12.4867	-2.18534	0.635441	3.43908	0.000583689	0.0306709
ENSMUSG00000032204	Aqp9	6.84485	-4.41264	1.28377	3.43726	0.000587633	0.0307415
ENSMUSG00000067455	H4c11	13.8242	-2.09397	0.610407	3.43044	0.000602594	0.0313853
ENSMUSG00000047730	Fcgbp	3.2942	4.94986	1.44394	-3.42802	0.000607996	0.0315278
ENSMUST00000175366	NA	3.48751	-4.72796	1.38212	3.42081	0.000624357	0.0322348
ENSMUSG00000065649	Snora74a	9.32741	-2.30715	0.675213	3.41692	0.000633345	0.0325567
ENSMUSG00000035504	Reep6	62.3442	-1.34362	0.394695	3.4042	0.000663573	0.0339629
ENSMUSG00000035711	Dok3	346.978	0.921992	0.27152	-3.39566	0.000684624	0.0348892
ENSMUSG00000048707	Tprn	118.819	1.295	0.38179	-3.39191	0.000694075	0.0352191
ENSMUSG00000065016	Snora3	9.32991	-2.43542	0.718515	3.38951	0.000700178	0.0353769
ENSMUSG00000001053	N4bp3	40.6666	-1.29123	0.381246	3.38687	0.000706955	0.0355674
ENSMUSG00000025862	Stag2	16.7603	-2.78715	0.823603	3.38409	0.000714148	0.035626
ENSMUSG00000056071	S100a9	18.8339	-2.54128	0.750808	3.38473	0.000712481	0.035626
ENSMUSG00000024790	Sac3d1	449.821	0.811175	0.241021	-3.36558	0.000763838	0.0378369
ENSMUSG00000042472	Zfp410	612.696	-0.703676	0.209103	3.36521	0.000764867	0.0378369
ENSMUSG00000033703	Fcsk	72.691	-1.11901	0.33291	3.36131	0.000775749	0.0382153
ENSMUSG00000046794	Ppp1r3b	9.36507	-3.30385	0.984446	3.35605	0.00079065	0.0387878
ENSMUSG00000071657	Bscl2	320.349	0.801673	0.239	-3.35428	0.000795711	0.0388748
ENSMUSG00000029752	Asns	489.715	-1.14285	0.341196	3.34954	0.000809449	0.0393832
ENSMUSG00000086287	Gm15972	12.3221	-1.9242	0.574822	3.34748	0.000815504	0.0395152
ENSMUSG00000025507	Pidd1	67.799	1.02547	0.306477	-3.346	0.000819879	0.0395356
ENSMUSG00000041238	Rbbp8	7.74952	-3.10522	0.928298	3.34507	0.000822614	0.0395356
ENSMUSG00000050147	F2rl3	26.9929	1.49282	0.446957	-3.33995	0.000837933	0.0400421
ENSMUSG00000059479	B3gnt8	273.004	0.898555	0.269086	-3.33929	0.000839925	0.0400421
ENSMUSG00000026628	Atf3	2.95367	-6.02727	1.80766	3.33429	0.000855175	0.0406054
ENSMUSG00000020283	Pex13	10.1691	-2.844	0.85335	3.33275	0.000859922	0.0406315
ENSMUSG00000030965	Abraxas2	8.92954	-2.28047	0.684476	3.3317	0.000863168	0.0406315
ENSMUSG00000064634	Gm22620	10.5726	-2.23019	0.669848	3.3294	0.000870331	0.0406315
ENSMUSG00000068739	Sars	405.476	-1.11185	0.334031	3.32858	0.000872908	0.0406315
ENSMUSG00000106943	Dancr	103.146	-1.11721	0.33556	3.32939	0.00087038	0.0406315
ENSMUSG00000064837	Snora75	11.3357	-1.82872	0.549895	3.32559	0.000882329	0.0409089
ENSMUSG00000035754	Wdr18	3141.74	0.728677	0.220408	-3.30603	0.000946281	0.0437026
ENSMUSG00000052160	Pld4	145.765	1.18358	0.35871	-3.29955	0.000968405	0.0445504
ENSMUSG00000020893	Per1	30.6125	-1.95164	0.591894	3.29727	0.000976281	0.0445764
ENSMUSG00000052217	Hbb-bh1	74.8385	1.28222	0.388881	-3.29721	0.000976511	0.0445764
ENSMUSG00000056536	Pign	9.92943	-2.9513	0.895756	3.29476	0.000985059	0.0447937
ENSMUSG00000039481	Nrtn	29.9464	1.76784	0.53696	-3.29231	0.000993668	0.0448402
ENSMUSG00000088948	Gm23262	4.46776	-3.61308	1.0974	3.29241	0.000993321	0.0448402
ENSMUSG00000023883	Phf10	35.8942	-1.59902	0.486286	3.28822	0.00100822	0.0453239
ENSMUSG00000026832	Cytip	5.93912	-3.74116	1.13928	3.2838	0.00102418	0.0458265
ENSMUSG00000045382	Cxcr4	26.7481	-1.6345	0.498032	3.28192	0.00103103	0.0458265
ENSMUSG00000104960	Snhg8	215.498	-1.09216	0.332688	3.28285	0.00102764	0.0458265
ENSMUSG00000031808	Slc27a1	90.7007	1.11593	0.340256	-3.27967	0.00103928	0.0460201
ENSMUSG00000035161	Ints6	7.73837	-2.75761	0.841163	3.27834	0.00104421	0.0460662
ENSMUSG00000027663	Zmat3	19.0796	2.43066	0.7421	-3.27538	0.00105519	0.0463772
ENSMUSG00000018774	Cd68	193.089	1.08657	0.332358	-3.26928	0.0010782	0.047039
ENSMUSG00000101939	Gm28438	17.2702	-15.0406	4.60051	3.26932	0.00107805	0.047039
ENSMUSG00000113949	Scamp4	574.323	0.696281	0.213087	-3.26759	0.00108469	0.047148
ENSMUSG00000005667	Mthfd2	129.629	-1.36043	0.416741	3.26446	0.00109675	0.0474976
ENSMUSG00000030703	Gdpd3	97.9165	-0.983506	0.301593	3.26103	0.00111007	0.047899
ENSMUSG00000033430	Terf2ip	36.3914	-1.06001	0.325172	3.25984	0.00111475	0.0479262
ENSMUSG00000042570	Mier2	74.0846	1.21936	0.374593	-3.25517	0.00113325	0.0485451
ENSMUSG00000031142	Cacna1f	265.568	0.766634	0.235971	-3.24885	0.00115874	0.0494577
ENSMUSG00000009633	G0s2	7.71304	-3.51084	1.08244	3.24344	0.00118097	0.0496889
ENSMUSG00000028108	Ecm1	33.806	1.75405	0.540683	-3.24413	0.0011781	0.0496889
ENSMUSG00000058748	Zfp958	3.12496	4.65421	1.4343	-3.24494	0.00117474	0.0496889
ENSMUSG00000098557	Kctd12	6.85232	2.94863	0.908552	-3.24541	0.0011728	0.0496889
ENSMUSG00000000409	Lck	38.8644	-1.43337	0.4424	3.23999	0.00119536	0.0498757
ENSMUSG00000038000	Acd	315.418	0.717068	0.221362	-3.23934	0.00119806	0.0498757
ENSMUSG00000091021	Gm17300	311.787	-0.909002	0.280571	3.23983	0.00119599	0.0498757
ENSMUSG00000090952	Gm17251	27.4492	-1.27625	0.394721	3.23331	0.00122367	0.0507628
ENSMUSG00000045411	2410002F23Rik	134.221	-1.16715	0.36142	3.22935	0.00124071	0.0512901
ENSMUSG00000086859	Snhg20	85.3343	-0.921553	0.285583	3.22692	0.0012513	0.0515473
ENSMUSG00000100306	Gm29362	6.49434	-3.04235	0.943413	3.22483	0.00126046	0.0517444
ENSMUSG00000040760	Appl1	10.4496	-3.30655	1.02577	3.22349	0.00126639	0.051808
ENSMUSG00000036172	Cd200r3	3.16351	4.89944	1.52174	-3.21963	0.00128355	0.0522792
ENSMUSG00000092203	1110038B12Rik	154.9	-1.31576	0.408758	3.21892	0.00128675	0.0522792
ENSMUSG00000020859	Spag9	8.95461	-3.12804	0.972201	3.21748	0.00129324	0.0523628
ENSMUSG00000027215	Cd82	165.105	-1.07686	0.335067	3.21387	0.00130961	0.0524864
ENSMUSG00000032014	Oaf	833.714	0.836127	0.260151	-3.21401	0.00130896	0.0524864
ENSMUSG00000043421	Hilpda	169.106	-0.957349	0.297741	3.21538	0.00130274	0.0524864
ENSMUSG00000037032	Apbb1	19.395	-1.93111	0.601283	3.21165	0.00131974	0.0526582
ENSMUSG00000064347	mt-Ta	18.7586	-1.4946	0.465464	3.21099	0.0013228	0.0526582
ENSMUSG00000025875	Tspan17	54.135	1.1964	0.372789	-3.20933	0.00133047	0.0527856
ENSMUSG00000026817	Ak1	121.16	1.20521	0.377451	-3.19302	0.00140791	0.0556132
ENSMUSG00000113707	Gm10457	30.5782	-1.28811	0.403497	3.19236	0.00141115	0.0556132
ENSMUSG00000029775	Klhdc10	15.0093	-2.01089	0.631156	3.18605	0.00144231	0.0566528
ENSMUSG00000002496	Tsc2	64.4239	1.47178	0.463653	-3.17431	0.00150195	0.0588
ENSMUSG00000118841	Rn7s2	1039.85	-1.17813	0.372895	3.15942	0.00158084	0.061684
ENSMUST00000113729	NA	2.624	5.21289	1.65123	-3.15698	0.00159413	0.0619978
ENSMUSG00000002210	Smg9	89.7414	-1.13156	0.358792	3.1538	0.00161162	0.0624727
ENSMUSG00000037049	Smpd1	128.011	-0.932197	0.296246	3.1467	0.00165124	0.0635803
ENSMUSG00000041915	Ammecr1l	6.95938	-3.12498	0.992932	3.14722	0.00164831	0.0635803
ENSMUSG00000093314	Mir5136	21.0653	-1.40684	0.447213	3.1458	0.00165633	0.0635803
ENSMUSG00000018405	Mrm1	87.5183	-1.27604	0.405938	3.14344	0.00166976	0.0638886
ENSMUSG00000072612	Gm10382	5.52893	-2.87334	0.915183	3.13964	0.00169157	0.0645141
ENSMUSG00000047515	BC049715	10.4631	-2.81345	0.897595	3.13443	0.00172186	0.0654585
ENSMUSG00000030610	Det1	58.4972	-1.3041	0.417588	3.12294	0.00179056	0.067852
ENSMUSG00000021244	Ylpm1	12.6693	-2.09838	0.672183	3.12174	0.00179788	0.0679117
ENSMUSG00000047617	Paxx	171.406	-0.88433	0.284929	3.10369	0.00191124	0.0719635
ENSMUSG00000069919	Hba-a1	3.77361	4.62013	1.4961	-3.08812	0.0020143	0.0756036
ENSMUSG00000045751	Mms22l	30.2508	-1.34358	0.43609	3.08097	0.00206325	0.0769519
ENSMUSG00000058672	Tubb2a	34.0524	1.75109	0.568298	-3.0813	0.002061	0.0769519
ENSMUSG00000028266	Lmo4	108.664	-1.00297	0.325715	3.07927	0.00207506	0.0771493
ENSMUSG00000023755	Rhebl1	33.0144	-1.46302	0.476768	3.06862	0.0021505	0.0797035
ENSMUSG00000030738	Eif3c	234.578	-1.19289	0.38906	3.06607	0.00216891	0.0801345
ENSMUSG00000064451	Snora23	10.1283	-2.18482	0.712816	3.06506	0.00217629	0.0801565
ENSMUSG00000023032	Slc4a8	54.805	1.33354	0.435564	-3.06163	0.00220132	0.0808268
ENSMUSG00000028737	Aldh4a1	80.0507	0.973873	0.318263	-3.05996	0.00221363	0.0810271
ENSMUSG00000023106	Denr	46.7734	-1.47117	0.481119	3.05782	0.00222955	0.0813578
ENSMUSG00000062762	Ei24	59.8697	1.38235	0.452917	-3.05212	0.00227235	0.0824364
ENSMUSG00000065105	Gm26130	6.29693	-2.32179	0.760738	3.05202	0.00227305	0.0824364
ENSMUSG00000004609	Cd33	46.9644	1.65645	0.543315	-3.04878	0.00229777	0.0830779
ENSMUSG00000014980	Tsen15	56.8926	-1.16243	0.381452	3.04738	0.00230846	0.0832103
ENSMUSG00000004994	Ccdc130	11.1486	-2.43007	0.798616	3.04285	0.00234345	0.0832333
ENSMUSG00000019978	Epb41l2	4.31688	-3.77716	1.24097	3.04371	0.0023368	0.0832333
ENSMUSG00000032579	Hemk1	87.6198	-1.13109	0.371627	3.04362	0.00233748	0.0832333
ENSMUST00000239469	NA	228.354	1.04469	0.343286	-3.0432	0.00234079	0.0832333
ERCC-00019	NA	4670.6	-0.396555	0.130328	3.04275	0.0023443	0.0832333
ENSMUST00000178786	NA	6.41814	-2.89336	0.952589	3.03736	0.0023866	0.0844813
ENSMUSG00000026356	Dars	26.9815	-1.42795	0.471294	3.02984	0.00244683	0.0863547
ENSMUSG00000079017	Ifi27l2a	15.5364	1.62208	0.535926	-3.02669	0.00247248	0.0870005
ENSMUSG00000017390	Aldoc	13.6454	-2.24401	0.741636	3.02576	0.00248013	0.0870105
ENSMUSG00000013997	Nit1	44.7529	-1.28711	0.426369	3.01877	0.00253804	0.0887789
ENSMUSG00000020516	Rps6kb1	9.27898	2.36644	0.78432	-3.01719	0.00255128	0.0889787
ENSMUSG00000030672	Mylpf	103.783	1.12299	0.372321	-3.0162	0.00255968	0.089009
ENSMUSG00000030505	Prmt3	29.8476	-1.32287	0.438768	3.01497	0.00257008	0.0891088
ENSMUST00000006814	NA	3.13496	-5.73678	1.90654	3.009	0.00262107	0.0906109
ENSMUSG00000074794	Arrdc3	6.08374	-2.87734	0.957567	3.00485	0.00265715	0.0915905
ENSMUSG00000020079	Supv3l1	34.0019	-1.25462	0.418598	2.99719	0.00272479	0.0933772
ENSMUSG00000030177	Ccdc77	23.8316	-1.36761	0.456207	2.99779	0.00271941	0.0933772
ENSMUSG00000032459	Mrps22	35.9099	-1.33455	0.445981	2.99239	0.00276799	0.0945838
ENSMUSG00000069678	Pcgf1	25.6522	-1.4816	0.495788	2.98838	0.00280464	0.0955598
ENSMUSG00000010095	Slc3a2	850.275	-0.883472	0.29619	2.98279	0.00285632	0.0970274
ENSMUSG00000024493	Lars	52.0621	-1.35201	0.453398	2.98196	0.00286413	0.0970274
ENSMUSG00000115938	Gm17241	76.5618	-1.42091	0.477358	2.97662	0.00291448	0.0984511
ENSMUSG00000044894	Uqcrq	9290.48	-0.599729	0.201729	2.97294	0.0029496	0.0985118
ENSMUSG00000050138	Kcnk12	256.352	0.760418	0.255633	-2.97465	0.00293323	0.0985118
ENSMUSG00000057530	Ece1	7.74677	-3.00844	1.01181	2.97334	0.00294579	0.0985118
ENSMUSG00000097277	2900076A07Rik	5.8815	-2.41583	0.812169	2.97454	0.00293425	0.0985118
ENSMUSG00000061983	Rps12	1609.66	-1.0137	0.341616	2.96737	0.00300358	0.100032
ENSMUSG00000070392	Gm20634	27.6371	-1.20356	0.407063	2.9567	0.00310951	0.103269
ENSMUSG00000028673	Fuca1	288.677	0.869122	0.294529	-2.95089	0.00316861	0.104731
ENSMUSG00000064351	mt-Co1	1339.77	-0.923053	0.312833	2.95063	0.00317125	0.104731
ENSMUSG00000029777	Gars	177.823	-1.23666	0.419332	2.94911	0.00318687	0.104954
ENSMUSG00000002504	Nherf2	38.4563	1.23261	0.418103	-2.94809	0.00319739	0.105008
ENSMUSG00000024234	Mtpap	10.0964	-2.01333	0.683326	2.94637	0.00321524	0.10501
ENSMUSG00000034799	Unc13a	25.057	-1.80713	0.613306	2.94654	0.00321353	0.10501
ENSMUSG00000023433	Cela3b	6.43082	2.74666	0.935229	-2.93689	0.00331522	0.107681
ENSMUST00000111306	NA	20.5319	7.47921	2.54636	-2.93722	0.00331167	0.107681
ENSMUSG00000015468	Notch4	2.31642	-4.86415	1.65978	2.9306	0.00338312	0.109555
ENSMUSG00000107108	Gm9936	2.05507	-4.88956	1.66889	2.92983	0.00339146	0.109555
ENSMUSG00000021000	Mia2	10.0227	-2.37405	0.81288	2.92054	0.0034943	0.11257
ENSMUSG00000042293	Gm5617	305.494	-0.680698	0.233499	2.91521	0.00355446	0.113643
ENSMUSG00000055148	Klf2	11.2393	-1.75103	0.600709	2.91494	0.00355752	0.113643
ENSMUSG00000106037	Gm4332	269	-1.02291	0.350777	2.91614	0.00354389	0.113643
ENSMUSG00000109118	Gm32031	20.46	-1.24654	0.427746	2.91419	0.00356607	0.113643
ENSMUSG00000103409	Lsmem2	4.47087	3.53264	1.21507	-2.90736	0.00364499	0.115846
ENSMUSG00000030137	Tuba8	527.542	0.820188	0.282592	-2.90238	0.00370344	0.117388
ENSMUSG00000026496	Parp1	105.354	-0.831548	0.286952	2.89786	0.00375715	0.118772
ENSMUSG00000034724	Cnot6l	13.7333	-2.54375	0.87862	2.89516	0.00378967	0.119481
ENSMUSG00000010911	Apip	33.4143	-1.08532	0.376409	2.88337	0.00393448	0.122737
ENSMUSG00000024442	Dele1	72.6707	-1.12041	0.388457	2.88426	0.00392337	0.122737
ENSMUSG00000026548	Slamf9	23.2894	-1.38239	0.479035	2.88578	0.0039044	0.122737
ENSMUSG00000026755	Arpc5l	649.493	-0.880678	0.305409	2.88361	0.00393151	0.122737
ENSMUSG00000059772	Slx1b	40.3904	-1.22333	0.424404	2.88247	0.00394573	0.122764
ENSMUSG00000032410	Xrn1	44.3548	-0.973934	0.338344	2.87853	0.00399533	0.123981
ENSMUSG00000041263	Rusc1	101.601	0.760852	0.264522	-2.87632	0.00402336	0.124307
ENSMUSG00000051811	Cox6b2	2.20118	4.4338	1.54163	-2.87605	0.00402685	0.124307
ENSMUSG00000026615	Eprs	46.2579	-1.32807	0.4633	2.86655	0.00414979	0.127768
ENSMUSG00000079553	Kifc1	103.211	1.06643	0.372292	-2.86451	0.00417653	0.128257
ENSMUSG00000096719	Mrgpra2b	2.8606	4.27405	1.49486	-2.85916	0.00424767	0.130104
ENSMUSG00000073639	Rab18	16.5078	-1.68305	0.590866	2.84845	0.0043933	0.134217
ENSMUSG00000034361	Cpne2	42.0236	1.15684	0.406596	-2.84518	0.00443862	0.134904
ENSMUSG00000088208	Gm23751	5.69117	-2.44535	0.859469	2.84519	0.00443851	0.134904
ENSMUSG00000019737	Syne4	102.355	-0.89733	0.315716	2.8422	0.0044803	0.135822
ENSMUSG00000047126	Cltc	37.9468	-1.80088	0.63383	2.84126	0.00449353	0.135875
ENSMUST00000071935	NA	3.06851	-4.78591	1.68512	2.8401	0.00450994	0.136023
ENSMUSG00000032407	U2surp	17.9377	-1.70722	0.603602	2.82838	0.00467838	0.140272
ENSMUSG00000035004	Igsf6	5.30738	3.65759	1.29364	-2.82736	0.00469338	0.140272
ENSMUSG00000053801	Grwd1	694.557	0.754309	0.266814	-2.8271	0.00469714	0.140272
ENSMUSG00000065232	Gm22973	6.9819	-2.12473	0.75222	2.82461	0.00473379	0.140272
ENSMUSG00000068823	Csde1	53.1788	-1.17928	0.417469	2.82484	0.00473048	0.140272
ENSMUSG00000077563	Snora68	6.38526	-3.604	1.27593	2.82461	0.00473388	0.140272
ENSMUST00000036437	NA	10.5112	-2.26799	0.80272	2.82538	0.00472252	0.140272
ENSMUSG00000010492	Uckl1os	2.93826	4.3801	1.55146	-2.82322	0.00475439	0.140528
ENSMUSG00000063884	Ptcd3	23.5011	-1.34825	0.477951	2.82089	0.00478901	0.141198
ENSMUSG00000064368	mt-Nd6	105.62	-0.94167	0.334428	2.81576	0.00486619	0.142762
ENSMUSG00000118590	Gm15433	4.86629	-3.28763	1.16756	2.8158	0.00486558	0.142762
ENSMUSG00000080538	Gm25541	5.44295	-2.81042	0.999209	2.81264	0.00491367	0.143798
ENSMUSG00000083558	Gm12896	201.492	-3.14087	1.11756	2.81046	0.00494704	0.144417
ENSMUSG00000015656	Hspa8	1674.39	1.01883	0.362938	-2.80719	0.00499757	0.144545
ENSMUSG00000047592	Nxpe5	11.6743	1.9347	0.689062	-2.80773	0.00498928	0.144545
ENSMUSG00000064339	mt-Rnr2	8931.3	-0.937212	0.333696	2.80858	0.00497608	0.144545
ENSMUSG00000107588	Gm45021	2.0321	5.02687	1.79082	-2.80701	0.00500033	0.144545
ENSMUSG00000033272	Slc35a4	611.901	0.794771	0.283463	-2.80379	0.00505051	0.145639
ENSMUSG00000038037	Socs1	46.8667	1.05963	0.378531	-2.79933	0.00512086	0.146504
ENSMUSG00000043716	Rpl7	1354.33	-0.846883	0.302448	2.8001	0.00510873	0.146504
ENSMUSG00000057863	Rpl36	12651.2	-0.789149	0.281965	2.79875	0.00513007	0.146504
ENSMUST00000197708	NA	3.50066	-4.4935	1.60516	2.79941	0.00511962	0.146504
ENSMUSG00000038352	Arl5c	1076.16	-0.538503	0.192695	2.79459	0.00519657	0.148046
ENSMUSG00000023066	Rttn	2.90857	-4.34046	1.55374	2.79356	0.00521312	0.14815
ENSMUSG00000041845	Rhod	4.1784	4.67343	1.67338	-2.79281	0.00522528	0.14815
ENSMUSG00000049848	Ceacam19	8.82071	-1.97454	0.707384	2.79132	0.00524928	0.148474
ENSMUSG00000045665	Mfsd5	291.155	0.729413	0.261709	-2.78711	0.00531796	0.150058
ENSMUSG00000028795	Ccdc28b	98.3908	-0.832499	0.298811	2.78604	0.00533567	0.150199
ENSMUSG00000037805	Rpl10a	4276.25	-0.864264	0.310298	2.78527	0.00534837	0.150199
ENSMUSG00000000686	Abhd15	56.7889	1.01716	0.365912	-2.7798	0.00543926	0.151436
ENSMUSG00000001627	Ifrd1	15.4013	-1.67477	0.602499	2.7797	0.00544092	0.151436
ENSMUSG00000022546	Gpt	103.899	-0.940195	0.337989	2.78173	0.00540694	0.151436
ERCC-00076	NA	47007.3	-0.407271	0.146525	2.77954	0.00544366	0.151436
ENSMUSG00000005951	Shpk	6.8244	-2.37065	0.854236	2.77517	0.00551728	0.15311
ENSMUSG00000040268	Plekha1	4.05279	-3.52216	1.2695	2.77444	0.00552971	0.15311
ENSMUSG00000029627	Zkscan14	68.2477	-1.19157	0.429923	2.77158	0.00557842	0.153738
ENSMUSG00000038604	Ripor1	128.972	0.872286	0.314716	-2.77166	0.00557717	0.153738
ENSMUSG00000117292	E330032C10Rik	152.254	-0.627777	0.226577	2.7707	0.00559365	0.153799
ENSMUSG00000055612	Cdca7	154.54	-1.04194	0.376509	2.76738	0.00565093	0.155014
ENSMUSG00000071724	Smpd5	20.3229	-1.61196	0.58325	2.76376	0.00571396	0.15638
ENSMUSG00000034845	Plvap	2.76053	3.96469	1.43601	-2.76091	0.00576411	0.157138
ENSMUSG00000121492	6820431F20Rik	11.8929	-1.79984	0.651957	2.76067	0.00576825	0.157138
ENSMUSG00000059498	Fcgr3	169.588	1.04668	0.379716	-2.75649	0.00584254	0.158796
ENSMUSG00000022386	Trmu	24.7753	-1.29109	0.46895	2.75314	0.00590268	0.160063
ENSMUSG00000030876	Mettl9	26.6525	-1.35261	0.492561	2.74608	0.00603123	0.162802
ENSMUSG00000078954	Arhgap8	10.2396	2.25208	0.8199	-2.74677	0.00601844	0.162802
ERCC-00148	NA	1269.3	-0.380762	0.138741	2.74441	0.00606204	0.163261
ENSMUSG00000058709	Egln2	858.42	0.642444	0.234365	-2.74121	0.00612142	0.164485
ENSMUSG00000036285	Noa1	54.9209	-0.912474	0.332992	2.74023	0.00613967	0.164602
ENSMUSG00000036186	Dipk1b	178.732	1.00604	0.367653	-2.73638	0.00621183	0.165784
ENSMUSG00000079419	Ms4a6c	8.49075	2.10875	0.770473	-2.73695	0.00620115	0.165784
ENSMUSG00000020256	Aldh1l2	6.17583	-3.97922	1.45489	2.73506	0.00623696	0.16608
ENSMUSG00000071379	Hpcal1	32.536	1.23157	0.450966	-2.73096	0.00631496	0.167779
ENSMUSG00000066036	Ubr4	42.7896	-1.33194	0.488441	2.72692	0.0063928	0.169121
ENSMUSG00000106147	Snord3a	7.86435	-2.53527	0.929741	2.72686	0.00639408	0.169121
ENSMUSG00000040370	Etfrf1	11.3985	-1.73949	0.638898	2.72265	0.00647616	0.170529
ENSMUSG00000107225	Gm43637	14.5779	-1.48528	0.545445	2.72306	0.00646794	0.170529
ENSMUSG00000103593	Gm37352	18.0164	-1.28731	0.472975	2.72173	0.00649411	0.170622
ENSMUSG00000020483	Dynll2	43.504	1.2542	0.461052	-2.72031	0.00652214	0.170978
ENSMUSG00000064350	mt-Ty	27.623	-1.32594	0.488052	2.7168	0.00659165	0.172418
ENSMUSG00000039275	Foxk2	26.1504	-1.47784	0.544499	2.71413	0.00664497	0.173429
ENSMUSG00000037679	Inf2	31.8149	1.47179	0.542603	-2.71246	0.00667854	0.173922
ENSMUSG00000037470	Uggt1	48.626	-1.47854	0.545338	2.71123	0.00670338	0.174185
ENSMUSG00000020235	Fzr1	630.484	0.644969	0.238136	-2.70841	0.00676072	0.17529
ENSMUSG00000024063	Lbh	16.2541	1.41778	0.524021	-2.70558	0.00681856	0.175884
ENSMUSG00000024298	Zfp871	9.8925	-2.27775	0.841621	2.70638	0.00680203	0.175884
ENSMUSG00000067370	B3galt4	61.649	-1.02383	0.378583	2.70438	0.00684316	0.175884
ENSMUST00000197012	NA	3.77985	-3.32449	1.2291	2.7048	0.00683451	0.175884
ENSMUSG00000020776	Fbf1	10.6479	2.09135	0.774073	-2.70174	0.00689769	0.176518
ENSMUSG00000073002	Vamp5	49.9527	0.896523	0.331752	-2.70239	0.00688439	0.176518
ENSMUSG00000025792	Slc25a10	322.849	0.714428	0.264636	-2.69966	0.00694094	0.176867
ENSMUSG00000091845	Rpl36-ps12	116.085	-0.901638	0.334072	2.69893	0.00695619	0.176867
ERCC-00051	NA	5035.03	-0.372727	0.138082	2.69933	0.00694801	0.176867
ERCC-00060	NA	56522.5	0.306159	0.113496	-2.69752	0.00698581	0.177239
ENSMUSG00000005534	Insr	8.8511	-2.45561	0.910958	2.69563	0.00702551	0.177864
ENSMUSG00000032615	Nt5m	195.139	-0.809578	0.300468	2.69439	0.00705181	0.178149
ENSMUSG00000026959	Grin1	4.13647	-3.46962	1.28841	2.69294	0.00708244	0.178541
ENSMUSG00000030589	Rasgrp4	14.4988	1.76864	0.657379	-2.69044	0.00713578	0.179122
ENSMUSG00000071478	H2ac7	20.3063	-1.8096	0.672463	2.691	0.00712378	0.179122
ERCC-00156	NA	39.5158	-0.897411	0.334855	2.68	0.00736219	0.184413
ENSMUSG00000006587	Snai3	45.6436	0.937093	0.349849	-2.67857	0.00739381	0.184814
ENSMUSG00000025007	Aldh18a1	170.728	-1.02333	0.382499	2.67539	0.00746416	0.18608
ENSMUSG00000045667	Smtnl2	4.67648	-4.42829	1.65596	2.67416	0.00749169	0.18608
ENSMUSG00000085196	Gm14963	3.25441	-3.35932	1.25598	2.67466	0.00748055	0.18608
ENSMUSG00000018476	Kdm6b	23.2965	-1.2781	0.478558	2.67073	0.00756866	0.187299
ENSMUSG00000020288	Ahsa2	16.0746	-1.75177	0.655956	2.67056	0.00757243	0.187299
ENSMUSG00000032599	Ip6k2	12.1329	-1.55703	0.583327	2.66923	0.00760258	0.187652
ENSMUSG00000019088	Dnase1l1	3.64584	-3.16376	1.18679	2.6658	0.00768045	0.188786
ENSMUSG00000083482	Gm14706	2.33857	3.87413	1.4531	-2.66611	0.0076734	0.188786
ENSMUSG00000020737	Jpt1	1113.99	0.73302	0.275279	-2.66283	0.00774868	0.189433
ENSMUSG00000022102	Dok2	689.371	0.569994	0.214077	-2.66256	0.00775483	0.189433
ENSMUSG00000114241	Gm30108	6.32809	-2.31084	0.867516	2.66374	0.00772775	0.189433
ENSMUSG00000069268	H2bc7	17.2089	-1.72664	0.649063	2.6602	0.00780944	0.190373
ENSMUSG00000072082	Ccnf	110.917	0.948775	0.357051	-2.65725	0.00787805	0.191651
ENSMUSG00000110605	Gm32856	11.7615	-1.46775	0.553421	2.65214	0.00799844	0.19418
ENSMUSG00000004661	Arid3b	3.99187	-2.92545	1.10382	2.65031	0.00804188	0.194834
ENSMUSG00000050628	Ubald2	356.788	-0.885251	0.334332	2.64782	0.00810134	0.195873
ENSMUSG00000001569	Nom1	17.2552	2.42176	0.915322	-2.6458	0.00814969	0.19624
ENSMUSG00000052310	Slc39a1	365.644	0.787843	0.297706	-2.64638	0.00813591	0.19624
ENSMUSG00000035969	Rusc2	3.86372	-3.12244	1.18138	2.64304	0.00821665	0.196727
ENSMUSG00000038145	Snrk	8.5772	-2.52995	0.957101	2.64335	0.00820909	0.196727
ENSMUSG00000066861	Oas1g	3.52828	-3.74922	1.41933	2.64154	0.00825311	0.196727
ENSMUSG00000074405	Zfp865	60.565	-1.6166	0.611863	2.6421	0.00823941	0.196727
ENSMUST00000198845	NA	2.88729	-3.37514	1.27715	2.64271	0.00822454	0.196727
ENSMUSG00000028127	Abcd3	6.88487	-2.35188	0.891321	2.63865	0.00832367	0.19801
ERCC-00111	NA	85402.9	-0.352205	0.133551	2.63723	0.00835871	0.198444
ENSMUSG00000026918	Brd3	34.7794	-1.41398	0.536444	2.63585	0.00839278	0.198853
ENSMUSG00000019433	Gipc1	680.397	0.636733	0.241909	-2.63212	0.00848534	0.200644
ENSMUSG00000001521	Tulp3	61.1318	-0.689432	0.262502	2.62639	0.0086297	0.201254
ENSMUSG00000005125	Ndrg1	13.5795	-1.74576	0.664854	2.62578	0.00864495	0.201254
ENSMUSG00000028670	Lypla2	464.447	0.636849	0.24239	-2.62738	0.00860457	0.201254
ENSMUSG00000032515	Csrnp1	57.9268	-1.00961	0.384581	2.62522	0.00865922	0.201254
ENSMUSG00000034041	Lyl1	2123.32	-0.54154	0.20607	2.62794	0.00859039	0.201254
ENSMUSG00000039187	Fanci	4.60804	-2.59621	0.988465	2.62651	0.00862662	0.201254
ENSMUSG00000040312	Cchcr1	19.8232	-1.52795	0.581451	2.62783	0.0085932	0.201254
ENSMUSG00000050299	Gm9843	453.539	-0.821328	0.312407	2.62903	0.00856291	0.201254
ENSMUSG00000063605	Ccdc102a	5.64439	2.9042	1.10635	-2.62502	0.00866434	0.201254
ENSMUSG00000086429	Gt(ROSA)26Sor	22.3757	1.27124	0.484651	-2.623	0.00871592	0.202055
ENSMUSG00000067736	Gm10222	79.6928	-0.935514	0.356802	2.62194	0.00874305	0.202288
ENSMUSG00000025915	Sgk3	27.3739	-1.40366	0.537879	2.60962	0.00906421	0.208901
ENSMUSG00000107722	2900060B14Rik	2.80204	-3.13423	1.20102	2.60964	0.00906365	0.208901
ENSMUSG00000028710	Atpaf1	21.4523	-1.23279	0.472924	2.60674	0.009141	0.209446
ENSMUSG00000034021	Pds5b	8.1239	-2.31819	0.889165	2.60715	0.00912984	0.209446
ENSMUSG00000064371	mt-Tt	25.2133	-1.23891	0.475108	2.60765	0.00911671	0.209446
ENSMUSG00000034614	Pik3ip1	25.4848	-1.17295	0.450175	2.60554	0.00917299	0.209772
ENSMUSG00000039221	Rpl22l1	443.531	-0.836175	0.32109	2.60418	0.00920941	0.210199
ENSMUSG00000006191	Cdkal1	5.32347	-2.48462	0.954397	2.60334	0.00923209	0.21031
ENSMUSG00000007589	Tinf2	81.4506	-0.980641	0.377042	2.60088	0.00929848	0.211061
ENSMUSG00000028943	Espn	34.3392	1.1711	0.450286	-2.6008	0.00930077	0.211061
ENSMUSG00000116097	Gm36738	39.6595	-0.844933	0.325844	2.59306	0.00951254	0.215454
ENSMUSG00000030987	Stim1	54.6842	-1.03846	0.401465	2.58667	0.00969092	0.219074
ENSMUSG00000022353	Mtss1	3.01232	-3.56425	1.3784	2.58578	0.00971575	0.219216
ENSMUSG00000102037	Bcl2a1a	48.765	-1.00513	0.388965	2.58412	0.00976284	0.219859
ENSMUSG00000019808	Adat2	18.2296	-1.26781	0.490881	2.58273	0.00980218	0.220325
ENSMUSG00000029470	P2rx4	102.449	-0.781677	0.302854	2.58103	0.00985047	0.220572
ENSMUSG00000098234	Snhg6	95.5053	-0.980257	0.379696	2.58169	0.00983191	0.220572
ENSMUSG00000021069	Pygl	30.5086	-1.41108	0.547078	2.5793	0.00989998	0.221262
ENSMUSG00000026418	Tnni1	129.635	0.69897	0.27109	-2.57837	0.00992686	0.221444
ENSMUSG00000027368	Dusp2	80.7822	-0.999894	0.388099	2.57639	0.00998387	0.222296
ENSMUSG00000034595	Ppp1r18	354.135	0.754987	0.293178	-2.57518	0.0100187	0.222653
ENSMUSG00000033819	Ppp1r16a	104.659	0.92087	0.35784	-2.57341	0.0100702	0.222694
ENSMUSG00000037242	Clic4	87.1037	-1.02597	0.398524	2.57443	0.0100406	0.222694
ENSMUSG00000063683	Glyat	4.91304	2.83829	1.10303	-2.57317	0.0100771	0.222694
ENSMUSG00000045251	Zfp688	79.1344	-0.940341	0.366234	2.5676	0.0102406	0.225736
ENSMUSG00000053198	Prx	4.45217	-3.32304	1.29448	2.56708	0.0102558	0.225736
ENSMUSG00000079435	Rpl36a	2948.2	-0.776006	0.302356	2.56654	0.010272	0.225736
ENSMUSG00000038274	Fau	11376.3	-0.74576	0.290745	2.56499	0.0103178	0.2262
ENSMUSG00000043262	Uevld	2.57575	-4.2738	1.6665	2.56454	0.0103314	0.2262
ENSMUSG00000024683	Mrpl16	237.5	0.819194	0.320191	-2.55846	0.0105138	0.229394
ENSMUSG00000107478	Gm45234	3.6466	4.72418	1.84655	-2.55838	0.0105161	0.229394
ENSMUSG00000024018	Ccdc167	232.847	0.621262	0.242975	-2.5569	0.0105611	0.229529
ENSMUSG00000082536	Gm13456	26.9092	-1.37868	0.539175	2.55701	0.0105575	0.229529
ENSMUSG00000030180	Kdm5a	261.231	-0.554459	0.21711	2.55382	0.0106549	0.231142
ENSMUSG00000069266	H4c2	39.9073	-1.09849	0.430503	2.55164	0.0107217	0.232167
ENSMUSG00000032435	Dync1li1	20.3787	-1.38256	0.542091	2.55042	0.0107594	0.232557
ENSMUSG00000058587	Tmod3	16.1349	-1.509	0.591829	2.54973	0.0107807	0.232591
ENSMUSG00000040383	Aqr	32.9083	-1.13731	0.446224	2.54874	0.0108114	0.232703
ENSMUSG00000087935	Snora81	5.99457	-2.02778	0.795741	2.54829	0.0108252	0.232703
ENSMUSG00000032392	Parp16	10.2614	-2.15035	0.844345	2.54677	0.0108726	0.232874
ENSMUSG00000055240	Zfp101	3.26017	-3.43397	1.34828	2.54692	0.0108677	0.232874
ENSMUSG00000001755	Coasy	264.799	-0.821635	0.323015	2.54364	0.0109703	0.233278
ENSMUSG00000043770	Gm12481	1089.48	-0.52344	0.205717	2.54447	0.0109444	0.233278
ENSMUSG00000086944	Gm15859	17.3768	-1.21511	0.47761	2.54415	0.0109544	0.233278
ENSMUSG00000117098	Gm49909	191.808	-0.912481	0.358496	2.5453	0.0109184	0.233278
ENSMUSG00000027782	Kpna4	9.17203	-2.23136	0.878092	2.54114	0.011049	0.234529
ENSMUSG00000040850	Psme4	9.35321	-2.31529	0.912605	2.53701	0.0111804	0.236893
ENSMUSG00000025759	Mfsd8	6.56587	-2.72553	1.07529	2.53468	0.011255	0.237762
ENSMUSG00000039191	Rbpj	33.8457	-1.16178	0.458546	2.53361	0.0112895	0.237762
ENSMUSG00000066809	Gm10180	59.59	-0.907592	0.358275	2.53322	0.0113019	0.237762
ENSMUSG00000096842	Gm10736	59.59	-0.907592	0.358275	2.53322	0.0113019	0.237762
ENSMUSG00000118107	Gm34455	69.4823	-0.801542	0.316617	2.53159	0.0113548	0.238451
ENSMUSG00000101249	Gm29216	1323.34	-0.714979	0.282547	2.53048	0.0113908	0.238783
ENSMUSG00000060019	Gm10073	146.685	-0.855215	0.338295	2.52801	0.011471	0.240039
ENSMUSG00000005533	Igf1r	66.344	1.22525	0.484877	-2.52692	0.0115068	0.240362
ENSMUSG00000034349	Smc4	25.1472	-1.31608	0.522015	2.52116	0.0116967	0.243899
ENSMUSG00000079109	Pms2	11.576	-2.21298	0.878599	2.51876	0.0117768	0.245135
ENSMUSG00000021196	Pfkp	123.64	-1.04338	0.414742	2.51575	0.0118781	0.245855
ENSMUSG00000035152	Ap2b1	18.846	-1.71535	0.681848	2.51574	0.0118782	0.245855
ENSMUSG00000041268	Dmxl2	3.43886	-3.72172	1.47966	2.51526	0.0118945	0.245855
ENSMUSG00000042029	Ncapg2	12.046	-2.25284	0.895596	2.51547	0.0118874	0.245855
ENSMUSG00000084106	Gm6136	183.257	-0.834795	0.332079	2.51385	0.0119422	0.24641
ENSMUSG00000004099	Dnmt1	106.499	-0.753617	0.299883	2.51304	0.0119697	0.246547
ENSMUSG00000071078	Nr2c2ap	1086.52	-0.646948	0.257624	2.51121	0.0120319	0.247396
ENSMUSG00000032739	Pram1	3.88342	3.39279	1.35144	-2.51049	0.0120563	0.24746
ENSMUSG00000054770	Kctd18	3.80384	-3.0424	1.21217	2.50989	0.0120768	0.24746
ENSMUSG00000033083	Tbc1d4	2.12711	-4.32698	1.72477	2.50873	0.0121167	0.247848
ENSMUSG00000019951	Uhrf1bp1l	17.488	-1.63221	0.651112	2.50681	0.0121827	0.247911
ENSMUSG00000024513	Mbd2	4.77705	-2.63934	1.05271	2.50718	0.0121697	0.247911
ENSMUSG00000025156	Gps1	487.874	0.752651	0.300214	-2.50705	0.0121745	0.247911
ENSMUSG00000000028	Cdc45	211.086	-0.934622	0.374012	2.49891	0.0124576	0.250618
ENSMUSG00000020423	Btg2	7.80518	2.02235	0.809705	-2.49763	0.0125025	0.250618
ENSMUSG00000020721	Helz	13.9398	2.19993	0.880512	-2.49846	0.0124734	0.250618
ENSMUSG00000025782	Taf3	4.90789	-2.93872	1.17606	2.49877	0.0124625	0.250618
ENSMUSG00000026180	Cxcr2	67.9555	-0.656962	0.262884	2.49906	0.0124524	0.250618
ENSMUSG00000033434	Gtpbp6	196.017	-0.560959	0.224489	2.49883	0.0124606	0.250618
ENSMUSG00000037742	Eef1a1	2638.81	-0.949635	0.379768	2.50057	0.0123994	0.250618
ENSMUSG00000052776	Oas1a	53.719	0.860626	0.344418	-2.49878	0.0124622	0.250618
ENSMUSG00000056919	Cep162	2.18436	-3.65542	1.4639	2.49704	0.0125236	0.250618
ENSMUSG00000066441	Rdh11	28.2223	-1.58419	0.634459	2.49692	0.0125277	0.250618
ENSMUSG00000000958	Slc7a7	21.2058	-1.23712	0.495775	2.49532	0.0125842	0.251323
ENSMUSG00000020137	Thap2	5.86734	-2.59913	1.04269	2.49272	0.0126768	0.252746
ENSMUSG00000001157	Gmcl1	37.0497	-0.848005	0.340401	2.49119	0.0127315	0.253409
ENSMUSG00000029427	Zcchc8	18.7999	-1.74246	0.699922	2.4895	0.0127921	0.253526
ENSMUSG00000030279	C2cd5	6.70191	-1.99393	0.801019	2.48924	0.0128018	0.253526
ENSMUSG00000097439	Gm16754	4.5717	-2.79626	1.12332	2.48928	0.0128002	0.253526
ENSMUSG00000027634	Ndrg3	135.778	-0.649616	0.261108	2.48792	0.0128492	0.253616
ENSMUSG00000033902	Mapkbp1	2.37254	4.22382	1.69745	-2.48833	0.0128345	0.253616
ENSMUSG00000027167	Elp4	7.65771	-2.14521	0.863265	2.48499	0.0129554	0.253829
ENSMUSG00000037405	Icam1	20.4622	1.47415	0.593014	-2.48586	0.012924	0.253829
ENSMUSG00000039153	Runx2	22.0777	-1.4589	0.587302	2.48408	0.0129888	0.253829
ENSMUSG00000048106	4632415L05Rik	3.95344	-2.58047	1.03776	2.48658	0.0128978	0.253829
ENSMUSG00000053907	Mat2a	171.882	0.814407	0.327792	-2.48453	0.0129724	0.253829
ENSMUSG00000055296	Tmem245	56.599	-0.727432	0.292778	2.48458	0.0129703	0.253829
ENSMUSG00000005609	Ctr9	94.0049	-0.965029	0.38899	2.48086	0.0131065	0.254283
ENSMUSG00000010277	Bltp2	34.2486	-1.1985	0.483167	2.4805	0.0131199	0.254283
ENSMUSG00000030032	Wdr54	46.5107	-1.06456	0.428913	2.48199	0.0130651	0.254283
ENSMUSG00000036106	Prr5	68.9446	1.10023	0.443653	-2.47992	0.0131411	0.254283
ENSMUSG00000083621	Gm14586	81.8809	-0.983789	0.396324	2.48229	0.0130543	0.254283
ENSMUSG00000093413	Snora15	4.73385	-2.43862	0.982799	2.4813	0.0130905	0.254283
ENSMUSG00000064427	Gm22748	41.0949	-1.0978	0.442805	2.4792	0.0131677	0.254381
ENSMUSG00000035851	Ythdc1	67.9847	-0.911937	0.368222	2.47659	0.0132643	0.25583
ENSMUSG00000000628	Hk2	121.571	-0.990573	0.400294	2.47462	0.013338	0.256832
ENSMUSG00000025958	Creb1	14.8856	-1.736	0.70193	2.47318	0.0133917	0.257447
ENSMUSG00000021615	Xrcc4	3.81231	-3.07287	1.24287	2.4724	0.0134211	0.257593
ENSMUSG00000022043	Trim35	99.5876	-0.931216	0.376847	2.47107	0.0134709	0.258131
ENSMUSG00000041132	N4bp2l1	20.8572	-1.16578	0.471917	2.4703	0.0135	0.25827
ENSMUSG00000026516	Nvl	18.3712	-1.49282	0.604758	2.46846	0.0135696	0.259048
ENSMUSG00000083757	Rps15a-ps4	20.416	-1.43466	0.581288	2.46807	0.0135845	0.259048
ENSMUSG00000063935	Zar1	2.86633	-3.37144	1.3683	2.46396	0.0137413	0.261616
ENSMUSG00000037286	Stag1	11.6665	-1.66498	0.676127	2.46252	0.0137964	0.261719
ENSMUSG00000059475	Zfp426	5.98294	-2.85317	1.15884	2.46209	0.0138131	0.261719
ENSMUST00000102082	NA	191.201	-0.979787	0.397839	2.46277	0.0137867	0.261719
ENSMUSG00000025381	Cnpy2	425.539	-0.730853	0.297043	2.46043	0.013877	0.262249
ENSMUSG00000040010	Slc7a5	172.724	-0.776973	0.315815	2.46021	0.0138855	0.262249
ENSMUSG00000033880	Lgals3bp	33.4248	1.15786	0.470831	-2.45918	0.0139255	0.262586
ENSMUSG00000001420	Tmem79	8.21613	-1.67411	0.681661	2.45592	0.0140525	0.26402
ENSMUSG00000044835	Ankrd45	1.99889	-4.15037	1.69027	2.45546	0.0140706	0.26402
ENSMUSG00000054723	Vmac	28.2197	1.54448	0.629131	-2.45494	0.0140909	0.26402
ENSMUST00000198018	NA	12.374	-1.4627	0.595463	2.45641	0.0140331	0.26402
ENSMUSG00000051319	Mtln	247.777	-0.664477	0.270786	2.45389	0.0141322	0.264375
ENSMUSG00000037447	Arid5a	161.51	-0.783005	0.319304	2.45223	0.0141976	0.265178
ENSMUSG00000050708	Ftl1	31969.8	0.590109	0.240887	-2.44973	0.0142963	0.266181
ENSMUSG00000103041	Gm37305	8.07975	-1.78637	0.729072	2.4502	0.0142777	0.266181
ENSMUSG00000000001	Gnai3	11.1517	-1.88686	0.770949	2.44745	0.0143871	0.266311
ENSMUSG00000006134	Crkl	13.1897	-1.90855	0.780041	2.44673	0.0144159	0.266311
ENSMUSG00000028920	Fbxo42	22.6026	-1.69944	0.694524	2.44691	0.0144085	0.266311
ENSMUSG00000050621	Rps27rt	1627.58	-0.584038	0.238498	2.44882	0.0143325	0.266311
ENSMUSG00000066026	Dhrs3	92.3938	-0.804129	0.328565	2.4474	0.0143891	0.266311
ENSMUSG00000064348	mt-Tn	12.8951	-1.39812	0.571989	2.44431	0.0145128	0.267682
ENSMUSG00000019878	Hsf2	5.4923	-2.20651	0.903506	2.44216	0.0145997	0.268071
ENSMUSG00000052997	Uba2	444.616	-0.610088	0.24982	2.44211	0.0146018	0.268071
ENSMUSG00000096356	Or8b40	63.1496	-0.69638	0.285154	2.44212	0.0146014	0.268071
ENSMUSG00000024614	Tmx3	9.06841	-2.64229	1.0833	2.4391	0.0147237	0.268991
ENSMUSG00000024827	Gldc	107	-0.60999	0.250094	2.43904	0.0147264	0.268991
ENSMUSG00000063550	Nup98	27.517	-1.03122	0.422627	2.44002	0.0146866	0.268991
ENSMUSG00000105388	Rpl36a-ps2	226.293	-0.772841	0.316916	2.43863	0.014743	0.268991
ENSMUSG00000025880	Smad7	1.92528	-4.16536	1.70899	2.43732	0.0147965	0.26927
ENSMUSG00000064945	Rny3	10.7407	-1.65857	0.680537	2.43714	0.0148038	0.26927
ENSMUSG00000029221	Slc30a9	11.9781	-1.77898	0.731036	2.43351	0.0149533	0.27157
ENSMUSG00000043372	Hexim2	19.7518	-1.27023	0.522177	2.43256	0.0149926	0.271868
ENSMUSG00000063232	Serpina11	15.6767	1.53496	0.631168	-2.43193	0.0150184	0.271919
ENSMUSG00000086127	Gm11934	11.7585	-1.29039	0.530752	2.43126	0.0150466	0.272011
ENSMUSG00000049233	Apoo-ps	2.02634	4.76972	1.96294	-2.42989	0.0151035	0.272624
ENSMUSG00000023456	Tpi1	4139.55	-0.706241	0.290768	2.42888	0.0151456	0.272967
ENSMUSG00000093674	Rpl41	45171.2	-0.642181	0.264687	2.42619	0.0152585	0.274583
ENSMUSG00000020038	Cry1	8.57708	-2.10777	0.869646	2.42371	0.0153631	0.27493
ENSMUSG00000028234	Rps20	3985.51	-0.782332	0.322808	2.42352	0.0153708	0.27493
ENSMUSG00000037151	Lrrc20	25.4688	-1.31969	0.544182	2.42508	0.015305	0.27493
ENSMUSG00000042766	Trim46	82.906	0.907808	0.374427	-2.42452	0.0153285	0.27493
ENSMUSG00000113948	Rpl17-ps3	4.19355	-5.84202	2.41213	2.42193	0.0154383	0.275721
ENSMUSG00000007892	Rplp1	17737.2	-0.724632	0.300003	2.41541	0.0157174	0.279438
ENSMUSG00000026842	Abl1	18.9527	-1.36787	0.566218	2.41581	0.0157003	0.279438
ENSMUSG00000033152	Podxl2	4.26683	2.59789	1.07552	-2.41549	0.0157143	0.279438
ENSMUSG00000039989	Cbx4	19.2061	-1.36954	0.567426	2.4136	0.0157956	0.280408
ENSMUSG00000029860	Zyx	136.87	0.84054	0.349006	-2.40838	0.0160233	0.280809
ENSMUSG00000031939	Taf1d	123.92	-0.795895	0.330192	2.4104	0.0159349	0.280809
ENSMUSG00000034165	Ccnd3	3992.6	0.57876	0.240275	-2.40874	0.0160075	0.280809
ENSMUSG00000036882	Arhgap33	2.8421	-3.34833	1.39056	2.40789	0.0160449	0.280809
ENSMUSG00000037369	Kdm6a	4.71966	-2.25298	0.935516	2.40827	0.0160282	0.280809
ENSMUSG00000037958	Nsrp1	8.77116	-2.32483	0.965603	2.40765	0.0160557	0.280809
ENSMUSG00000067038	Rps12-ps3	110.617	-0.909598	0.377271	2.41099	0.0159092	0.280809
ENSMUSG00000082766	1700064H15Rik	3.26431	-3.18625	1.32281	2.40869	0.0160098	0.280809
ENSMUSG00000085875	Gm12905	2.8306	-4.22304	1.75068	2.41222	0.0158555	0.280809
ENSMUSG00000117079	Gm41611	9.17634	-1.50196	0.623678	2.40823	0.0160301	0.280809
ERCC-00077	NA	668.348	-0.34546	0.143622	2.40535	0.016157	0.282162
ENSMUSG00000042419	Nfkbil1	114.857	-0.825787	0.343423	2.40458	0.0161912	0.282343
ENSMUSG00000048200	Cracr2b	355.425	0.659751	0.274444	-2.40396	0.0162186	0.282404
ENSMUSG00000038227	Hoxa9	32.2977	-1.23673	0.515082	2.40104	0.0163484	0.284246
ENSMUSG00000017734	Dbndd2	2.44043	4.27008	1.77977	-2.39923	0.0164294	0.285235
ENSMUSG00000084807	Gm13073	3.36343	-3.0714	1.2809	2.39784	0.0164921	0.285904
ENSMUSG00000057359	Gm17494	172.632	-0.600043	0.250308	2.39722	0.0165198	0.285964
ENSMUSG00000038459	Abhd17c	12.4893	-1.64023	0.68459	2.39593	0.0165783	0.286557
ENSMUSG00000031644	Nek1	1.90289	-3.83622	1.60172	2.39506	0.0166176	0.286818
ENSMUSG00000038369	Ncoa6	5.83768	-2.06069	0.860732	2.39411	0.0166609	0.286959
ENSMUSG00000048379	Socs4	7.39958	-2.31096	0.96539	2.39381	0.0166743	0.286959
ENSMUSG00000017713	Tha1	16.1225	-1.52903	0.639418	2.39129	0.0167891	0.288514
ENSMUSG00000015837	Sqstm1	498.887	-0.959126	0.401693	2.38771	0.0169537	0.290499
ENSMUSG00000084416	Rpl10a-ps1	263.37	-0.893849	0.374332	2.38785	0.0169472	0.290499
ENSMUSG00000003518	Dusp3	45.2999	-1.11402	0.467091	2.38501	0.0170785	0.291142
ENSMUSG00000025198	Erlin1	17.3629	-1.46626	0.614813	2.38488	0.0170845	0.291142
ENSMUSG00000025289	Prdx4	188.265	-0.820253	0.343918	2.38502	0.0170781	0.291142
ENSMUSG00000029422	Rsrc2	20.6754	-1.27474	0.534532	2.38477	0.0170898	0.291142
ENSMUSG00000040466	Blvrb	66.0682	-0.866646	0.36353	2.38398	0.0171268	0.291352
ENSMUSG00000025161	Slc16a3	1336.56	-0.656737	0.275724	2.38187	0.0172251	0.292603
ENSMUSG00000090733	Rps27	26366.6	-0.564765	0.237363	2.37933	0.0173441	0.294203
ENSMUSG00000025283	Sat1	208.562	0.884306	0.372242	-2.37562	0.0175196	0.296252
ENSMUSG00000036940	Kdm1a	12.6911	-1.91615	0.806915	2.37466	0.0175651	0.296252
ENSMUSG00000038418	Egr1	2.8038	-3.02586	1.2741	2.37489	0.0175541	0.296252
ENSMUSG00000074582	Arfgef2	10.0351	-1.83991	0.77447	2.3757	0.0175155	0.296252
ENSMUSG00000022372	Sla	17.1844	-1.34119	0.565847	2.37024	0.0177765	0.296293
ENSMUSG00000024273	2700062C07Rik	25.7909	-1.19018	0.501686	2.37235	0.0176752	0.296293
ENSMUSG00000029217	Tec	13.8959	-1.42246	0.600252	2.36978	0.0177987	0.296293
ENSMUSG00000031585	Gtf2e2	31.4461	-1.23585	0.521555	2.36956	0.0178095	0.296293
ENSMUSG00000035601	Trmt10b	7.70179	-1.90673	0.805245	2.36788	0.0178903	0.296293
ENSMUSG00000042557	Sin3a	18.1431	-1.65315	0.696861	2.37228	0.0176789	0.296293
ENSMUSG00000045625	Pigz	2.89295	3.26641	1.3797	-2.36748	0.0179096	0.296293
ENSMUSG00000052384	Nrros	909.363	0.544436	0.229921	-2.36792	0.0178884	0.296293
ENSMUSG00000073430	Gm10505	10.5713	-1.3212	0.557132	2.37144	0.0177191	0.296293
ENSMUSG00000078570	1110065P20Rik	147.029	-0.655885	0.276851	2.36909	0.0178319	0.296293
ENSMUSG00000086264	Gm15850	1.93241	-4.76973	2.01013	2.37285	0.0176514	0.296293
ENSMUSG00000104606	Gm43409	24.4579	-1.1214	0.472911	2.37128	0.0177267	0.296293
ENSMUSG00000106590	Gm42879	8.09759	-1.6562	0.699615	2.3673	0.0179184	0.296293
ENSMUSG00000117050	Dino	27.1596	0.923636	0.390028	-2.36813	0.0178783	0.296293
ENSMUSG00000117975	Itprip	38.3912	-1.04957	0.44365	2.36577	0.0179928	0.297107
ENSMUSG00000094840	Muc3a	2.62579	4.04166	1.7098	-2.36382	0.0180877	0.297428
ENSMUSG00000114279	H2bc14	73.6676	-0.641206	0.271223	2.36413	0.0180725	0.297428
ERCC-00099	NA	3013.01	0.29306	0.123939	-2.36456	0.0180517	0.297428
ENSMUSG00000075327	Zbtb2	3.22109	-3.30528	1.40005	2.36082	0.0182345	0.299426
ENSMUSG00000117804	Gm6252	10.6419	-1.79255	0.759493	2.36019	0.0182653	0.299516
ENSMUSG00000037847	Nmrk1	53.8387	-0.905413	0.383975	2.358	0.0183737	0.300876
ENSMUSG00000058099	Nfam1	52.721	1.03523	0.439151	-2.35735	0.0184058	0.300985
ENSMUSG00000022428	Cby1	175.306	0.767954	0.326238	-2.35397	0.018574	0.301649
ENSMUSG00000034837	Gnat1	34.1558	-0.811121	0.344574	2.35398	0.0185734	0.301649
ENSMUSG00000035105	Egln3	104.243	-0.855669	0.363368	2.35483	0.0185311	0.301649
ENSMUSG00000038014	Fam120a	19.6233	-1.13906	0.483674	2.35502	0.0185217	0.301649
ENSMUSG00000063904	Dpp3	846.918	0.64243	0.272753	-2.35535	0.0185052	0.301649
ENSMUSG00000024369	Nelfe	247.938	-0.733164	0.311677	2.35232	0.0186566	0.302503
ENSMUSG00000091337	Eid1	7.76799	-1.63849	0.696666	2.3519	0.0186778	0.302503
ENSMUSG00000007029	Vars	1105.97	-0.698151	0.297046	2.35031	0.0187579	0.30297
ENSMUSG00000043091	Tuba1c	1539.31	0.820226	0.348979	-2.35036	0.0187552	0.30297
ENSMUSG00000037443	Cep85	218.295	-0.733045	0.312105	2.34872	0.0188383	0.303028
ENSMUSG00000058443	Rpl10-ps3	229.962	-0.820115	0.349136	2.34899	0.0188245	0.303028
ENSMUST00000083977	NA	6.77851	2.62737	1.11817	-2.3497	0.0187887	0.303028
ENSMUSG00000038811	Gngt2	26.2195	0.92486	0.394007	-2.34732	0.0189091	0.303753
ENSMUSG00000033036	Ppihl	5.72241	3.22723	1.37517	-2.34678	0.0189363	0.303778
ENSMUSG00000102719	Gm37760	21.5439	-1.09466	0.466942	2.34433	0.0190614	0.305369
ENSMUSG00000010755	Cars	81.0737	-1.05466	0.4502	2.34264	0.0191477	0.306338
ENSMUSG00000022848	Slc49a4	29.8079	-1.19113	0.509239	2.33904	0.0193335	0.308478
ENSMUSG00000056220	Pla2g4a	8.40178	2.06875	0.884444	-2.33903	0.0193337	0.308478
ENSMUSG00000121347	Gm2011	5.72667	-2.48206	1.06276	2.33548	0.0195183	0.311003
ENSMUSG00000024352	Spata24	26.8608	-0.919666	0.393916	2.33467	0.0195606	0.311032
ENSMUSG00000030421	Uri1	14.5557	-1.3954	0.597745	2.33444	0.0195727	0.311032
ENSMUSG00000097848	Gm807	71.2654	0.845575	0.362702	-2.33132	0.0197363	0.313212
ENSMUSG00000021240	Abcd4	17.0244	-1.43781	0.617007	2.33029	0.0197908	0.313475
ENSMUSG00000021585	Cast	5.64825	-2.4674	1.05897	2.33	0.019806	0.313475
ENSMUSG00000026767	Mindy3	5.78366	-1.97412	0.847602	2.32907	0.0198554	0.313587
ENSMUSG00000036850	Mrpl41	356.988	0.661079	0.283863	-2.32887	0.0198661	0.313587
ENSMUSG00000022723	Crybg3	5.43927	-2.87715	1.23636	2.32712	0.0199589	0.314632
ENSMUSG00000048603	Gm9828	7.96967	-1.7292	0.743431	2.32597	0.0200201	0.315177
ENSMUSG00000028945	Rheb	35.1022	-1.12444	0.483738	2.32447	0.0201002	0.31568
ENSMUSG00000070730	Rmdn3	16.465	-1.30738	0.562468	2.32437	0.0201055	0.31568
ENSMUSG00000031570	Plpp5	107.328	-0.736379	0.316917	2.32357	0.0201484	0.315935
ENSMUSG00000035530	Eif1	1101.63	-0.832385	0.358471	2.32204	0.0202305	0.315965
ENSMUSG00000062376	Borcs7	33.2417	-1.07729	0.463844	2.32252	0.0202047	0.315965
ENSMUSG00000074575	Kcng1	12.3632	-1.67163	0.719881	2.32209	0.0202282	0.315965
ENSMUSG00000005615	Pcyt1a	12.6205	-1.47888	0.637464	2.31994	0.0203441	0.316069
ENSMUSG00000006442	Srm	2376.44	0.566187	0.244012	-2.32032	0.0203233	0.316069
ENSMUSG00000029822	Osbpl3	9.7857	-1.70042	0.732883	2.32017	0.0203315	0.316069
ENSMUSG00000080542	Rnu4atac	4.24204	-2.38832	1.02935	2.32023	0.0203283	0.316069
ENSMUSG00000036752	Tubb4b	2247.58	0.745755	0.32162	-2.31875	0.0204087	0.316606
ENSMUSG00000044037	Als2cl	8.9587	-2.22946	0.961671	2.31831	0.0204322	0.316606
ENSMUSG00000031938	4931406C07Rik	7.20827	-1.91492	0.827123	2.31516	0.0206044	0.318856
ENSMUSG00000063698	Sfxn4	22.8328	-0.918799	0.396948	2.31466	0.0206316	0.31886
ENSMUSG00000056260	Lrif1	4.26744	-2.80901	1.21485	2.31222	0.0207654	0.320508
ENSMUST00000179621	NA	4.35484	-2.16334	0.936075	2.31107	0.0208288	0.321068
ENSMUSG00000056216	Cebpg	8.46094	-1.83243	0.793214	2.31014	0.0208806	0.321447
ENSMUSG00000005583	Mef2c	76.7035	-0.896083	0.389328	2.30162	0.0213568	0.327892
ENSMUSG00000049878	Rlf	3.02426	3.8759	1.68432	-2.30116	0.0213825	0.327892
ENSMUSG00000090112	Shprh	3.08265	-2.89748	1.25877	2.30183	0.0213445	0.327892
ENSMUSG00000035770	Dync1li2	16.9463	-1.85471	0.806216	2.30052	0.0214189	0.328025
ENSMUSG00000031320	Rps4x	1825.4	-0.721187	0.313587	2.2998	0.0214595	0.328222
ENSMUSG00000059482	Cfap418	4.56154	-2.35477	1.02424	2.29905	0.0215021	0.328448
ENSMUSG00000000976	Heatr6	17.9506	-1.38902	0.605297	2.29477	0.0217462	0.328592
ENSMUSG00000008153	Clstn3	31.068	1.00564	0.437833	-2.29686	0.021627	0.328592
ENSMUSG00000021057	Akap5	39.4858	-0.945502	0.411942	2.29523	0.02172	0.328592
ENSMUSG00000025488	Cox8b	29.6916	0.903072	0.393581	-2.2945	0.0217616	0.328592
ENSMUSG00000027374	Mrps5	104.999	-0.936485	0.407707	2.29695	0.0216214	0.328592
ENSMUSG00000043964	Orai3	281.273	0.628717	0.273623	-2.29774	0.0215764	0.328592
ENSMUSG00000072437	Nanos1	14.6302	1.39954	0.609836	-2.29494	0.0217366	0.328592
ENSMUSG00000078440	Dohh	2392.35	0.454674	0.197969	-2.29669	0.0216362	0.328592
ENSMUSG00000093651	Gm5873	9.52988	-1.47153	0.640986	2.29573	0.0216914	0.328592
ENSMUSG00000061143	Maml3	4.28742	-2.08965	0.911068	2.29363	0.0218118	0.328929
ENSMUSG00000074466	Gm15417	36.5951	-0.839423	0.366218	2.29214	0.0218976	0.329077
ENSMUSG00000103906	Tigd5	9.95399	1.40645	0.613403	-2.29286	0.021856	0.329077
ENSMUSG00000105601	Gm42725	44.0166	-0.80734	0.352241	2.29201	0.021905	0.329077
ENSMUSG00000029328	Hnrnpdl	50.7862	-0.855487	0.374548	2.28405	0.0223687	0.334342
ENSMUSG00000048967	Yjefn3	19.376	1.01178	0.442907	-2.2844	0.0223477	0.334342
ENSMUSG00000097467	Gm26737	39.4927	-0.781313	0.341949	2.28488	0.02232	0.334342
ERCC-00130	NA	3.21729e+06	0.253727	0.111068	-2.28442	0.0223466	0.334342
ENSMUSG00000109941	Exosc6	105.788	1.02443	0.449077	-2.28119	0.0225372	0.336436
ENSMUSG00000077192	Snora17	5.32584	-1.87163	0.820902	2.27997	0.0226094	0.337088
ENSMUSG00000026012	Cd28	4.1742	-2.41907	1.06132	2.27929	0.0226499	0.337267
ENSMUSG00000015312	Gadd45b	30.6442	-1.05205	0.46187	2.2778	0.0227386	0.337967
ENSMUSG00000039509	Nup133	24.4198	-1.44375	0.63391	2.27754	0.0227541	0.337967
ENSMUSG00000027806	Tsc22d2	15.8041	-1.24044	0.545368	2.2745	0.0229357	0.339385
ENSMUSG00000027944	Hax1	1493.5	-0.615776	0.270687	2.27486	0.0229143	0.339385
ENSMUSG00000032624	Eml4	6.75514	-1.84012	0.808809	2.2751	0.0228998	0.339385
ENSMUSG00000020460	Rps27a	5093.14	-0.765845	0.336981	2.27267	0.0230462	0.340204
ENSMUSG00000080999	H2ac5-ps	11.5547	-1.30927	0.576105	2.27263	0.0230486	0.340204
ENSMUSG00000032067	Pts	80.432	-0.839945	0.36989	2.2708	0.023159	0.341157
ENSMUSG00000100801	Gm15459	56.5213	1.13786	0.501126	-2.27061	0.0231709	0.341157
ENSMUSG00000000378	Ccm2	259.072	0.725222	0.319659	-2.26874	0.0232844	0.341835
ENSMUSG00000048163	Selplg	1210.96	0.609634	0.26895	-2.26672	0.0234072	0.341835
ENSMUSG00000058013	Septin11	27.5802	-1.35596	0.598191	2.26677	0.0234045	0.341835
ENSMUSG00000058542	Gm15590	4.89848	2.76571	1.22	-2.26697	0.0233923	0.341835
ENSMUSG00000060143	Gm10076	3475.12	-0.615451	0.271234	2.26907	0.0232638	0.341835
ENSMUSG00000065061	Gm22884	7.60914	-2.58647	1.14116	2.26652	0.0234193	0.341835
ENSMUSG00000089718	2310075C17Rik	6.12386	2.03421	0.897477	-2.26659	0.0234154	0.341835
ENSMUSG00000036432	Siah2	14.7846	-1.37526	0.607492	2.26384	0.0235842	0.343817
ENSMUSG00000044197	Gpr146	94.7236	-0.761019	0.336533	2.26135	0.0237375	0.345627
ENSMUSG00000069308	H2bc22	32.3337	-1.19181	0.527682	2.25857	0.02391	0.34771
ENSMUSG00000033685	Ucp2	1293.29	-0.714117	0.316349	2.25737	0.0239849	0.34796
ENSMUSG00000036339	Tmem260	6.46397	-2.06876	0.916455	2.25735	0.0239861	0.34796
ENSMUSG00000044387	2410080I02Rik	8.61284	-1.3963	0.619067	2.2555	0.0241021	0.348787
ENSMUSG00000096472	Cdkn2d	292.443	-0.685124	0.303738	2.25564	0.0240931	0.348787
ENSMUSG00000012076	Brms1l	18.6668	-1.1369	0.504393	2.254	0.024196	0.349718
ENSMUSG00000020798	Spns3	1429.98	0.471278	0.209391	-2.2507	0.0244043	0.350161
ENSMUSG00000022474	Pmm1	242.827	0.667076	0.296241	-2.2518	0.0243349	0.350161
ENSMUSG00000025193	Cutc	6.40134	-1.84784	0.820394	2.25238	0.0242983	0.350161
ENSMUSG00000028041	Adam15	145.96	0.77018	0.342171	-2.25086	0.0243944	0.350161
ENSMUSG00000056054	S100a8	89.5551	-0.972085	0.431802	2.25123	0.0243709	0.350161
ENSMUSG00000072980	Oip5	16.4635	-1.17112	0.520292	2.25089	0.0243924	0.350161
ENSMUSG00000024613	Tcof1	96.3615	-1.02176	0.45475	2.24686	0.0246489	0.350908
ENSMUSG00000025486	Sirt3	270.169	-0.574469	0.255718	2.2465	0.0246723	0.350908
ENSMUSG00000029705	Cux1	32.1827	-1.09504	0.487518	2.24616	0.0246939	0.350908
ENSMUSG00000032845	Alpk2	19.6789	-1.05002	0.46694	2.24873	0.0245296	0.350908
ENSMUSG00000038010	Ccdc138	7.49119	-1.76389	0.784336	2.24889	0.0245192	0.350908
ENSMUSG00000103400	Gm15853	3.19165	2.34442	1.04337	-2.24696	0.0246428	0.350908
ENSMUSG00000118642	AY036118	2137.47	-0.814261	0.362511	2.24617	0.0246933	0.350908
ERCC-00081	NA	28.6177	-0.821854	0.365617	2.24785	0.0245855	0.350908
ENSMUSG00000022500	Litaf	85.8873	-0.876472	0.390445	2.2448	0.0247809	0.351722
ENSMUSG00000037851	Iars	43.3935	-1.21686	0.542517	2.24299	0.0248977	0.352533
ENSMUSG00000074203	G430095P16Rik	34.967	-1.01995	0.454641	2.24342	0.0248699	0.352533
ENSMUSG00000040034	Nup43	43.6599	-0.890286	0.397039	2.24231	0.024941	0.352725
ENSMUSG00000003644	Rps6ka1	416.599	0.752891	0.335992	-2.2408	0.0250388	0.353684
ENSMUSG00000087963	Gm25394	5.17806	-1.91767	0.856435	2.23913	0.0251474	0.354795
ENSMUSG00000000282	Mnt	13.3861	-1.49153	0.667058	2.23598	0.025353	0.356205
ENSMUSG00000001707	Eef1e1	233.488	-0.718685	0.321317	2.23668	0.025307	0.356205
ENSMUSG00000029359	Tesc	51.5795	0.819864	0.366706	-2.23575	0.0253679	0.356205
ENSMUSG00000049553	Polr1a	24.9565	-1.16838	0.522557	2.2359	0.0253586	0.356205
ENSMUSG00000004865	Srpk1	103.467	-0.79749	0.356865	2.23471	0.0254364	0.356743
ENSMUSG00000021102	Glrx5	831.91	0.890552	0.398704	-2.23362	0.0255082	0.357327
ENSMUSG00000026274	Pask	12.3175	-1.69418	0.758997	2.23212	0.0256067	0.358282
ENSMUSG00000001280	Sp1	14.1789	1.93145	0.865666	-2.23118	0.0256694	0.358735
ENSMUSG00000002227	Mov10	19.1123	1.41191	0.633355	-2.22926	0.0257966	0.360086
ENSMUSG00000021893	Capn7	4.11278	-3.83876	1.7227	2.22834	0.025858	0.360518
ENSMUSG00000006649	Nphs1	10.2818	-1.36305	0.612351	2.22594	0.0260185	0.361289
ENSMUSG00000019590	Cyb561	2.37595	3.97704	1.78633	-2.22637	0.0259891	0.361289
ENSMUSG00000031557	Plekha2	56.1306	-1.21848	0.547462	2.22568	0.0260355	0.361289
ENSMUSG00000034290	Nek9	15.1927	-1.46863	0.659834	2.22576	0.0260304	0.361289
ENSMUSG00000093445	Lrch4	630.783	0.529548	0.238008	-2.22492	0.0260865	0.361572
ENSMUSG00000027323	Rad51	52.1034	-0.944714	0.42472	2.22432	0.0261268	0.361706
ENSMUSG00000026618	Iars2	15.8149	-1.38391	0.622582	2.22285	0.0262259	0.362654
ENSMUSG00000021660	Btf3	529.462	-0.8567	0.385725	2.22101	0.0263501	0.363946
ENSMUSG00000101355	H3c10	31.4413	-1.37058	0.617231	2.22053	0.0263826	0.363969
ENSMUSG00000068631	Gm7676	4.59485	-2.00307	0.902552	2.21934	0.0264638	0.364663
ENSMUSG00000036983	Tfb1m	21.9317	-1.35133	0.609039	2.2188	0.0265005	0.364744
ENSMUSG00000037295	Ldlrap1	161.313	0.638718	0.287964	-2.21805	0.0265513	0.365019
ENSMUSG00000028411	Aptx	27.0102	-0.919181	0.414558	2.21726	0.0266055	0.365148
ENSMUSG00000040084	Bub1b	53.4262	-1.06275	0.479364	2.21701	0.0266225	0.365148
ENSMUSG00000003500	Impdh1	104.474	0.755683	0.341122	-2.21529	0.0267404	0.365917
ENSMUSG00000024096	Ralbp1	18.6219	1.21274	0.547359	-2.21561	0.026718	0.365917
ENSMUSG00000041199	Rpusd1	136.825	0.635577	0.286967	-2.21481	0.0267732	0.365942
ENSMUSG00000022540	Rogdi	263.969	0.642201	0.290205	-2.21292	0.0269029	0.366443
ENSMUSG00000034248	Slc25a37	8.27267	-1.89917	0.858198	2.21298	0.0268992	0.366443
ENSMUSG00000077391	Gm24336	39.4836	-0.780079	0.352452	2.21329	0.0268773	0.366443
ENSMUSG00000044934	Zfp367	4.49616	-2.36377	1.06877	2.21168	0.0269888	0.366768
ENSMUSG00000070342	Gm10287	7.4882	-1.59823	0.722629	2.21168	0.0269886	0.366768
ENSMUSG00000046179	E2f8	7.70157	-1.94967	0.882421	2.20945	0.0271433	0.368444
ENSMUSG00000025491	Ifitm1	2173.72	-0.651953	0.295217	2.20839	0.0272174	0.368613
ENSMUSG00000025925	Terf1	10.4669	-1.54243	0.698444	2.20838	0.0272181	0.368613
ENSMUSG00000054387	Mdm4	14.9074	1.7731	0.803285	-2.20731	0.0272926	0.3692
ENSMUSG00000005078	Jkamp	25.0054	-1.19092	0.540576	2.20305	0.0275909	0.37157
ENSMUSG00000021024	Psma6	328.381	-0.723603	0.328581	2.20221	0.0276508	0.37157
ENSMUSG00000021457	Syk	50.5679	-1.01249	0.459966	2.20124	0.0277193	0.37157
ENSMUSG00000024150	Mcfd2	113.83	-0.940065	0.426733	2.20293	0.0275993	0.37157
ENSMUSG00000028099	Polr3c	42.1616	-0.982514	0.446311	2.20141	0.0277071	0.37157
ENSMUSG00000029863	Casp2	40.3584	-1.12628	0.511284	2.20286	0.0276048	0.37157
ENSMUSG00000055093	Rps27a-ps3	360.457	-0.718089	0.325957	2.20302	0.0275936	0.37157
ENSMUSG00000062070	Pgk1	750.669	-0.770853	0.350127	2.20164	0.027691	0.37157
ENSMUSG00000014668	Chfr	14.2806	-1.59622	0.725674	2.19964	0.0278322	0.372239
ENSMUSG00000039456	Morc3	10.2243	1.6281	0.740096	-2.19986	0.0278171	0.372239
ENSMUSG00000064354	mt-Co2	853.032	-0.645738	0.293737	2.19835	0.027924	0.373046
ENSMUSG00000031161	Hdac6	16.7317	-1.4344	0.653558	2.19475	0.0281814	0.375635
ENSMUSG00000035726	Supt16	9.40612	-1.57829	0.718992	2.19514	0.0281535	0.375635
ENSMUSG00000015143	Actn1	2.81771	-3.56978	1.62772	2.19312	0.028299	0.376354
ENSMUSG00000051378	Kif18b	31.2593	1.12781	0.514189	-2.19337	0.0282805	0.376354
ENSMUSG00000026977	Marchf7	17.4563	-1.60535	0.73229	2.19223	0.0283629	0.376408
ENSMUSG00000027243	Harbi1	20.3927	-1.20041	0.547627	2.19201	0.0283785	0.376408
ENSMUSG00000030515	Tarsl2	6.3629	-1.72624	0.787614	2.19174	0.0283985	0.376408
ENSMUSG00000001128	Cfp	686.377	0.671595	0.30656	-2.19075	0.0284699	0.37651
ENSMUSG00000038481	Cdk19	4.11704	-2.38251	1.08742	2.19098	0.0284531	0.37651
ENSMUSG00000005611	Irag1	16.3977	-1.37617	0.628458	2.18976	0.0285418	0.376746
ENSMUSG00000042659	Arrdc4	52.0903	-0.816832	0.373121	2.18919	0.0285834	0.376746
ENSMUSG00000097573	G730003C15Rik	2.26474	-3.26796	1.49273	2.18925	0.028579	0.376746
ENSMUSG00000018287	Spag7	90.8553	-0.684963	0.313189	2.18705	0.0287385	0.377545
ENSMUSG00000038975	Rabggtb	28.1147	-1.01613	0.464466	2.18773	0.0286891	0.377545
ENSMUSG00000058600	Rpl30	1036.5	-0.773189	0.353532	2.18704	0.0287398	0.377545
ENSMUSG00000026014	Raph1	16.5052	-1.83328	0.83895	2.18521	0.0288735	0.378041
ENSMUSG00000027111	Itga6	10.6915	-1.80671	0.826656	2.18556	0.0288477	0.378041
ENSMUSG00000034317	Trim59	11.6557	-1.78126	0.814913	2.18582	0.0288285	0.378041
ENSMUSG00000023495	Pcbp4	50.062	0.802106	0.36716	-2.18462	0.0289167	0.378188
ENSMUSG00000020610	Amz2	53.6268	-1.04497	0.478597	2.1834	0.0290062	0.378521
ENSMUSG00000029119	Man2b2	141.656	-0.847552	0.388177	2.18342	0.0290052	0.378521
ENSMUSG00000029726	Mepce	70.1863	-1.04624	0.479678	2.18112	0.0291743	0.380295
ENSMUSG00000102117	Rpsa-ps1	8.23576	-1.86618	0.855877	2.18042	0.029226	0.38055
ENSMUSG00000074656	Eif2s2	215.612	-0.610745	0.280181	2.17983	0.0292703	0.380707
ENSMUSG00000027636	Sla2	41.4616	0.974378	0.447597	-2.17691	0.0294875	0.381852
ENSMUSG00000056999	Ide	18.6033	-1.35927	0.624209	2.17759	0.0294366	0.381852
ENSMUSG00000062997	Rpl35	8391.5	-0.563748	0.258917	2.17733	0.029456	0.381852
ENSMUSG00000064215	Ifi27	70.3283	0.867009	0.398054	-2.17812	0.0293972	0.381852
ENSMUSG00000052688	Rab7b	2.0874	3.62043	1.66345	-2.17646	0.0295206	0.381862
ENSMUSG00000089782	Btf3-ps1	14.8972	-1.54279	0.709337	2.17497	0.0296325	0.38289
ENSMUSG00000028936	Rpl22	1092.81	-0.728375	0.335064	2.17384	0.0297172	0.383148
ENSMUSG00000057093	Zfp607b	3.06505	-3.4779	1.59988	2.17385	0.0297165	0.383148
ENSMUSG00000034906	Ncaph	23.1962	-1.12252	0.516839	2.17189	0.0298642	0.384623
ENSMUSG00000025477	Inpp5a	6.10869	-2.45282	1.12959	2.17142	0.0298995	0.384659
ENSMUSG00000014349	Ube2z	52.0714	-0.816783	0.376352	2.17026	0.0299868	0.384921
ENSMUSG00000020978	Klhdc2	98.5066	-0.900668	0.414943	2.17058	0.0299627	0.384921
ENSMUSG00000044533	Rps2	25525.6	-0.630104	0.290389	2.16986	0.0300175	0.384921
ENSMUSG00000034156	Tspoap1	13.3405	1.35255	0.62423	-2.16675	0.0302542	0.387116
ENSMUSG00000034867	Ankrd27	20.8104	-1.28071	0.590985	2.16707	0.0302292	0.387116
ENSMUSG00000027424	Mgme1	14.5634	-1.58878	0.733622	2.16567	0.0303367	0.387752
ENSMUSG00000022241	Tars	48.7662	-1.03814	0.479898	2.16324	0.0305225	0.389706
ENSMUSG00000091957	Rps2-ps10	179.125	-0.633605	0.292967	2.16272	0.0305631	0.389803
ENSMUSG00000027843	Ptpn22	2.80482	-2.85297	1.31942	2.16228	0.0305963	0.389806
ENSMUSG00000089875	Etohd2	3.23815	-2.74367	1.26955	2.16114	0.0306842	0.390148
ENSMUSG00000098923	Tmem185b	48.5565	-0.931683	0.431119	2.16108	0.0306892	0.390148
ENSMUSG00000025956	Mettl21a	11.0327	-1.36697	0.632821	2.16011	0.0307638	0.390677
ENSMUSG00000031502	Col4a1	2.98107	-3.6156	1.67443	2.15931	0.0308265	0.391053
ENSMUSG00000010047	Hyal2	152.064	0.651771	0.302312	-2.15595	0.0310873	0.393096
ENSMUSG00000025701	Alox5	75.0714	0.952624	0.441712	-2.15666	0.031032	0.393096
ENSMUSG00000031527	Eri1	18.9675	-1.41736	0.65732	2.15627	0.0310626	0.393096
ENSMUSG00000074521	Gm14327	3.31122	2.42865	1.12692	-2.15513	0.031152	0.393156
ENSMUSG00000094122	Rpl31-ps9	7.66427	6.70687	3.11218	-2.15504	0.0311585	0.393156
ENSMUSG00000032431	Crtap	46.4586	0.884083	0.410535	-2.15349	0.0312802	0.3939
ENSMUSG00000038342	Mlxip	33.8785	1.3579	0.630574	-2.15344	0.0312841	0.3939
ENSMUSG00000103746	1700001G17Rik	4.15875	-1.935	0.899094	2.15216	0.0313846	0.394744
ENSMUSG00000019518	Ap4m1	44.1711	-0.884243	0.410953	2.15169	0.0314217	0.394792
ENSMUSG00000048406	B330016D10Rik	4.92193	-2.02882	0.944408	2.14825	0.0316938	0.397788
ERCC-00113	NA	578904	-0.267768	0.124736	2.14668	0.0318184	0.398928
ENSMUSG00000031458	Coprs	139.77	0.643273	0.299827	-2.14548	0.0319144	0.399708
ENSMUSG00000022129	Dct	66.1115	-0.898922	0.419151	2.14462	0.031983	0.399725
ENSMUSG00000061787	Rps17	3190.79	-0.67799	0.316136	2.14462	0.0319834	0.399725
ENSMUSG00000021224	Numb	6.53726	-2.06926	0.965195	2.14388	0.0320428	0.400044
ENSMUSG00000037876	Jmjd1c	15.762	-1.13769	0.530913	2.1429	0.032121	0.400598
ENSMUSG00000006675	P4htm	5.73794	1.92638	0.899361	-2.14194	0.0321979	0.401134
ENSMUSG00000087658	Hotairm1	23.0333	-1.14811	0.536233	2.14106	0.0322689	0.401594
ENSMUSG00000018599	Mief2	89.1345	-0.775917	0.362603	2.13985	0.0323666	0.401965
ENSMUSG00000067121	Gm7027	7.30177	-1.70392	0.79622	2.14002	0.0323534	0.401965
ENSMUSG00000025246	Tbl1x	13.2386	-1.37912	0.645163	2.13763	0.0325464	0.402506
ENSMUSG00000028495	Rps6	4063.78	-0.689374	0.322447	2.13794	0.0325212	0.402506
ENSMUSG00000052763	Zfp212	23.6245	-1.00034	0.467917	2.13785	0.0325288	0.402506
ENSMUSG00000060034	Ctf2	565.838	-0.449297	0.210091	2.13858	0.0324694	0.402506
ENSMUSG00000022515	Anks3	18.9202	-1.22593	0.573757	2.13667	0.0326245	0.402915
ENSMUSG00000041935	Rimoc1	4.42179	-2.57641	1.20596	2.13639	0.0326476	0.402915
ENSMUSG00000038780	Smurf1	2.72322	-2.99483	1.40228	2.13569	0.0327049	0.403202
ENSMUSG00000001473	Tubb6	239.375	0.748312	0.350612	-2.1343	0.0328183	0.404178
ENSMUSG00000015542	Nat9	79.4799	-0.810838	0.380003	2.13376	0.032862	0.404295
ENSMUSG00000021754	Map3k1	3.32584	-2.62491	1.2324	2.12991	0.0331788	0.406083
ENSMUSG00000027341	Tmem230	26.5781	-1.05174	0.493752	2.13011	0.0331627	0.406083
ENSMUSG00000033554	Dph5	28.7433	-0.977059	0.45855	2.13076	0.0331092	0.406083
ENSMUSG00000038679	Trps1	4.79973	-1.81397	0.851667	2.12991	0.033179	0.406083
ENSMUST00000158164	NA	11.1745	-1.40283	0.658565	2.13013	0.033161	0.406083
ENSMUSG00000016252	Atp5e	3552.75	-0.503477	0.236449	2.12932	0.0332275	0.406256
ENSMUSG00000040560	Wdr7	2.83188	-3.64423	1.71275	2.12771	0.0333615	0.407472
ENSMUSG00000015597	Zfp318	4.88602	-2.59749	1.22103	2.12729	0.0333961	0.407474
ENSMUSG00000006289	Osgep	316.165	-0.617642	0.29051	2.12606	0.0334983	0.408164
ENSMUSG00000030083	Abtb1	369.306	-0.536922	0.252767	2.12418	0.0336552	0.408164
ENSMUSG00000062727	H2bc12	177.709	-0.678342	0.319408	2.12375	0.033691	0.408164
ENSMUST00000184171	NA	24.231	-1.72949	0.81437	2.12371	0.0336943	0.408164
ENSMUST00000185073	NA	24.231	-1.72949	0.81437	2.12371	0.0336943	0.408164
ENSMUST00000198628	NA	24.231	-1.72949	0.81437	2.12371	0.0336943	0.408164
ENSMUST00000200547	NA	24.231	-1.72949	0.81437	2.12371	0.0336943	0.408164
ENSMUSG00000031792	Usb1	254.451	0.650701	0.306566	-2.12254	0.033792	0.408929
ENSMUSG00000002007	Srpk3	5.09155	2.13077	1.00442	-2.1214	0.0338885	0.409278
ENSMUSG00000016526	Dyrk3	13.5047	1.27014	0.599315	-2.11932	0.0340632	0.409278
ENSMUSG00000018040	Rrp7a	775.822	0.706156	0.333092	-2.12	0.0340057	0.409278
ENSMUSG00000018362	Kpna2	123.97	0.748698	0.353266	-2.11936	0.0340601	0.409278
ENSMUSG00000024187	Fam234a	33.2126	0.957174	0.451551	-2.11975	0.0340274	0.409278
ENSMUSG00000037214	Thap1	25.617	-1.09233	0.514935	2.12129	0.0338977	0.409278
ENSMUSG00000061186	Sfmbt2	2.91185	-3.19857	1.50873	2.12004	0.0340027	0.409278
ENSMUSG00000027694	Gm8325	12.0907	1.86533	0.880652	-2.11812	0.0341645	0.410078
ENSMUSG00000039263	Npepl1	425.592	0.569655	0.269045	-2.11733	0.034232	0.410472
ENSMUSG00000002625	Akap8l	15.9232	-1.10164	0.520936	2.11473	0.0344532	0.411438
ENSMUSG00000022946	Dop1b	14.4351	-1.11531	0.527497	2.11434	0.0344866	0.411438
ENSMUSG00000027357	Crls1	8.01812	-1.5228	0.720139	2.11459	0.0344648	0.411438
ENSMUSG00000036120	Rfxank	92.7327	-0.737857	0.348839	2.11518	0.0344149	0.411438
ENSMUSG00000069307	H2bc23	11.8284	-3.61175	1.70694	2.11592	0.0343512	0.411438
ENSMUSG00000018821	Avpi1	433.143	-0.433387	0.205129	2.11276	0.0346216	0.411731
ENSMUSG00000032114	Slc37a4	244.163	-0.775922	0.367204	2.11306	0.0345958	0.411731
ENSMUSG00000037062	Sh3glb1	10.6586	-1.34646	0.637035	2.11363	0.0345468	0.411731
ENSMUSG00000046351	Zfp322a	5.93177	-2.28281	1.08066	2.11242	0.0346505	0.411731
ENSMUSG00000077505	Gm24233	6.14413	-2.07081	0.980685	2.11159	0.0347213	0.412159
ENSMUSG00000022820	Ndufb4	518.004	0.574224	0.272165	-2.10984	0.0348724	0.413537
ENSMUSG00000029267	Mtf2	24.3459	1.12793	0.5349	-2.10867	0.0349727	0.414311
ENSMUSG00000021816	Ppp3cb	13.6835	-1.74854	0.829702	2.10743	0.0350807	0.414759
ENSMUSG00000060376	Bckdha	753.6	0.49802	0.236297	-2.1076	0.0350655	0.414759
ENSMUSG00000000441	Raf1	40.6689	-1.12986	0.536619	2.10552	0.0352458	0.416294
ENSMUSG00000020642	Rnf144a	2.22165	-3.042	1.44661	2.10284	0.0354795	0.418289
ENSMUSG00000046679	C87436	18.8696	-1.15243	0.548157	2.10237	0.0355208	0.418289
ENSMUSG00000074024	4632427E13Rik	3.59976	2.69922	1.28374	-2.10262	0.0354989	0.418289
ENSMUSG00000018848	Rars	51.3725	-0.965619	0.4595	2.10145	0.0356011	0.418817
ENSMUSG00000004768	Rab23	3.1767	-2.84126	1.35302	2.09994	0.0357343	0.419808
ENSMUSG00000079069	8430423G03Rik	10.7646	-1.35727	0.646537	2.09928	0.0357918	0.419808
ENSMUSG00000106603	Gm43509	9.00838	-1.28335	0.611305	2.09935	0.0357857	0.419808
ENSMUSG00000090394	4930523C07Rik	7.711	-2.25822	1.07595	2.09881	0.035834	0.419887
ENSMUSG00000022769	Sdf2l1	2678.32	0.487541	0.232424	-2.09763	0.0359375	0.420634
ENSMUSG00000027459	Fam110a	192.495	0.51266	0.244441	-2.09728	0.035969	0.420634
ENSMUSG00000021226	Acot2	13.4198	-1.46977	0.701026	2.09661	0.0360285	0.420689
ENSMUSG00000022620	Arsa	50.6675	-0.828617	0.395329	2.09602	0.0360804	0.420689
ENSMUSG00000026854	Usp20	84.9953	0.864524	0.412385	-2.0964	0.0360467	0.420689
ENSMUSG00000037434	Slc30a1	2.24365	-3.34097	1.59455	2.09524	0.0361494	0.421078
ENSMUSG00000006676	Usp19	81.7152	-0.758086	0.362033	2.09397	0.0362627	0.421877
ENSMUSG00000036504	Phpt1	1114.55	-0.526313	0.251383	2.09367	0.0362894	0.421877
ENSMUSG00000048921	Zfp689	15.0938	-1.74996	0.836237	2.09266	0.0363796	0.42251
ENSMUSG00000030189	Ybx3	67.3085	-0.831232	0.397624	2.0905	0.0365733	0.424173
ENSMUSG00000030733	Sh2b1	74.9939	-0.67113	0.321075	2.09026	0.0365945	0.424173
ENSMUSG00000022544	Eef2kmt	145.742	-0.745441	0.356893	2.0887	0.036735	0.424553
ENSMUSG00000057531	Dtnbp1	2131.36	0.576093	0.275768	-2.08904	0.0367037	0.424553
ENSMUSG00000068396	Rpl34-ps1	151.594	-0.842135	0.403181	2.08873	0.0367322	0.424553
ENSMUSG00000021391	Cenpp	23.1916	-1.05604	0.506763	2.0839	0.0371689	0.429148
ENSMUSG00000020718	Polg2	60.4155	-0.767556	0.368412	2.08342	0.0372129	0.429237
ENSMUSG00000021417	Eci2	43.8234	-0.812286	0.390146	2.08201	0.037342	0.429469
ENSMUSG00000040877	Wdr25	22.4131	-1.16423	0.559153	2.08213	0.0373307	0.429469
ENSMUSG00000086358	Gm13270	8.31803	-1.41891	0.681342	2.08252	0.0372951	0.429469
ENSMUSG00000021188	Trip11	4.80594	-2.39903	1.15343	2.07991	0.0375341	0.430307
ENSMUSG00000021973	Micu2	20.3901	-1.12353	0.540465	2.07883	0.0376332	0.430307
ENSMUSG00000022972	Cfap298	34.3865	-1.01618	0.488599	2.07979	0.0375452	0.430307
ENSMUSG00000042446	Zmym4	5.1347	1.99058	0.957215	-2.07955	0.0375667	0.430307
ENSMUSG00000065262	Gm23451	2.58141	-2.42389	1.16577	2.07921	0.0375977	0.430307
ENSMUSG00000096942	Rps19-ps6	164.606	-0.67221	0.323278	2.07935	0.0375848	0.430307
ENSMUSG00000002204	Napsa	1564.42	0.57585	0.278192	-2.06997	0.0384548	0.431388
ENSMUSG00000020876	Snx11	103.428	0.63599	0.307365	-2.06917	0.0385305	0.431388
ENSMUSG00000024330	Col11a2	17.2763	-1.28031	0.618243	2.07088	0.0383699	0.431388
ENSMUSG00000025066	Sfr1	34.8109	-0.968025	0.467442	2.0709	0.0383682	0.431388
ENSMUSG00000026203	Dnajb2	15.6303	-1.22302	0.589019	2.07637	0.0378593	0.431388
ENSMUSG00000028331	Trmo	166.952	-0.636668	0.307456	2.07076	0.0383813	0.431388
ENSMUSG00000029103	Lrpap1	131.942	0.764852	0.368421	-2.07603	0.0378914	0.431388
ENSMUSG00000034023	Fancd2	13.9942	-1.59352	0.769862	2.06988	0.0384636	0.431388
ENSMUSG00000034957	Cebpa	104.275	0.656677	0.317301	-2.06957	0.0384923	0.431388
ENSMUSG00000045193	Cirbp	218.534	-0.643515	0.310254	2.07416	0.0380648	0.431388
ENSMUSG00000046721	Rpl14-ps1	159.373	-0.728624	0.351644	2.07205	0.0382609	0.431388
ENSMUSG00000047197	Gjd3	2.51551	-2.74593	1.32429	2.07351	0.0381247	0.431388
ENSMUSG00000050761	Gp1bb	11.52	1.20539	0.582334	-2.06992	0.0384595	0.431388
ENSMUSG00000052730	Gm5111	34.2865	-0.837024	0.403924	2.07223	0.0382438	0.431388
ENSMUSG00000059005	Hnrnpa3	57.1091	-0.864793	0.417201	2.07285	0.0381865	0.431388
ENSMUSG00000062234	Gak	126.701	0.698184	0.33718	-2.07065	0.0383911	0.431388
ENSMUSG00000073423	Zfp414	237.268	0.497163	0.239811	-2.07314	0.0381588	0.431388
ENSMUSG00000087342	Gm12238	12.5647	-1.18615	0.571267	2.07635	0.0378618	0.431388
ENSMUSG00000092819	Gm23639	47.6661	-0.688842	0.331896	2.07547	0.0379427	0.431388
ENSMUSG00000103957	Gm10766	2.84964	-2.80646	1.35475	2.07158	0.038305	0.431388
ENSMUSG00000106820	D5Ertd605e	144.301	0.614682	0.2959	-2.07733	0.0377711	0.431388
ENSMUST00000179876	NA	4.73241	-1.89134	0.914047	2.0692	0.0385276	0.431388
ENSMUSG00000052187	Hbb-y	7.37246	1.58428	0.766185	-2.06775	0.0386632	0.432465
ENSMUSG00000010358	Ifi35	859.783	0.490331	0.237516	-2.06441	0.0389785	0.433203
ENSMUSG00000017299	Dnttip1	27.5151	-1.12145	0.542856	2.06584	0.0388436	0.433203
ENSMUSG00000022018	Rgcc	483.258	0.633367	0.306809	-2.06437	0.0389828	0.433203
ENSMUSG00000032119	Hinfp	31.2128	-1.26174	0.611209	2.06434	0.0389857	0.433203
ENSMUSG00000041360	Pum3	21.9424	1.02251	0.495292	-2.06446	0.0389742	0.433203
ENSMUSG00000051650	B3gnt2	36.7632	-1.00419	0.486045	2.06604	0.0388243	0.433203
ENSMUSG00000063816	Gm4987	48.1838	-0.84849	0.410792	2.0655	0.0388758	0.433203
ENSMUSG00000037820	Tgm2	8.00888	2.1202	1.02835	-2.06174	0.0392326	0.435537
ENSMUSG00000021831	Ero1a	125.727	-0.873861	0.424115	2.06044	0.0393569	0.436507
ENSMUSG00000034602	Mon2	7.78531	-2.57863	1.25175	2.06002	0.0393964	0.436536
ENSMUSG00000065176	Rnu12	4.64289	-1.99973	0.970962	2.05953	0.0394431	0.436644
ENSMUSG00000014771	Pdcd2	90.6485	-0.886335	0.43071	2.05785	0.0396047	0.437222
ENSMUSG00000022463	Srebf2	507.891	-0.430741	0.209327	2.05774	0.0396148	0.437222
ENSMUSG00000030867	Plk1	242.548	0.669564	0.325434	-2.05745	0.0396433	0.437222
ENSMUSG00000066632	Pgk1-rs7	36.0382	-1.42382	0.692006	2.05753	0.0396354	0.437222
ENSMUSG00000014039	Prdm15	5.54624	-2.80391	1.36311	2.057	0.0396859	0.437285
ENSMUSG00000030323	Ift122	37.009	-1.81936	0.885051	2.05566	0.0398154	0.438303
ENSMUSG00000033326	Kdm4a	17.5599	-1.32532	0.645081	2.05451	0.0399267	0.43912
ENSMUSG00000031781	Ciapin1	1031.15	0.538105	0.262067	-2.05331	0.0400424	0.439628
ENSMUSG00000036599	Chst12	276.127	0.63433	0.308938	-2.05326	0.0400473	0.439628
ENSMUSG00000055200	Sertad3	72.2768	-0.815822	0.397973	2.04994	0.0403698	0.442758
ENSMUSG00000027009	Itga4	30.8784	-1.03912	0.507353	2.04811	0.0405489	0.44415
ENSMUSG00000079478	Znrd2	813.152	0.513401	0.250746	-2.0475	0.0406095	0.44415
ENSMUSG00000113450	Zfp935	14.4959	-1.10236	0.538301	2.04785	0.0405751	0.44415
ENSMUSG00000096768	Gm47283	471.035	-0.539255	0.263463	2.0468	0.0406782	0.44449
ENSMUSG00000003068	Stk11	243.872	0.605337	0.295876	-2.04591	0.040765	0.444581
ENSMUSG00000008683	Rps15a	2946.76	-0.684513	0.334654	2.04543	0.0408124	0.444581
ENSMUSG00000030894	Tpp1	23.2102	-1.22486	0.598572	2.04631	0.040726	0.444581
ENSMUSG00000065259	Snora30	5.57692	-2.07302	1.01361	2.04518	0.0408369	0.444581
ENSMUSG00000059540	Tcea2	23.1753	-1.05919	0.518653	2.0422	0.0411316	0.447026
ENSMUSG00000062761	Zfp512	7.99512	-1.68702	0.826101	2.04215	0.0411371	0.447026
ENSMUSG00000044609	Gm9294	15.9626	-1.22288	0.599323	2.04044	0.0413068	0.448047
ENSMUSG00000092746	Rn7s6	9.22208	-1.67795	0.822265	2.04064	0.0412866	0.448047
ENSMUSG00000027366	Sppl2a	10.5713	-1.46649	0.719077	2.0394	0.0414102	0.448756
ENSMUSG00000021365	Nedd9	5.65047	-2.02194	0.992408	2.03741	0.0416094	0.449819
ENSMUSG00000040242	Fgfr1op2	54.4793	-0.839693	0.412241	2.0369	0.0416605	0.449819
ENSMUSG00000059013	Sh2d3c	53.3099	0.925361	0.454274	-2.03701	0.041649	0.449819
ENSMUSG00000110427	4933406B17Rik	12.8472	-1.20983	0.593657	2.03792	0.0415576	0.449819
ENSMUSG00000022197	Pdzd2	13.7699	-1.03854	0.510139	2.0358	0.0417704	0.450594
ENSMUSG00000024190	Dusp1	10.666	-1.44137	0.709113	2.03264	0.0420885	0.453199
ENSMUSG00000034892	Rps29	4210.25	-0.681227	0.335113	2.03283	0.0420698	0.453199
ENSMUSG00000020572	Nampt	7.46705	-1.78253	0.877654	2.03102	0.0422529	0.453729
ENSMUSG00000037499	Nenf	301.387	-0.607972	0.299317	2.0312	0.0422349	0.453729
ENSMUSG00000043993	2900052L18Rik	3.92944	2.33269	1.14821	-2.03158	0.0421959	0.453729
ENSMUSG00000020289	Nprl3	40.5668	-0.800489	0.394409	2.02959	0.042398	0.454462
ENSMUSG00000041241	Mul1	267.585	0.744381	0.366743	-2.02971	0.0423864	0.454462
ENSMUSG00000035585	Tsen34	866.541	0.448938	0.221287	-2.02876	0.0424831	0.454962
ENSMUSG00000020803	Txndc17	77.0967	-0.75965	0.374705	2.02733	0.0426287	0.455854
ENSMUSG00000023068	Nus1	15.9608	-1.43158	0.706718	2.02568	0.0427978	0.455854
ENSMUSG00000046605	B3gntl1	16.6314	-1.32984	0.656192	2.02661	0.0427026	0.455854
ENSMUSG00000069302	H2ac12	22.7814	-2.1486	1.06065	2.02573	0.0427927	0.455854
ENSMUSG00000110030	Gm45546	8.31692	1.60787	0.793162	-2.02716	0.0426459	0.455854
ENSMUSG00000117869	Snhg4	22.6608	-1.09455	0.540155	2.02636	0.0427282	0.455854
ENSMUSG00000011831	Evi5	3.67074	-3.33918	1.64887	2.02514	0.0428531	0.456033
ENSMUSG00000042207	Kdm5b	10.4496	-1.39659	0.690371	2.02295	0.0430778	0.458012
ENSMUSG00000004317	Clcn5	2.93265	-2.94464	1.45811	2.01949	0.0434365	0.458699
ENSMUSG00000006390	Elovl1	386.277	0.616028	0.305075	-2.01927	0.0434596	0.458699
ENSMUSG00000020451	Limk2	61.945	-0.733588	0.363107	2.02031	0.0433514	0.458699
ENSMUSG00000030830	Itgal	35.1401	-1.12992	0.559864	2.0182	0.0435703	0.458699
ENSMUSG00000033813	Tcea1	25.8715	-0.900766	0.445641	2.02128	0.0432507	0.458699
ENSMUSG00000036858	Ptcra	49.4848	-0.65718	0.325469	2.01918	0.0434689	0.458699
ENSMUSG00000037486	Asxl2	7.73606	-1.56562	0.775655	2.01844	0.0435451	0.458699
ENSMUSG00000041040	Fam117b	5.94138	-1.84639	0.914276	2.01951	0.0434337	0.458699
ENSMUSG00000042426	Dhx29	4.08534	-2.39057	1.18472	2.01784	0.043608	0.458699
ENSMUSG00000051721	Wdcp	127.765	-0.653036	0.323545	2.01838	0.0435521	0.458699
ENSMUSG00000066315	Gm12918	642.52	-0.650181	0.32192	2.0197	0.0434148	0.458699
ENSMUSG00000078881	Gm14434	7.57718	1.96006	0.96987	-2.02095	0.0432845	0.458699
ENSMUSG00000066687	Zbtb16	5.46666	2.20767	1.0947	-2.01668	0.0437289	0.459561
ENSMUSG00000029594	Rbm19	31.4899	0.790547	0.392253	-2.0154	0.0438626	0.460149
ENSMUSG00000118135	Gm50367	2.15355	4.25456	2.11071	-2.0157	0.0438314	0.460149
ENSMUSG00000027881	Prpf38b	17.5262	-0.983147	0.488211	2.01378	0.0440331	0.461119
ENSMUSG00000073867	AA474408	69.2663	-0.822196	0.408266	2.01387	0.0440231	0.461119
ENSMUSG00000020715	Ern1	14.9517	-1.43782	0.715403	2.00981	0.0444514	0.465088
ENSMUSG00000020190	Mknk2	169.59	0.586162	0.291804	-2.00875	0.0445637	0.465438
ERCC-00108	NA	259474	-0.233648	0.116296	2.00908	0.0445281	0.465438
ENSMUSG00000040044	Orc3	24.7268	-1.06981	0.532689	2.00832	0.0446095	0.465506
ENSMUSG00000116114	Gm35853	11.0237	1.72119	0.857542	-2.00712	0.0447371	0.466426
ENSMUSG00000066042	Med18	74.9291	-0.745206	0.371471	2.00609	0.0448464	0.467153
ENSMUSG00000029202	Pds5a	16.1719	-1.27214	0.63436	2.0054	0.0449206	0.467268
ENSMUSG00000039886	Tmem120a	475.766	0.495511	0.247107	-2.00525	0.0449365	0.467268
ENSMUSG00000018286	Psmb6	6617.03	0.396462	0.197924	-2.0031	0.0451661	0.467396
ENSMUSG00000022175	Lrp10	382.019	0.619528	0.309153	-2.00395	0.0450753	0.467396
ENSMUSG00000026883	Dab2ip	13.7548	-1.83303	0.914632	2.00412	0.0450573	0.467396
ENSMUSG00000029322	Plac8	5559.25	0.581607	0.29029	-2.00354	0.0451195	0.467396
ENSMUSG00000038736	Nudcd1	15.7034	-1.09176	0.544677	2.00441	0.0450257	0.467396
ENSMUSG00000110020	Gm45441	2.57928	2.57358	1.28491	-2.00292	0.045186	0.467396
ENSMUSG00000012123	Crybg2	24.6725	-0.849769	0.424782	2.00048	0.0454483	0.467897
ENSMUSG00000015134	Aldh1a3	170.832	-0.45005	0.225028	1.99997	0.0455033	0.467897
ENSMUSG00000025645	Ccdc51	76.0286	-0.702996	0.351778	1.99841	0.0456723	0.467897
ENSMUSG00000031791	Tmem38a	21.6051	0.963848	0.482566	-1.99734	0.0457884	0.467897
ENSMUSG00000033237	Arid2	9.36811	-1.3834	0.69193	1.99934	0.0455721	0.467897
ENSMUSG00000034024	Cct2	177.15	-0.685155	0.342915	1.99803	0.045713	0.467897
ENSMUSG00000034940	Synrg	6.10682	-1.54365	0.772411	1.99849	0.045664	0.467897
ENSMUSG00000037089	Slc35b2	2281.58	0.393438	0.196759	-1.9996	0.0455437	0.467897
ENSMUSG00000041954	Tnfrsf18	84.6906	0.61545	0.30766	-2.00042	0.0454548	0.467897
ENSMUSG00000042628	Zfyve1	11.2835	-1.94084	0.970855	1.9991	0.0455973	0.467897
ENSMUSG00000046675	Tmem251	16.5417	1.21702	0.608495	-2.00004	0.045496	0.467897
ENSMUSG00000060166	Zdhhc8	17.6009	1.0778	0.538937	-1.99986	0.045515	0.467897
ENSMUSG00000099474	1700097N02Rik	10.7384	-1.24384	0.622507	1.99811	0.0457049	0.467897
ENSMUSG00000118552	Rplp2-ps1	173.972	-0.64683	0.32383	1.99743	0.0457782	0.467897
ENSMUSG00000036278	Macrod1	14.9104	-1.20197	0.602171	1.99605	0.0459284	0.468922
ENSMUSG00000060950	Trmt61a	265.838	-0.49799	0.249543	1.99561	0.0459762	0.469005
ENSMUSG00000025147	Mob2	159.619	-0.603414	0.302606	1.99405	0.0461461	0.469301
ENSMUSG00000028081	Rps3a1	982.488	-0.687146	0.344626	1.99389	0.0461641	0.469301
ENSMUSG00000045055	Rpsa-ps2	71.2971	-0.878646	0.440518	1.99457	0.0460895	0.469301
ENSMUSG00000051439	Cd14	7.46233	2.12002	1.0629	-1.99456	0.0460908	0.469301
ENSMUSG00000020017	Hal	2.59341	2.91749	1.46453	-1.99209	0.0463609	0.470377
ENSMUSG00000021366	Hivep1	3.57843	3.27474	1.64465	-1.99115	0.0464641	0.470377
ENSMUSG00000029614	Rpl6	3742.19	-0.644016	0.323446	1.99111	0.0464688	0.470377
ENSMUSG00000040675	Mthfd1l	32.0627	-1.11453	0.559651	1.99146	0.04643	0.470377
ENSMUSG00000042873	Lhfpl4	44.2117	-0.703521	0.353279	1.9914	0.0464367	0.470377
ENSMUSG00000097296	Gm26532	5.40299	1.63426	0.821281	-1.98989	0.0466025	0.471327
ENSMUSG00000048170	Mcmbp	29.7758	-0.818625	0.411554	1.9891	0.0466896	0.471805
ENSMUSG00000014294	Ndufa2	3360.77	-0.453598	0.228165	1.98803	0.0468083	0.472184
ENSMUSG00000032050	Rdx	22.5123	-1.1259	0.56629	1.9882	0.0467892	0.472184
ENSMUSG00000042292	Mrtfa	44.4222	1.00714	0.506766	-1.98739	0.046879	0.472184
ENSMUSG00000081344	Gm14303	185.092	-0.72629	0.365462	1.98732	0.0468869	0.472184
ENSMUSG00000020691	Mettl2	30.983	-0.834633	0.420412	1.98527	0.0471141	0.474068
ENSMUSG00000028559	Osbpl9	8.88498	-1.83628	0.925389	1.98433	0.0472191	0.474317
ENSMUSG00000078350	Smim1	9.29776	1.56964	0.790922	-1.98457	0.0471923	0.474317
ENSMUSG00000045757	Zfp764	4.34616	-2.22018	1.11925	1.98363	0.0472972	0.474699
ENSMUSG00000023169	Slc38a1	60.1744	-0.882775	0.446198	1.97844	0.0478792	0.479319
ENSMUSG00000029782	Tmem209	71.0246	-0.742774	0.375396	1.97864	0.0478564	0.479319
ENSMUSG00000051890	Klhdc1	8.93578	-1.84644	0.93305	1.97892	0.0478245	0.479319
ENSMUSG00000054717	Hmgb2	656.746	-0.576769	0.291796	1.97662	0.0480847	0.480969
ENSMUSG00000073771	Btbd19	24.3296	-1.07121	0.542114	1.97598	0.0481572	0.481287
ENSMUSG00000026427	Eif2d	234.549	0.707498	0.358196	-1.97517	0.0482486	0.481387
ENSMUSG00000050174	Nudt6	44.8917	-0.822719	0.416463	1.97549	0.0482127	0.481387
ENSMUSG00000042323	Pbrm1	17.9878	-1.08182	0.548036	1.974	0.0483817	0.482308
ENSMUSG00000007950	Abhd8	209.616	0.528833	0.268026	-1.97307	0.0484876	0.482956
ENSMUSG00000055013	Agap1	3.00515	-2.24113	1.13726	1.97064	0.0487653	0.485313
ENSMUSG00000001025	S100a6	109.11	-0.660418	0.335209	1.97017	0.0488194	0.485443
ENSMUSG00000038538	Ubn2	13.9554	-2.62825	1.33488	1.96891	0.0489636	0.485916
ENSMUSG00000047368	Abhd17b	10.0002	-1.29599	0.658235	1.96889	0.048966	0.485916
ENSMUSG00000050796	B3galt6	53.0426	-0.710463	0.360949	1.96832	0.0490313	0.485916
ENSMUSG00000097099	Gm9917	5.45684	1.74479	0.886423	-1.96835	0.0490283	0.485916
ENSMUSG00000028282	Casp8ap2	3.82023	-2.07403	1.05411	1.96756	0.0491185	0.486372
ENSMUSG00000022995	Enah	65.2194	-0.681466	0.346481	1.96682	0.0492042	0.486406
ENSMUSG00000104121	Gm37485	23.517	-0.803326	0.408409	1.96697	0.0491872	0.486406
ENSMUSG00000020087	Tysnd1	498.835	0.44029	0.224093	-1.96476	0.0494419	0.488347
ENSMUSG00000107068	Gm42742	16.5588	5.42589	2.76351	-1.96341	0.049599	0.48949
ENSMUSG00000035234	Abraxas1	8.07812	-1.74543	0.889345	1.9626	0.0496927	0.490005
ENSMUSG00000028568	Btf3l4	26.6236	-0.996363	0.507811	1.96208	0.0497537	0.490198
ENSMUSG00000027230	Creb3l1	6.44977	1.50482	0.767376	-1.96099	0.0498804	0.490485
ENSMUSG00000036537	Rnf113a1	15.4944	-1.29841	0.66203	1.96125	0.0498496	0.490485
ENSMUSG00000089827	1700023H06Rik	2.21759	-2.5579	1.30455	1.96076	0.0499072	0.490485
ENSMUSG00000031441	Atp11a	3.62702	2.93601	1.49789	-1.9601	0.0499843	0.490834
ENSMUSG00000024164	C3	8.63531	2.22321	1.13448	-1.95967	0.0500338	0.490913
ENSMUSG00000009035	Tmem184b	27.9198	1.00369	0.512798	-1.95728	0.0503149	0.49185
ENSMUSG00000011263	Exoc3l2	9.64044	-1.34553	0.687844	1.95616	0.0504465	0.49185
ENSMUSG00000022095	Fhip2b	3.9307	-2.88285	1.47342	1.95656	0.050399	0.49185
ENSMUSG00000024404	Riok3	34.5953	-1.11944	0.572298	1.95605	0.0504596	0.49185
ENSMUSG00000025474	Tubgcp2	51.6872	-0.809635	0.413581	1.95762	0.0502743	0.49185
ENSMUSG00000026000	Lancl1	80.7064	-0.773463	0.395426	1.95603	0.0504621	0.49185
ENSMUSG00000038299	Wdr36	27.9549	-1.1508	0.588112	1.95676	0.0503751	0.49185
ENSMUSG00000055866	Per2	2.57095	-2.42313	1.23828	1.95684	0.0503657	0.49185
ENSMUSG00000020189	Osbpl8	21.5152	-1.02216	0.522975	1.95452	0.0506401	0.492086
ENSMUSG00000046364	Rpl27a	3474.45	-0.662441	0.338828	1.95509	0.0505719	0.492086
ENSMUSG00000086154	Gm16196	58.5366	-0.536842	0.274559	1.95529	0.0505488	0.492086
ERCC-00062	NA	8217.47	0.291076	0.148933	-1.95441	0.0506528	0.492086
ENSMUSG00000025920	Stau2	4.37968	-2.38548	1.22113	1.95351	0.0507596	0.492719
ENSMUSG00000058355	Abce1	34.3541	-0.754126	0.386167	1.95285	0.0508372	0.493067
ENSMUSG00000079445	B3gnt7	35.51	0.959506	0.491551	-1.952	0.0509387	0.493646
ENSMUSG00000006784	Odad4	337.739	-0.46466	0.238268	1.95016	0.0511574	0.49455
ENSMUSG00000018927	Ccl6	60.0542	1.05435	0.540546	-1.95052	0.0511136	0.49455
ENSMUSG00000030798	Cd37	379.703	0.576788	0.295714	-1.95049	0.0511175	0.49455
ENSMUSG00000105879	Gm6204	150.249	-0.486996	0.249777	1.94973	0.0512088	0.494642
ENSMUSG00000020629	Adi1	113.862	-0.748599	0.384231	1.9483	0.0513786	0.494735
ENSMUSG00000031955	Bcar1	2.14325	-2.99462	1.53701	1.94834	0.0513741	0.494735
ENSMUSG00000070348	Ccnd1	28.1349	1.14929	0.589909	-1.94824	0.0513858	0.494735
ENSMUSG00000076749	Trgc1	4.02964	1.92074	0.985584	-1.94883	0.0513155	0.494735
ENSMUSG00000033379	Atp6v0b	5065.43	0.402514	0.20673	-1.94706	0.051528	0.4957
ENSMUSG00000036977	Anapc10	34.8171	0.964684	0.4959	-1.94532	0.0517365	0.496897
ENSMUSG00000049036	Tmem121	48.0394	0.70564	0.36272	-1.94541	0.0517256	0.496897
ENSMUSG00000003273	Car11	2.15783	-3.11507	1.60665	1.93886	0.0525186	0.497199
ENSMUSG00000022761	Lztr1	44.3122	-0.857631	0.443161	1.93526	0.0529585	0.497199
ENSMUSG00000023330	Dtwd1	31.4712	-0.871317	0.449654	1.93775	0.0526539	0.497199
ENSMUSG00000024401	Tnf	13.4035	-1.40655	0.725319	1.93921	0.0524756	0.497199
ENSMUSG00000025369	Smarcc2	21.6731	-1.06383	0.549078	1.93748	0.052687	0.497199
ENSMUSG00000025899	Alkbh8	2.68482	2.37789	1.22315	-1.94408	0.0518859	0.497199
ENSMUSG00000026197	Zfand2b	449.891	-0.455284	0.235236	1.93544	0.0529367	0.497199
ENSMUSG00000027665	Pik3ca	4.55629	-2.38836	1.23059	1.94082	0.0522796	0.497199
ENSMUSG00000029610	Aimp2	686.956	0.55969	0.288931	-1.93711	0.0527325	0.497199
ENSMUSG00000031398	Plxna3	3.39819	-2.8036	1.44196	1.94429	0.0518601	0.497199
ENSMUSG00000032040	Dcps	399.903	-0.597814	0.307942	1.94132	0.0522192	0.497199
ENSMUSG00000032042	Srpr	56.2082	-0.892056	0.459229	1.94251	0.0520759	0.497199
ENSMUSG00000034088	Hdlbp	67.2298	-0.840299	0.433088	1.94025	0.0523492	0.497199
ENSMUSG00000034271	Jdp2	5.48717	-1.55027	0.798832	1.94067	0.0522977	0.497199
ENSMUSG00000034636	Zyg11b	4.75265	-1.83837	0.946396	1.9425	0.0520771	0.497199
ENSMUSG00000037458	Azin1	24.2165	-0.852411	0.440085	1.93692	0.0527549	0.497199
ENSMUSG00000039018	Mtg1	268.83	-0.567707	0.292241	1.9426	0.0520647	0.497199
ENSMUSG00000041130	Zfp598	18.0782	-0.976022	0.502534	1.9422	0.0521126	0.497199
ENSMUSG00000043866	Taf10	301.54	-0.735551	0.378909	1.94123	0.05223	0.497199
ENSMUSG00000045176	Borcs6	86.9656	-0.620179	0.320139	1.93722	0.0527187	0.497199
ENSMUSG00000047909	Ankrd16	6.72907	-1.69307	0.872252	1.94104	0.0522538	0.497199
ENSMUSG00000048807	Slc35e4	97.1141	0.587918	0.303373	-1.93794	0.0526306	0.497199
ENSMUSG00000053398	Phgdh	4513.81	-0.569831	0.294483	1.93502	0.0529875	0.497199
ENSMUSG00000055994	Nod2	2.21179	3.98325	2.05499	-1.93833	0.0525833	0.497199
ENSMUSG00000061838	Suclg2	27.7332	-0.998914	0.515306	1.93849	0.052564	0.497199
ENSMUSG00000067017	Capza1-ps1	1.9243	-3.5469	1.83163	1.93647	0.0528106	0.497199
ENSMUSG00000068250	Amn1	6.40656	-1.64457	0.849061	1.93693	0.0527541	0.497199
ENSMUSG00000081604	Gm11518	481.915	-0.808322	0.417611	1.93559	0.0529184	0.497199
ENSMUSG00000092558	Med20	143.058	-0.678191	0.350284	1.93611	0.0528536	0.497199
ENSMUSG00000019261	Map1s	197.796	0.527375	0.272717	-1.93378	0.05314	0.497324
ENSMUSG00000020783	Ncbp3	23.0626	-0.918118	0.474894	1.93331	0.0531978	0.497324
ENSMUSG00000040725	Hnrnpul1	44.0699	-0.882441	0.456432	1.93335	0.0531937	0.497324
ENSMUSG00000056121	Fez2	12.6615	-1.26126	0.652535	1.93286	0.0532532	0.497324
ENSMUSG00000063320	Uqcc6	120.594	-0.705064	0.364729	1.93312	0.0532216	0.497324
ENSMUSG00000100182	1810006J02Rik	24.0665	0.885218	0.457637	-1.93432	0.0530736	0.497324
ENSMUSG00000047407	Tgif1	21.5478	-0.827542	0.428318	1.93207	0.0533504	0.497839
ENSMUSG00000018334	Ksr1	12.5815	-1.66643	0.863356	1.93018	0.0535846	0.49963
ENSMUSG00000025878	Uimc1	34.66	-0.899274	0.466158	1.92912	0.0537164	0.50007
ENSMUSG00000041642	Kif21b	11.49	-1.60074	0.829711	1.92928	0.0536964	0.50007
ENSMUSG00000026039	Sgo2a	3.74253	-2.06169	1.0694	1.9279	0.0538677	0.50069
ENSMUSG00000030682	Cdipt	393.979	0.486969	0.252584	-1.92795	0.0538614	0.50069
ENSMUSG00000027207	Galk2	16.6069	-1.15649	0.600185	1.92689	0.0539929	0.501309
ERCC-00154	NA	962.91	-0.26887	0.139551	1.92668	0.0540191	0.501309
ENSMUSG00000089917	Uckl1	79.168	-0.790969	0.410657	1.92611	0.0540911	0.501584
ENSMUSG00000022174	Dad1	1063.13	0.529506	0.275787	-1.91998	0.0548605	0.502413
ENSMUSG00000022707	Gbe1	8.25597	-1.54509	0.804237	1.92119	0.0547083	0.502413
ENSMUSG00000025794	Rpl14	3472.93	-0.627082	0.326404	1.92118	0.054709	0.502413
ENSMUSG00000028035	Dnajb4	3.343	-2.3332	1.21495	1.92041	0.0548062	0.502413
ENSMUSG00000029128	Rab28	49.0657	-0.89507	0.465677	1.92208	0.0545955	0.502413
ENSMUSG00000031922	Cep57	8.98567	-1.35638	0.706284	1.92045	0.0548015	0.502413
ENSMUSG00000035376	Hacd2	75.3552	0.634561	0.329705	-1.92463	0.0542753	0.502413
ENSMUSG00000036817	Sun1	17.1176	-1.06056	0.551569	1.92282	0.0545032	0.502413
ENSMUSG00000037946	Fgd3	14.7478	-1.04865	0.546124	1.92016	0.0548376	0.502413
ENSMUSG00000039298	Cdk5rap2	7.15875	-1.74892	0.910161	1.92155	0.054662	0.502413
ENSMUSG00000039810	Zc3h10	29.0635	-1.16201	0.604054	1.92368	0.0543948	0.502413
ENSMUSG00000041453	Rpl21	1433.6	-0.59656	0.310482	1.9214	0.0546809	0.502413
ENSMUSG00000043445	Pgp	1318.63	0.340642	0.177062	-1.92385	0.0543733	0.502413
ENSMUSG00000044199	S1pr4	432.528	-0.48492	0.251978	1.92445	0.054298	0.502413
ENSMUST00000139225	NA	90.547	-0.636393	0.331137	1.92184	0.0546258	0.502413
ERCC-00043	NA	87698.1	0.279778	0.145389	-1.92434	0.0543122	0.502413
ENSMUSG00000028669	Pithd1	222.53	-0.59444	0.309662	1.91964	0.0549031	0.502415
ENSMUSG00000085255	Taco1os	2.43294	-2.39672	1.24879	1.91923	0.0549547	0.502498
ENSMUSG00000032009	Sesn3	3.61448	-2.85246	1.48868	1.91611	0.0553516	0.504289
ENSMUSG00000040928	S100pbp	8.62882	-1.54101	0.804175	1.91626	0.0553318	0.504289
ENSMUSG00000057110	Cntrl	5.58408	-1.82964	0.954295	1.91727	0.0552038	0.504289
ENSMUSG00000058838	Rps27a-ps2	120.239	-0.977631	0.510243	1.91601	0.0553638	0.504289
ENSMUSG00000064344	mt-Tm	5.99232	-1.56619	0.817373	1.91612	0.0553495	0.504289
ENSMUSG00000034064	Poglut1	26.8391	-0.731029	0.381974	1.91382	0.0556434	0.506444
ENSMUSG00000118181	Gm53015	33.8189	0.831543	0.434591	-1.91339	0.0556978	0.50655
ENSMUSG00000000740	Rpl13	10572.5	-0.639552	0.334353	1.91281	0.0557728	0.506842
ENSMUSG00000001750	Tcirg1	401.211	0.536848	0.280714	-1.91244	0.05582	0.506882
ENSMUST00000031402	NA	4.39908	-4.47348	2.3404	1.91142	0.0559512	0.507683
ENSMUSG00000109881	Gm45507	7.84321	-1.76061	0.921467	1.91066	0.0560487	0.508177
ENSMUSG00000020914	Top2a	83.1992	-0.698481	0.365664	1.91017	0.0561109	0.508238
ENSMUSG00000073563	Csnk1g3	5.87686	-1.55325	0.813244	1.90994	0.0561413	0.508238
ENSMUSG00000034154	Ino80	3.98998	-2.09509	1.0973	1.90931	0.0562227	0.508586
ENSMUSG00000003131	Pafah1b2	52.5046	-0.836508	0.439968	1.90129	0.0572637	0.510195
ENSMUSG00000021884	Hacl1	8.86632	-1.3634	0.715889	1.90448	0.0568473	0.510195
ENSMUSG00000022314	Rad21	22.1292	-0.96032	0.504978	1.90171	0.0572096	0.510195
ENSMUSG00000026955	Sapcd2	425.816	0.435982	0.229218	-1.90204	0.0571664	0.510195
ENSMUSG00000028049	Scamp3	324.471	0.469898	0.247101	-1.90164	0.0572183	0.510195
ENSMUSG00000028649	Macf1	12.6877	-1.17325	0.616065	1.90443	0.0568546	0.510195
ENSMUSG00000030400	Ercc2	191.915	0.59313	0.311447	-1.90443	0.0568536	0.510195
ENSMUSG00000030725	Lipt2	32.2689	-0.910532	0.477365	1.90741	0.0564671	0.510195
ENSMUSG00000031506	Ptpn7	133.078	-0.809473	0.42455	1.90666	0.0565647	0.510195
ENSMUSG00000037544	Dlgap5	11.9756	-1.3673	0.71802	1.90426	0.0568761	0.510195
ENSMUSG00000038695	Josd2	687.443	0.405038	0.212877	-1.90269	0.0570814	0.510195
ENSMUSG00000040738	Ints8	5.2157	-1.87364	0.984491	1.90316	0.0570196	0.510195
ENSMUSG00000046791	Riox1	193.447	0.636565	0.334675	-1.90204	0.0571664	0.510195
ENSMUSG00000061136	Prpf40a	27.0998	-0.98791	0.519117	1.90306	0.0570331	0.510195
ENSMUSG00000063870	Chd4	60.6339	-0.943194	0.495099	1.90506	0.0567721	0.510195
ENSMUSG00000064336	mt-Tf	2.22241	-2.98844	1.56984	1.90366	0.0569547	0.510195
ENSMUSG00000080921	Rpl38-ps2	718.234	-0.544904	0.286464	1.90217	0.0571486	0.510195
ENSMUSG00000097055	Gm4419	2.57574	-2.40041	1.26232	1.90158	0.0572254	0.510195
ENSMUSG00000104560	Gm8115	6.01178	1.48147	0.777015	-1.90661	0.0565706	0.510195
ERCC-00158	NA	124.062	0.426733	0.224337	-1.9022	0.0571452	0.510195
ENSMUSG00000022861	Dgkg	10.2743	-1.2514	0.658584	1.90014	0.0574152	0.5111
ENSMUSG00000026944	Abca2	66.782	-0.9443	0.497037	1.89986	0.0574517	0.5111
ENSMUSG00000008489	Elavl2	6.41024	-1.7689	0.933839	1.89422	0.058196	0.51297
ENSMUSG00000011632	Pinlyp	2.11202	3.04931	1.61366	-1.88969	0.0587991	0.51297
ENSMUSG00000014470	Rnf166	121.397	-0.792696	0.419755	1.88847	0.0589624	0.51297
ENSMUSG00000020863	Luc7l3	18.0838	-1.05208	0.554809	1.89629	0.0579222	0.51297
ENSMUSG00000021180	Rps6ka5	4.52997	-2.27071	1.19733	1.89648	0.057897	0.51297
ENSMUSG00000021696	Elovl7	12.0379	-1.26865	0.672086	1.88763	0.0590754	0.51297
ENSMUSG00000021807	Rtraf	119.267	-0.672187	0.355191	1.89247	0.0584288	0.51297
ENSMUSG00000021832	Psmc6	45.3601	-0.758707	0.40031	1.8953	0.0580529	0.51297
ENSMUSG00000022255	Mtdh	130.538	-0.676566	0.358631	1.88653	0.0592239	0.51297
ENSMUSG00000024011	Pi16	101.361	-0.687598	0.364339	1.88725	0.0591268	0.51297
ENSMUSG00000024640	Psat1	895.964	-0.718774	0.379496	1.89402	0.058222	0.51297
ENSMUSG00000024737	Slc15a3	2.13596	2.83223	1.495	-1.89446	0.0581634	0.51297
ENSMUSG00000026135	Zfp142	6.99997	-2.40417	1.27122	1.89123	0.0585937	0.51297
ENSMUSG00000027698	Nceh1	8.75798	-1.92745	1.02165	1.88661	0.0592132	0.51297
ENSMUSG00000029723	Spacdr	358.906	0.545365	0.287875	-1.89445	0.0581653	0.51297
ENSMUSG00000029823	Luc7l2	31.0685	-0.806156	0.427298	1.88664	0.0592091	0.51297
ENSMUSG00000031660	Brd7	34.7968	-1.03481	0.547963	1.88847	0.0589627	0.51297
ENSMUSG00000034610	Tut4	2.02177	-3.20814	1.69766	1.88975	0.0587917	0.51297
ENSMUSG00000036737	Oxsr1	5.35441	-1.83289	0.969133	1.89127	0.0585886	0.51297
ENSMUSG00000048756	Foxo3	69.2752	0.619168	0.327798	-1.88887	0.0589092	0.51297
ENSMUSG00000051768	Xrcc1	132.596	-0.561261	0.296258	1.8945	0.0581583	0.51297
ENSMUSG00000053477	Tcf4	36.3079	-0.954504	0.503692	1.89502	0.0580903	0.51297
ENSMUSG00000057841	Rpl32	9628.47	-0.623285	0.328514	1.89729	0.0577903	0.51297
ENSMUSG00000059939	9430015G10Rik	50.8218	-0.771062	0.407789	1.89083	0.0586465	0.51297
ENSMUSG00000060636	Rpl35a	2964.84	-0.561822	0.297713	1.88713	0.0591433	0.51297
ENSMUSG00000060743	H3f3a	468.952	-0.685679	0.362199	1.8931	0.0583446	0.51297
ENSMUSG00000062310	Glrp1	3.39114	-1.95574	1.03326	1.89279	0.0583861	0.51297
ENSMUSG00000064352	mt-Ts1	128.389	-0.51455	0.271858	1.89272	0.0583958	0.51297
ENSMUSG00000064363	mt-Nd4	174.138	-0.639486	0.336978	1.89771	0.0577347	0.51297
ENSMUSG00000065728	Gm26175	4.75314	-1.74697	0.925363	1.88787	0.0590429	0.51297
ENSMUSG00000068742	Cry2	27.0818	-1.2041	0.635555	1.89457	0.05815	0.51297
ENSMUSG00000071359	Tbpl1	22.1047	-1.21363	0.641435	1.89205	0.0584843	0.51297
ENSMUSG00000093752	Gm20716	18.0398	-1.59142	0.842787	1.88829	0.0589876	0.51297
ENSMUSG00000098176	Ccdc166	26.4816	-0.830538	0.439289	1.89064	0.058672	0.51297
ENSMUSG00000099875	Rbm3-ps	24.6076	-0.988183	0.522968	1.88957	0.0588157	0.51297
ENSMUSG00000110751	C230053D17Rik	20.8421	-0.916408	0.485313	1.88828	0.0589883	0.51297
ENSMUSG00000026074	Map4k4	5.45378	2.1204	1.12429	-1.88599	0.059296	0.513219
ENSMUSG00000002820	Atg4d	594.933	0.399674	0.212268	-1.88288	0.0597169	0.513284
ENSMUSG00000019916	P4ha1	17.6106	-1.22668	0.652067	1.88122	0.0599422	0.513284
ENSMUSG00000020634	Ubxn2a	10.1725	-1.25809	0.668622	1.88162	0.0598881	0.513284
ENSMUSG00000020935	Dcakd	215.084	0.566694	0.30095	-1.88302	0.059698	0.513284
ENSMUSG00000021266	Wars1	211.287	-0.677447	0.36018	1.88086	0.0599915	0.513284
ENSMUSG00000021624	Cd180	9.3857	-1.3422	0.712854	1.88285	0.0597202	0.513284
ENSMUSG00000026107	Nabp1	3.44738	-1.97425	1.04996	1.8803	0.0600667	0.513284
ENSMUSG00000026239	Pde6d	154.068	-0.607566	0.323108	1.88038	0.0600563	0.513284
ENSMUSG00000026975	Dph7	102.771	-0.769553	0.409199	1.88063	0.0600222	0.513284
ENSMUSG00000028552	Eps15	6.18016	-2.29516	1.22072	1.88017	0.060085	0.513284
ENSMUSG00000028995	Hycc1	5.879	-1.87235	0.995758	1.88032	0.0600642	0.513284
ENSMUSG00000034850	Tmem127	25.4671	1.14548	0.607656	-1.88508	0.0594187	0.513284
ENSMUSG00000036693	Nop14	9.49838	-1.21544	0.645703	1.88235	0.0597884	0.513284
ENSMUSG00000038437	Mllt6	15.0064	1.13409	0.602471	-1.8824	0.0597815	0.513284
ENSMUSG00000042121	Ssh1	13.5549	-1.26122	0.669745	1.88313	0.0596828	0.513284
ENSMUSG00000053128	Rnf26	129.036	0.807826	0.428995	-1.88306	0.0596917	0.513284
ENSMUSG00000072620	Slfn2	43.6158	0.807779	0.42903	-1.8828	0.0597271	0.513284
ENSMUSG00000105987	AI506816	173.783	-0.890558	0.473528	1.88069	0.0600146	0.513284
ENSMUSG00000021681	Aggf1	8.43115	-1.40592	0.748076	1.87938	0.0601925	0.513482
ENSMUSG00000039205	Ciz1	20.8206	-0.979345	0.521105	1.87936	0.060195	0.513482
ENSMUSG00000026928	Card9	107.999	-0.740134	0.394416	1.87653	0.0605826	0.516415
ENSMUSG00000006732	Mettl1	102.618	-0.678605	0.361878	1.87523	0.060761	0.516635
ENSMUSG00000012848	Rps5	11959.9	-0.54649	0.291451	1.87507	0.0607831	0.516635
ENSMUSG00000034621	Gpatch8	7.3972	2.17505	1.15997	-1.87509	0.0607808	0.516635
ENSMUSG00000051154	Commd3	111.474	0.607444	0.323913	-1.87533	0.0607476	0.516635
ENSMUSG00000041890	Git2	60.7794	-0.66636	0.355489	1.87449	0.0608629	0.516941
ENSMUSG00000025413	Ttc4	41.9973	-1.00693	0.537894	1.87199	0.0612078	0.519119
ENSMUSG00000027509	Rae1	189.371	-0.716238	0.382552	1.87226	0.0611702	0.519119
ENSMUSG00000047671	Dynlt4	8.75504	-1.32671	0.708832	1.87168	0.0612511	0.519119
ENSMUSG00000022584	Ly6c2	5985.15	-0.638702	0.341398	1.87084	0.0613671	0.51973
ENSMUSG00000024942	Capn1	30.6979	-1.14409	0.612179	1.86889	0.0616381	0.52102
ENSMUSG00000033972	Zfp944	3.97496	2.00571	1.07297	-1.8693	0.0615811	0.52102
ENSMUSG00000071652	Ints5	187.437	0.567342	0.303587	-1.86879	0.0616516	0.52102
ENSMUSG00000033166	Dis3	10.1085	-1.3736	0.735465	1.86766	0.0618097	0.521238
ENSMUSG00000044734	Serpinb1a	270.386	-0.652816	0.349517	1.86777	0.0617945	0.521238
ENSMUSG00000057036	Gm7536	1471.37	-0.634345	0.339536	1.86827	0.0617245	0.521238
ENSMUSG00000000631	Myo18a	38.9081	0.900445	0.482936	-1.86452	0.0622485	0.522164
ENSMUSG00000029624	Ptcd1	27.2219	0.744914	0.399456	-1.86482	0.0622067	0.522164
ENSMUSG00000030154	Klrb1f	5.28283	-1.66271	0.892148	1.86372	0.0623611	0.522164
ENSMUSG00000040455	Usp45	3.255	2.58971	1.38839	-1.86527	0.0621436	0.522164
ENSMUSG00000041341	Atg2b	7.81096	-1.43808	0.771423	1.86419	0.0622953	0.522164
ENSMUSG00000042354	Gnl3	50.0296	-0.660296	0.354189	1.86425	0.0622867	0.522164
ENSMUSG00000049124	Gm8186	113.588	-0.736987	0.395146	1.8651	0.0621674	0.522164
ENSMUSG00000050428	Fbxo46	82.7785	0.598989	0.321231	-1.86467	0.0622284	0.522164
ENSMUSG00000098318	Lockd	229.821	-0.556808	0.298614	1.86464	0.0622318	0.522164
ERCC-00085	NA	1350.72	-0.248198	0.133158	1.86394	0.0623303	0.522164
ENSMUSG00000028053	Ash1l	2.90871	-2.1897	1.17591	1.86213	0.0625844	0.523663
ENSMUSG00000025613	Cct8	158.669	-0.807153	0.434193	1.85897	0.0630312	0.524386
ENSMUSG00000027907	S100a11	295.634	0.629683	0.338588	-1.85973	0.0629239	0.524386
ENSMUSG00000028211	Trp53inp1	2.38972	3.11795	1.67708	-1.85916	0.0630048	0.524386
ENSMUSG00000028393	Alad	164.523	0.566455	0.304685	-1.85915	0.0630055	0.524386
ENSMUSG00000033400	Agl	42.9326	-0.612383	0.329499	1.85853	0.0630942	0.524386
ENSMUSG00000034354	Mtmr3	15.2357	-1.29465	0.69675	1.85812	0.0631515	0.524386
ENSMUSG00000036478	Btg1	29.0764	-0.862693	0.463528	1.86115	0.0627236	0.524386
ENSMUSG00000047388	Atmin	8.96176	-1.5842	0.852487	1.85833	0.0631218	0.524386
ENSMUSG00000058298	Mcm9	6.35171	-1.73781	0.935274	1.85807	0.0631587	0.524386
ENSMUSG00000087259	2610035D17Rik	12.1078	-1.0249	0.551189	1.85943	0.0629668	0.524386
ENSMUSG00000096006	Gm21596	5.16862	-2.356	1.26761	1.85861	0.0630819	0.524386
ENSMUSG00000033671	Cep350	4.19064	-2.20542	1.18789	1.85659	0.0633697	0.525768
ENSMUSG00000017478	Zc3h18	13.1713	-1.47199	0.793295	1.85554	0.0635185	0.525896
ENSMUSG00000018740	Slc25a35	10.9539	1.29565	0.698131	-1.85589	0.0634696	0.525896
ENSMUSG00000033940	Brk1	592.771	-0.582061	0.313679	1.8556	0.0635111	0.525896
ENSMUSG00000027360	Hdc	16.4945	0.980641	0.528664	-1.85494	0.0636044	0.526239
ENSMUSG00000010554	Mettl16	16.9986	-1.04553	0.564308	1.85276	0.0639171	0.526486
ENSMUSG00000020424	Castor1	7.32244	1.67139	0.90203	-1.85292	0.0638936	0.526486
ENSMUSG00000028960	Ube4b	42.2492	-0.725733	0.391594	1.85328	0.0638425	0.526486
ENSMUSG00000037353	Letmd1	48.7035	-0.730459	0.393973	1.85408	0.0637273	0.526486
ENSMUSG00000071660	Ttc9c	22.3636	-0.958845	0.517579	1.85256	0.0639461	0.526486
ENSMUSG00000117679	Apbb3	19.4052	-0.93043	0.501924	1.85373	0.0637781	0.526486
ENSMUST00000200493	NA	17.3641	-3.09203	1.66896	1.85267	0.0639302	0.526486
ENSMUSG00000019738	Polr2i	493.038	-0.531305	0.286908	1.85183	0.0640501	0.526609
ENSMUSG00000061981	Flot2	131.174	0.590824	0.319025	-1.85197	0.0640306	0.526609
ENSMUSG00000045102	Poln	3.50134	2.10661	1.13855	-1.85025	0.064277	0.528108
ENSMUSG00000069020	Urm1	237.891	-0.615256	0.332683	1.84937	0.0644037	0.528781
ENSMUSG00000026792	Lrsam1	15.6014	-1.46925	0.794854	1.84846	0.0645362	0.529502
ENSMUSG00000030499	Kctd15	2.9665	-2.7991	1.51475	1.84789	0.0646177	0.529803
ENSMUSG00000020536	Llgl1	31.0226	-0.850011	0.460091	1.84748	0.064677	0.529921
ENSMUSG00000024002	Brd4	32.283	-0.831212	0.450095	1.84675	0.0647838	0.530429
ENSMUSG00000032300	1700017B05Rik	184.07	0.593905	0.321662	-1.84636	0.0648395	0.530518
ENSMUSG00000067870	Rpl31-ps8	431.751	-0.614572	0.333047	1.8453	0.0649936	0.531411
ENSMUSG00000058638	Zfp110	7.20525	-1.47734	0.801085	1.84417	0.0651579	0.532385
ENSMUSG00000062661	Ncs1	23.1844	0.896645	0.486347	-1.84363	0.0652364	0.532659
ENSMUSG00000002500	Rpl3l	11.9747	1.12144	0.60869	-1.84237	0.0654205	0.533793
ENSMUSG00000029016	Clcn6	4.52815	-2.08019	1.12929	1.84204	0.0654695	0.533825
ENSMUSG00000002289	Angptl4	170.905	-0.645797	0.351003	1.83986	0.065789	0.534036
ENSMUSG00000004446	Bid	181.885	-0.64851	0.352508	1.8397	0.0658116	0.534036
ENSMUSG00000004530	Coro1c	143.321	0.715019	0.388649	-1.83976	0.0658042	0.534036
ENSMUSG00000030681	Mvp	51.8997	0.667888	0.36302	-1.83981	0.0657958	0.534036
ENSMUSG00000032245	Cln6	231.098	0.53437	0.290402	-1.8401	0.0657528	0.534036
ENSMUSG00000033126	Ybey	18.8609	-1.03271	0.56127	1.83995	0.0657752	0.534036
ENSMUSG00000056836	Pin4-ps	4.71277	-2.44646	1.32879	1.84111	0.0656049	0.534036
ENSMUSG00000047281	Sfn	6.11595	1.54008	0.837279	-1.83939	0.0658574	0.534041
ENSMUSG00000034297	Med13	7.06501	-1.69256	0.920461	1.83882	0.0659418	0.534359
ENSMUSG00000024359	Hspa9	159.622	-0.788153	0.428735	1.83832	0.0660146	0.534419
ENSMUSG00000028461	Ccdc107	489.354	-0.456323	0.248251	1.83815	0.0660396	0.534419
ENSMUSG00000025410	Dctn2	234.181	-0.673062	0.36627	1.83761	0.0661193	0.534698
ENSMUSG00000036501	Fam13b	3.12036	-2.24268	1.22111	1.83659	0.0662708	0.535557
ENSMUSG00000024122	Pdpk1	8.7529	-1.59065	0.866291	1.83616	0.0663343	0.535704
ENSMUSG00000027510	Rbm38	793.575	0.442003	0.240884	-1.83492	0.0665181	0.536821
ENSMUSG00000001313	Rnd2	25.7153	0.868108	0.473253	-1.83435	0.0666028	0.537118
ENSMUSG00000031012	Cask	7.32759	-2.62922	1.43355	1.83406	0.0666457	0.537118
ENSMUSG00000006494	Pdk1	45.7961	0.638894	0.348566	-1.83292	0.0668141	0.537742
ENSMUSG00000035790	Cep19	10.8499	1.12969	0.616245	-1.83318	0.0667754	0.537742
ENSMUSG00000021033	Gstz1	79.6268	-0.591061	0.322571	1.83234	0.0669003	0.537841
ENSMUSG00000063229	Ldha	8704.94	-0.613467	0.33482	1.83223	0.0669174	0.537841
ENSMUSG00000084013	Gm14270	40.7964	-0.799486	0.436679	1.83083	0.0671258	0.539149
ENSMUSG00000014444	Piezo1	68.4918	-0.942889	0.515209	1.83011	0.0672333	0.539647
ENSMUSG00000040997	Abhd4	68.2491	0.664814	0.363519	-1.82883	0.067425	0.540085
ENSMUSG00000055447	Cd47	367.912	-0.674222	0.368602	1.82914	0.0673794	0.540085
ENSMUSG00000062933	Gm10123	826.774	-0.624252	0.341286	1.82912	0.0673816	0.540085
ENSMUSG00000041607	Mbp	23.5191	1.26432	0.691603	-1.8281	0.067535	0.5406
ENSMUSG00000031960	Aars	259.924	-0.754731	0.41299	1.82748	0.0676277	0.540976
ENSMUSG00000073478	D730003I15Rik	4.87755	-1.75266	0.959403	1.82682	0.0677261	0.541397
ENSMUSG00000030055	Rab43	15.8924	1.37871	0.755568	-1.82474	0.0680404	0.541749
ENSMUSG00000030243	Recql	8.08961	1.54854	0.848058	-1.82598	0.0678528	0.541749
ENSMUSG00000037902	Sirpa	13.7809	-1.06694	0.58444	1.82558	0.0679141	0.541749
ENSMUSG00000042700	Sipa1l1	8.14441	-1.58796	0.870065	1.82511	0.0679843	0.541749
ENSMUSG00000058927	Gm10053	697.517	0.57888	0.317245	-1.82471	0.0680452	0.541749
ENSMUSG00000097493	9930014A18Rik	10.5607	-1.40198	0.768232	1.82494	0.0680101	0.541749
ENSMUSG00000022403	St13	104.587	-0.663754	0.363849	1.82425	0.0681137	0.541931
ENSMUSG00000024527	Afg3l2	25.519	-1.27599	0.699953	1.82297	0.0683084	0.542749
ENSMUSG00000026339	Ccdc93	10.4486	1.19947	0.657962	-1.82301	0.0683025	0.542749
ENSMUSG00000025473	Adam8	71.5785	0.907782	0.498945	-1.8194	0.06885	0.545741
ENSMUSG00000028860	Sytl1	144.221	0.529611	0.291208	-1.81867	0.0689619	0.545741
ENSMUSG00000029283	Cdc7	4.97657	-1.74355	0.958279	1.81946	0.0688407	0.545741
ENSMUSG00000032898	Fbxo21	21.0042	1.15226	0.633055	-1.82016	0.0687352	0.545741
ENSMUSG00000035399	Oser1	87.178	-0.642541	0.353287	1.81875	0.0689495	0.545741
ENSMUSG00000064600	Gm25636	19.7167	-0.781046	0.429406	1.8189	0.068927	0.545741
ENSMUSG00000015971	Actr8	20.0358	-0.936649	0.516336	1.81403	0.0696731	0.546837
ENSMUSG00000019528	Gyg	50.2852	-0.779213	0.429258	1.81525	0.0694848	0.546837
ENSMUSG00000022876	Samsn1	15.6627	-0.954583	0.525451	1.81669	0.0692641	0.546837
ENSMUSG00000025578	Cbx8	52.4751	-0.918479	0.506241	1.81431	0.06963	0.546837
ENSMUSG00000025982	Sf3b1	63.5442	-1.09928	0.605179	1.81646	0.0693004	0.546837
ENSMUSG00000032359	Ctsh	94.0435	0.739532	0.407233	-1.81599	0.0693719	0.546837
ENSMUSG00000037474	Dtl	16.7971	-1.08207	0.596561	1.81384	0.0697017	0.546837
ENSMUSG00000038039	Gcc2	2.74507	2.78093	1.5314	-1.81594	0.0693789	0.546837
ENSMUSG00000039001	Rps21	1765.84	-0.606629	0.334084	1.81579	0.069402	0.546837
ENSMUSG00000039206	Daglb	34.152	0.762255	0.419433	-1.81734	0.0691644	0.546837
ENSMUSG00000040659	Efhd2	136.122	0.731632	0.40331	-1.81407	0.0696675	0.546837
ENSMUSG00000044092	C130050O18Rik	23.4641	0.884227	0.487408	-1.81414	0.0696559	0.546837
ENSMUSG00000112255	Gm47594	7.34673	-1.17476	0.647656	1.81387	0.0696983	0.546837
ENSMUSG00000023845	Lnpep	15.7002	-1.26605	0.698309	1.81302	0.069829	0.547333
ENSMUSG00000051367	Six1	34.712	0.980555	0.540897	-1.81283	0.0698576	0.547333
ENSMUSG00000019188	H13	1516.17	0.499336	0.275605	-1.81178	0.0700196	0.547726
ENSMUSG00000022770	Dlg1	23.1074	-1.2302	0.679406	1.8107	0.0701879	0.547726
ENSMUSG00000030795	Fus	67.0348	-0.8566	0.472848	1.81157	0.0700519	0.547726
ENSMUSG00000032498	Mlh1	32.9485	-0.940844	0.519585	1.81076	0.0701781	0.547726
ENSMUSG00000057113	Npm1	460.218	-0.631011	0.348453	1.81089	0.0701573	0.547726
ENSMUSG00000058546	Rpl23a	2516.33	-0.5662	0.312782	1.81021	0.0702638	0.547726
ENSMUSG00000060036	Rpl3	2348.86	-0.605106	0.334292	1.81011	0.0702783	0.547726
ENSMUSG00000067847	Romo1	3009.66	0.393743	0.217282	-1.81213	0.0699659	0.547726
ENSMUSG00000020689	Itgb3	2.13707	-2.71303	1.49976	1.80898	0.0704547	0.548739
ENSMUSG00000001518	Itfg2	59.1465	-0.825841	0.457095	1.80672	0.0708065	0.550391
ENSMUSG00000031887	Tradd	375.926	0.473986	0.262316	-1.80693	0.0707737	0.550391
ENSMUSG00000074738	Fndc10	10.0529	1.14687	0.634685	-1.80699	0.0707638	0.550391
ENSMUSG00000022881	Rfc4	136.83	-0.663285	0.367285	1.80592	0.0709315	0.551001
ENSMUSG00000016757	Ttll12	152.476	0.524768	0.290886	-1.80403	0.0712266	0.55112
ENSMUSG00000030748	Il4ra	142.279	0.577358	0.320016	-1.80415	0.0712077	0.55112
ENSMUSG00000046223	Plaur	146.971	0.623305	0.345391	-1.80464	0.0711315	0.55112
ENSMUSG00000060681	Slc9a6	5.64531	-1.67838	0.930277	1.80417	0.0712049	0.55112
ENSMUSG00000081534	Slc48a1	848.072	0.445343	0.246738	-1.80492	0.0710868	0.55112
ENSMUSG00000099881	2810013P06Rik	11.4543	-1.1366	0.629966	1.80422	0.0711967	0.55112
ENSMUSG00000100287	Gm28068	2.78971	-2.10426	1.16697	1.80319	0.0713586	0.551149
ENSMUSG00000107659	Gm44170	72.1031	0.690161	0.38276	-1.80312	0.0713701	0.551149
ENSMUSG00000118264	Rps15-ps3	74.9502	-0.749803	0.415751	1.80349	0.0713114	0.551149
ENSMUSG00000000594	Gm2a	48.0626	-0.84419	0.468419	1.80221	0.071512	0.551496
ENSMUSG00000063689	H2ac21	3.03038	-2.84274	1.5776	1.80194	0.071555	0.551496
ENSMUSG00000075232	Amd1	40.9959	-0.797624	0.442536	1.80239	0.0714836	0.551496
ENSMUSG00000060579	Fhit	6.63331	1.58937	0.882336	-1.80132	0.071652	0.551884
ENSMUSG00000035649	Zcchc7	5.4445	-1.81225	1.00662	1.80034	0.0718076	0.552519
ENSMUSG00000037075	Rnf139	5.32273	2.51447	1.39677	-1.80021	0.071828	0.552519
ENSMUSG00000078238	Gm12854	13.3281	1.45728	0.809677	-1.79982	0.0718885	0.552625
ENSMUSG00000020334	Slc22a4	14.9447	1.03469	0.575145	-1.799	0.0720191	0.552663
ENSMUSG00000051224	Tceanc	3.0457	-2.7607	1.53451	1.79908	0.0720063	0.552663
ENSMUSG00000071561	Cstdc5	34.3925	0.959801	0.533547	-1.79891	0.0720337	0.552663
ENSMUSG00000026584	Scyl3	33.0692	-0.894368	0.497606	1.79734	0.0722815	0.554205
ENSMUSG00000025537	Phkg1	11.9512	-0.983321	0.547671	1.79546	0.0725805	0.555417
ENSMUSG00000032417	Rwdd2a	3.02159	-2.05226	1.14286	1.79573	0.0725379	0.555417
ENSMUST00000034299	NA	115.697	-0.650724	0.362385	1.79567	0.0725468	0.555417
ENSMUSG00000008028	1700008O03Rik	5.54949	-1.47983	0.825087	1.79354	0.0728864	0.555796
ENSMUSG00000023020	Cox14	1447.78	-0.42386	0.236425	1.79279	0.0730062	0.555796
ENSMUSG00000028744	Slc66a1	51.3323	0.747942	0.417163	-1.79292	0.072985	0.555796
ENSMUSG00000055302	Mrfap1	218.847	-0.672588	0.374875	1.79417	0.0727867	0.555796
ENSMUSG00000057982	Zfp809	3.90612	-1.98226	1.10539	1.79327	0.0729305	0.555796
ENSMUSG00000074754	Smim26	45.3487	-0.730207	0.407092	1.79371	0.0728589	0.555796
ENSMUSG00000105624	Gm43187	3.73591	-1.81825	1.01382	1.79347	0.0728972	0.555796
ERCC-00061	NA	12.3572	-0.993608	0.553837	1.79405	0.072806	0.555796
ENSMUSG00000021054	Sgpp1	6.38614	-1.55564	0.868123	1.79196	0.073139	0.556107
ENSMUSG00000039233	Tbce	12.6649	-0.955402	0.533163	1.79195	0.073141	0.556107
ENSMUSG00000031163	Glod5	3.01457	-2.3161	1.29363	1.79039	0.0733907	0.557288
ENSMUSG00000097411	B430218F22Rik	10.765	-1.50099	0.838274	1.79057	0.0733621	0.557288
ENSMUSG00000009927	Rps25	2776.8	-0.594432	0.332542	1.78754	0.0738505	0.558941
ENSMUSG00000020741	Cluh	146.423	0.612654	0.342864	-1.78687	0.0739585	0.558941
ENSMUSG00000025393	Atp5b	4033.03	-0.587868	0.328768	1.78809	0.073761	0.558941
ENSMUSG00000026879	Gsn	290.753	0.628562	0.351654	-1.78744	0.0738659	0.558941
ENSMUSG00000027508	Pag1	13.3893	-1.25019	0.699377	1.78757	0.0738454	0.558941
ENSMUSG00000027514	Zbp1	2.7859	2.66626	1.49229	-1.7867	0.0739865	0.558941
ENSMUSG00000087687	Pet100	2006.29	0.355155	0.198754	-1.7869	0.0739532	0.558941
ENSMUSG00000098055	Gm26947	4.78849	-1.71389	0.958792	1.78755	0.0738486	0.558941
ENSMUSG00000069301	H2ac11	131.176	-0.637253	0.357025	1.7849	0.074278	0.560785
ENSMUSG00000022160	Mettl3	58.5079	-0.551564	0.309434	1.78249	0.0746694	0.561013
ENSMUSG00000024121	Atp6v0c	1359.96	0.493856	0.276885	-1.78362	0.0744861	0.561013
ENSMUSG00000024413	Npc1	4.91627	-1.88822	1.0597	1.78185	0.0747736	0.561013
ENSMUSG00000024622	Hmgxb3	39.3217	-0.821938	0.460741	1.78395	0.0744321	0.561013
ENSMUSG00000029454	Mapkapk5	6.07891	-1.54716	0.868392	1.78164	0.0748078	0.561013
ENSMUSG00000031347	Cetn2	33.7073	-0.778473	0.43672	1.78254	0.0746605	0.561013
ENSMUSG00000031715	Smarca5	30.9528	-0.917534	0.514557	1.78315	0.0745617	0.561013
ENSMUSG00000031782	Coq9	327.248	-0.501927	0.281744	1.7815	0.0748303	0.561013
ENSMUSG00000060438	Rps10-ps1	50.1782	-0.655587	0.367758	1.78266	0.0746419	0.561013
ENSMUSG00000063362	Alg11	5.24883	2.04239	1.14638	-1.7816	0.0748151	0.561013
ENSMUSG00000097305	Gm17276	5.44252	-1.35992	0.762175	1.78426	0.0743813	0.561013
ENSMUSG00000036046	5031439G07Rik	39.2609	-0.859368	0.482491	1.78111	0.074895	0.561143
ENSMUSG00000095325	Zfp870	6.5668	-1.4901	0.837151	1.77997	0.0750817	0.562185
ENSMUSG00000026500	Cox20	48.7998	-0.682896	0.383864	1.779	0.0752391	0.563007
ENSMUSG00000030793	Pycard	3632.4	0.437775	0.246149	-1.77849	0.0753228	0.563147
ENSMUSG00000078453	Abracl	49.6552	0.780047	0.438645	-1.77831	0.0753531	0.563147
ENSMUSG00000028333	Anp32b	183.177	-0.680533	0.382834	1.77762	0.0754663	0.563414
ENSMUSG00000062353	Gm15772	1786.77	-0.537445	0.302358	1.77751	0.0754841	0.563414
ENSMUSG00000025939	Ube2w	17.4148	-1.16923	0.658261	1.77624	0.0756933	0.56462
ENSMUSG00000018189	Uchl5	56.9527	-0.843991	0.475333	1.77558	0.0758022	0.56492
ENSMUSG00000026357	Rgs18	6.01391	1.48813	0.838185	-1.77542	0.0758292	0.56492
ENSMUSG00000004328	Hif3a	4.96297	2.02758	1.14396	-1.77243	0.0763238	0.566071
ENSMUSG00000020397	Med7	7.94453	-1.42745	0.80561	1.77189	0.0764132	0.566071
ENSMUSG00000021109	Hif1a	17.7234	-0.91216	0.514798	1.77188	0.0764144	0.566071
ENSMUSG00000024399	Ltb	35.6501	-0.734758	0.414736	1.77163	0.0764559	0.566071
ENSMUSG00000028709	Mob3c	2.50832	-3.30716	1.86552	1.77278	0.0762644	0.566071
ENSMUSG00000036781	Rps27l	3618.41	0.507341	0.286043	-1.77365	0.0761204	0.566071
ENSMUSG00000057522	Spop	19.777	-0.989952	0.558884	1.7713	0.0765103	0.566071
ENSMUSG00000058728	Cd300c	2.93658	3.13238	1.76799	-1.77171	0.0764419	0.566071
ENSMUSG00000063659	Zbtb18	11.9553	-1.67017	0.942896	1.77132	0.0765075	0.566071
ENSMUSG00000080877	Rpl22-ps1	5.66823	-1.56319	0.882411	1.7715	0.076478	0.566071
ENSMUSG00000100094	1810008I18Rik	9.86593	-1.3595	0.766744	1.77308	0.0762153	0.566071
ENSMUSG00000040434	Large2	26.447	0.711996	0.40215	-1.77048	0.076648	0.566381
ENSMUSG00000043439	Epop	32.7925	0.799097	0.451278	-1.77074	0.0766034	0.566381
ENSMUSG00000002658	Gtf2f1	43.6075	-0.863618	0.488045	1.76955	0.0768026	0.566814
ENSMUSG00000033318	Gstt2	189.889	-0.610089	0.344765	1.76958	0.0767972	0.566814
ENSMUSG00000017417	Plxdc1	12.4212	-1.22147	0.690633	1.76862	0.0769573	0.567105
ENSMUSG00000025492	Ifitm3	121.953	0.562474	0.317972	-1.76894	0.0769039	0.567105
ENSMUSG00000071337	Tia1	17.9073	-0.852672	0.482158	1.76845	0.0769859	0.567105
ENSMUSG00000018819	Lsp1	301.225	0.540322	0.30568	-1.76761	0.0771261	0.567784
ENSMUSG00000013083	2200002J24Rik	13.3341	1.08774	0.616133	-1.76542	0.0774927	0.570128
ENSMUSG00000022141	Nipbl	12.9697	-1.11043	0.629448	1.76413	0.0777099	0.571186
ENSMUSG00000024965	Fermt3	1200.87	0.519459	0.294479	-1.76399	0.0777331	0.571186
ENSMUSG00000028465	Tln1	260.032	-0.580513	0.329165	1.7636	0.0778	0.571323
ENSMUSG00000009214	Mymk	11.6917	1.42924	0.810717	-1.76293	0.0779124	0.571793
ENSMUSG00000035983	Gm7008	2.20525	-2.51429	1.42661	1.76243	0.077997	0.572059
ENSMUSG00000022346	Myc	187.43	-0.66208	0.375947	1.7611	0.0782214	0.573349
ENSMUSG00000032038	St3gal4	122.292	0.691753	0.392882	-1.76071	0.0782869	0.573473
ENSMUSG00000024947	Men1	176.177	0.474034	0.26934	-1.75998	0.0784112	0.573653
ENSMUSG00000101585	1600010M07Rik	5.86572	1.54375	0.877273	-1.75971	0.078457	0.573653
ENSMUSG00000108591	Particl	11.1123	-1.02363	0.581616	1.75997	0.0784122	0.573653
ENSMUSG00000039959	Hip1	9.62148	-1.49361	0.849213	1.75882	0.0786083	0.574404
ENSMUSG00000038187	Btbd10	2.95881	-2.38231	1.3548	1.75841	0.0786772	0.574552
ENSMUSG00000028988	Ctnnbip1	51.1561	0.782175	0.444986	-1.75775	0.07879	0.575021
ENSMUSG00000013495	Tmem175	48.0401	0.884811	0.503661	-1.75676	0.0789591	0.575347
ENSMUSG00000018500	Adora2b	21.0414	-1.03123	0.587705	1.75467	0.0793158	0.575347
ENSMUSG00000033102	Cdc14b	3.86866	-2.75657	1.56932	1.75654	0.0789961	0.575347
ENSMUSG00000040856	Dlk1	3.82136	-2.0089	1.14491	1.75464	0.0793212	0.575347
ENSMUSG00000041298	Katnal1	11.0218	-1.48769	0.847344	1.7557	0.0791389	0.575347
ENSMUSG00000052395	Rft1	42.4604	-0.786063	0.44789	1.75504	0.0792529	0.575347
ENSMUSG00000061755	Bod1l	6.59933	-1.60662	0.915412	1.75507	0.0792468	0.575347
ENSMUSG00000062456	Rpl9-ps6	177.716	-0.601369	0.342251	1.7571	0.0789011	0.575347
ENSMUSG00000114003	Gm9616	31.628	-0.754477	0.429818	1.75534	0.0792009	0.575347
ENSMUSG00000118100	Gm50340	19.8046	-0.791665	0.450969	1.75548	0.0791779	0.575347
ENSMUSG00000000552	Zfp385a	13.8201	1.27454	0.727277	-1.75248	0.0796917	0.575914
ENSMUSG00000006235	Epor	2.53701	2.37692	1.35573	-1.75324	0.0795613	0.575914
ENSMUSG00000037416	Dmxl1	2.78476	-2.30887	1.31733	1.75269	0.0796554	0.575914
ENSMUSG00000037752	Xkr8	38.1817	1.01719	0.580362	-1.75268	0.0796565	0.575914
ENSMUSG00000042726	Trafd1	57.7671	0.642311	0.366383	-1.75311	0.0795827	0.575914
ENSMUSG00000045690	Wdr89	70.8179	-0.739803	0.422051	1.75288	0.0796231	0.575914
ENSMUSG00000042349	Ikbke	9.07595	1.49404	0.852709	-1.75211	0.0797554	0.576022
ENSMUSG00000028976	Slc2a5	2.07124	-3.5031	1.99981	1.75172	0.0798219	0.576077
ENSMUSG00000032171	Pin1	3722.68	0.356018	0.203265	-1.7515	0.0798605	0.576077
ENSMUSG00000042298	Ttc19	3.41172	-1.78475	1.01923	1.75107	0.0799338	0.576254
ENSMUSG00000020092	Pald1	7.22557	1.76496	1.00821	-1.75059	0.0800174	0.576433
ENSMUSG00000026245	Farsb	60.2025	-0.8279	0.473064	1.75008	0.0801048	0.576433
ENSMUSG00000038416	Cdc16	42.838	-0.763348	0.436146	1.75021	0.0800815	0.576433
ENSMUSG00000066621	Tecpr1	6.06025	1.56408	0.894069	-1.7494	0.0802223	0.576927
ENSMUSG00000094483	Purb	8.70199	-1.22098	0.698877	1.74706	0.0806275	0.579489
ENSMUSG00000028648	Ndufs5	454.299	-0.529487	0.303249	1.74605	0.080803	0.580045
ENSMUSG00000039478	Micu3	7.84186	-1.33103	0.762225	1.74624	0.0807696	0.580045
ENSMUSG00000039656	Rxrb	487.207	-0.4473	0.256288	1.7453	0.0809319	0.580466
ENSMUSG00000049686	Orai1	315.983	0.494118	0.283312	-1.74407	0.0811461	0.580466
ENSMUSG00000066629	Rpl36-ps3	6.61693	-1.50621	0.863689	1.74393	0.0811719	0.580466
ENSMUSG00000079442	St6galnac4	467.857	0.381085	0.218376	-1.74508	0.0809702	0.580466
ENSMUSG00000086725	A630052C17Rik	2.17556	-2.40838	1.38052	1.74455	0.0810637	0.580466
ENSMUSG00000090137	Uba52	13202.7	-0.472648	0.271055	1.74373	0.0812054	0.580466
ENSMUSG00000094870	Zfp131	243.644	-1.56355	0.896173	1.74469	0.0810386	0.580466
ENSMUSG00000001018	Snapin	24.2634	-0.968951	0.556315	1.74173	0.0815554	0.581323
ENSMUSG00000020238	Ncln	1465.23	0.403034	0.231317	-1.74235	0.0814475	0.581323
ENSMUSG00000027822	Slc33a1	6.83358	-1.31093	0.752728	1.74157	0.0815841	0.581323
ENSMUSG00000034118	Tpst1	3.58865	-2.05711	1.18135	1.74133	0.0816259	0.581323
ENSMUSG00000035356	Nfkbiz	2.72021	-2.24461	1.28859	1.7419	0.0815255	0.581323
ENSMUSG00000038072	Galnt11	4.8362	-1.7588	1.00961	1.74205	0.0814991	0.581323
ENSMUSG00000062006	Rpl34	5715.1	-0.520709	0.299072	1.74108	0.0816694	0.581323
ENSMUSG00000080776	Gm12174	6.00281	-1.81734	1.04404	1.74068	0.0817405	0.581479
ENSMUSG00000021484	Lman2	3462.13	0.436805	0.250997	-1.74028	0.0818092	0.581616
ENSMUSG00000030946	Lhpp	43.1375	0.768123	0.441543	-1.73963	0.0819236	0.581616
ENSMUSG00000032519	Slc25a38	185.346	-0.57981	0.33333	1.73944	0.0819566	0.581616
ENSMUSG00000078126	Rpl23a-ps3	72.2054	-0.755288	0.434207	1.73947	0.0819526	0.581616
ENSMUSG00000031530	Dusp4	2.76534	-2.64332	1.52038	1.73859	0.0821069	0.581635
ENSMUSG00000064127	Med14	7.25675	-1.42307	0.818495	1.73864	0.0820987	0.581635
ENSMUSG00000093565	Rab26os	16.2047	-0.842985	0.484777	1.73891	0.0820502	0.581635
ENSMUSG00000060121	Gemin2	40.0062	-0.80846	0.465125	1.73816	0.0821828	0.581825
ENSMUSG00000002455	Prpf6	23.4432	-1.1213	0.645428	1.7373	0.0823335	0.581961
ENSMUSG00000004931	Apba3	224.659	-0.444101	0.255603	1.73747	0.0823051	0.581961
ENSMUSG00000026670	Uap1	6.68658	-1.49503	0.860589	1.73721	0.0823498	0.581961
ENSMUSG00000058291	Zfp68	5.23179	-1.86615	1.07452	1.73673	0.0824348	0.582214
ENSMUSG00000028811	Yars	375.211	-0.498061	0.286829	1.73644	0.0824857	0.582226
ENSMUSG00000017774	Myo1c	331.461	-0.40438	0.233475	1.73201	0.0832719	0.583708
ENSMUSG00000024036	Slc37a1	95.5233	0.487107	0.281182	-1.73236	0.0832101	0.583708
ENSMUSG00000026028	Trak2	3.32796	2.13994	1.23541	-1.73216	0.0832443	0.583708
ENSMUSG00000028445	Enho	6.0537	1.44177	0.832044	-1.7328	0.0831308	0.583708
ENSMUSG00000029366	Dck	13.1274	-1.30634	0.754033	1.73247	0.08319	0.583708
ENSMUSG00000030091	Nup210	234.156	-0.803729	0.46362	1.73359	0.0829902	0.583708
ENSMUSG00000036580	Spg20	5.71292	-1.60521	0.927111	1.73141	0.0833783	0.583708
ENSMUSG00000051735	Rinl	275.221	-0.512398	0.295763	1.73246	0.0831913	0.583708
ENSMUSG00000057691	Zfp746	9.1192	-1.26372	0.730012	1.73109	0.0834362	0.583708
ENSMUSG00000061207	Stk19	306.778	-0.472668	0.272651	1.7336	0.082989	0.583708
ENSMUSG00000064367	mt-Nd5	101.02	-0.572614	0.330506	1.73254	0.0831774	0.583708
ENSMUSG00000066175	2510046G10Rik	11.7835	-1.2604	0.727796	1.7318	0.0833094	0.583708
ENSMUSG00000070003	Ssbp4	412.257	0.442815	0.255801	-1.73109	0.0834354	0.583708
ENSMUSG00000073405	H2-T-ps	35.4428	0.784125	0.452463	-1.73301	0.0830931	0.583708
ENSMUSG00000104503	Gm37738	54.8991	-0.547704	0.316145	1.73244	0.0831948	0.583708
ENSMUSG00000027998	Plrg1	37.9166	-0.746458	0.431481	1.72999	0.083632	0.584731
ENSMUSG00000014503	Pkd2l2	2.53741	2.62629	1.51985	-1.72799	0.0839901	0.58491
ENSMUSG00000018861	Fdxr	68.1786	-0.645701	0.373636	1.72815	0.0839606	0.58491
ENSMUSG00000020677	Ddx52	16.1186	-1.01173	0.585351	1.72842	0.083913	0.58491
ENSMUSG00000022031	Elp3	48.0078	-0.67342	0.389685	1.72811	0.0839678	0.58491
ENSMUSG00000038135	Crygn	11.2929	-1.04508	0.604821	1.72791	0.0840039	0.58491
ENSMUSG00000052748	Swt1	4.20231	-1.83153	1.05937	1.72889	0.083828	0.58491
ENSMUSG00000107499	Ccdc142	2.44756	-2.72561	1.57718	1.72816	0.0839602	0.58491
ENSMUSG00000090266	Mettl23	164.442	-0.680671	0.394078	1.72725	0.0841228	0.585394
ENSMUSG00000037321	Tap1	211.446	0.603865	0.349755	-1.72654	0.0842505	0.585938
ENSMUSG00000025190	Got1	66.6568	-0.739044	0.428442	1.72496	0.0845352	0.586537
ENSMUSG00000038102	Trappc11	6.21719	-1.59881	0.926797	1.7251	0.0845102	0.586537
ENSMUSG00000047139	Cd24a	61.65	-0.633897	0.367377	1.72547	0.0844433	0.586537
ENSMUSG00000057561	Eif1a	39.6257	-0.761642	0.441446	1.72533	0.0844672	0.586537
ENSMUSG00000028718	Stil	1.90236	-3.11176	1.80491	1.72406	0.0846977	0.586812
ENSMUSG00000031004	Mki67	24.3667	-0.837009	0.485494	1.72404	0.0847015	0.586812
ENSMUSG00000033735	Spr	412.235	0.425749	0.247006	-1.72364	0.0847734	0.586812
ENSMUSG00000066724	Gm10175	510.317	-0.607294	0.352286	1.72387	0.0847321	0.586812
ENSMUSG00000019732	Calr3	2.59063	-2.30188	1.33575	1.72329	0.0848355	0.586842
ENSMUSG00000020056	Washc3	123.007	-0.594993	0.345624	1.72151	0.0851592	0.586842
ENSMUSG00000020125	Elane	2153.99	-0.48192	0.279952	1.72144	0.0851707	0.586842
ENSMUSG00000022370	Mrpl13	118.606	-0.707164	0.411312	1.71929	0.0855623	0.586842
ENSMUSG00000022671	Mzt2	247.815	-0.493275	0.287026	1.71857	0.0856928	0.586842
ENSMUSG00000024081	Cebpz	12.4974	-1.35718	0.789642	1.71873	0.0856635	0.586842
ENSMUSG00000026037	Orc2	20.5781	-1.07179	0.622278	1.72236	0.0850042	0.586842
ENSMUSG00000026208	Des	5.90799	1.66748	0.969931	-1.71917	0.0855837	0.586842
ENSMUSG00000032786	Alas1	434.229	0.570286	0.331867	-1.71842	0.0857207	0.586842
ENSMUSG00000033863	Klf9	10.2047	-1.08187	0.628914	1.72021	0.0853941	0.586842
ENSMUSG00000037971	Cfap68	17.0254	-1.18505	0.689036	1.71987	0.0854567	0.586842
ENSMUSG00000038351	Sgsm2	6.90225	1.55281	0.90194	-1.72163	0.0851359	0.586842
ENSMUSG00000042390	Gatad2b	8.62941	-1.55503	0.904299	1.7196	0.0855055	0.586842
ENSMUSG00000048758	Rpl29	1966.92	-0.537048	0.312438	1.71889	0.0856338	0.586842
ENSMUSG00000049739	Zfp646	20.7368	-0.988772	0.575361	1.71853	0.0857007	0.586842
ENSMUSG00000050890	Pdik1l	7.19212	-1.7416	1.01345	1.71848	0.0857091	0.586842
ENSMUSG00000075419	Dolk	74.5366	0.634077	0.368395	-1.72119	0.0852167	0.586842
ENSMUSG00000112449	Srp54b	2.87082	-2.08694	1.21288	1.72064	0.0853157	0.586842
ENSMUSG00000113061	Rps18-ps5	17.5647	-1.07616	0.625531	1.7204	0.0853602	0.586842
ENSMUSG00000035559	Mpv17l2	548.549	0.387405	0.225481	-1.71812	0.0857741	0.586868
ENSMUSG00000028284	Map3k7	6.59811	-1.56111	0.909246	1.71693	0.0859927	0.588023
ENSMUSG00000026930	Gpsm1	42.6464	0.819282	0.477296	-1.71651	0.0860692	0.588206
ENSMUSG00000032479	Map4	19.8155	-0.989036	0.576289	1.71621	0.0861229	0.588233
ENSMUSG00000025876	Unc5a	2.90553	-2.46094	1.43455	1.71547	0.0862583	0.588817
ENSMUSG00000020787	P2rx1	55.6555	-0.671939	0.391788	1.71506	0.0863344	0.588997
ENSMUSG00000015759	Cnih1	68.9009	-0.695359	0.405689	1.71402	0.0865248	0.589071
ENSMUSG00000024576	Csnk1a1	75.4795	-0.745714	0.435066	1.71402	0.0865244	0.589071
ENSMUSG00000024885	Aldh3b1	115.357	0.53997	0.315051	-1.71391	0.0865446	0.589071
ENSMUSG00000027433	Xrn2	29.7191	-0.867944	0.50641	1.71392	0.0865442	0.589071
ENSMUSG00000028248	Pnisr	6.58092	-1.63297	0.95306	1.71339	0.0866405	0.58935
ENSMUSG00000097320	Tmem147os	19.5181	-0.919459	0.536707	1.71315	0.0866853	0.58935
ENSMUSG00000029623	Pdap1	86.5899	-0.517711	0.302256	1.71282	0.0867453	0.58942
ENSMUSG00000021428	Riok1	20.4667	-0.851647	0.49767	1.71127	0.0870315	0.589788
ENSMUSG00000035142	Nubpl	24.4283	-0.944947	0.552006	1.71184	0.0869255	0.589788
ENSMUSG00000040952	Rps19	10649.4	-0.484505	0.283142	1.71117	0.087049	0.589788
ENSMUSG00000043664	Tmem221	10.5425	1.31271	0.766957	-1.71159	0.0869731	0.589788
ENSMUSG00000049988	Lrrc25	54.7141	0.664807	0.388294	-1.71212	0.086874	0.589788
ENSMUSG00000038201	Kcna7	4.40708	-1.59695	0.933464	1.71078	0.0871225	0.589948
ENSMUSG00000020605	Hs1bp3	26.6989	-0.717554	0.419505	1.71048	0.0871775	0.589983
ENSMUSG00000047215	Rpl9	4577.41	-0.53078	0.310497	1.70945	0.0873668	0.590926
ENSMUSG00000028599	Tnfrsf1b	27.4731	-0.710562	0.41587	1.70861	0.0875224	0.591639
ENSMUSG00000028423	Nfx1	30.8169	-0.801667	0.46928	1.70829	0.0875827	0.591708
ENSMUSG00000097399	Gm26555	10.1604	-0.924513	0.541421	1.70757	0.0877165	0.592275
ENSMUSG00000003970	Rpl8	7189.68	-0.525113	0.307603	1.70711	0.0878013	0.592508
ENSMUSG00000002910	Arrdc2	17.5611	-0.959115	0.562212	1.70597	0.0880144	0.592931
ENSMUSG00000035953	Pip4p1	179.29	0.745756	0.437142	-1.70598	0.0880117	0.592931
ENSMUSG00000053560	Ier2	377.661	-0.50908	0.298407	1.70599	0.0880095	0.592931
ENSMUSG00000010051	Hyal1	2.41053	2.13453	1.2517	-1.70531	0.0881365	0.593182
ENSMUSG00000074141	Il4i1	5.84391	-1.77766	1.04248	1.70523	0.088152	0.593182
ENSMUSG00000056153	Socs6	6.17325	-2.21264	1.29788	1.70482	0.0882287	0.59336
ENSMUSG00000083780	Gm12728	2.93482	-1.83188	1.07487	1.70428	0.0883287	0.593695
ENSMUSG00000015950	Ncf1	264.868	-0.619707	0.363952	1.70272	0.0886212	0.594836
ENSMUSG00000052533	Nup188	78.0073	-0.576601	0.338579	1.703	0.0885675	0.594836
ENSMUSG00000064604	Snora44	3.60703	-1.50068	0.881559	1.7023	0.0886997	0.594836
ENSMUSG00000105652	4930519L02Rik	14.9223	0.890668	0.523154	-1.7025	0.0886622	0.594836
ENSMUSG00000000827	Tpd52l2	268.796	-0.55003	0.324389	1.69559	0.0899636	0.595266
ENSMUSG00000002546	Golga2	19.3235	-0.981374	0.576978	1.70089	0.088964	0.595266
ENSMUSG00000003531	Dgcr6	586.544	0.357245	0.210518	-1.69698	0.0896999	0.595266
ENSMUSG00000011114	Tbrg1	88.4465	-0.637763	0.37609	1.69577	0.0899294	0.595266
ENSMUSG00000016481	Cr1l	56.2497	-0.759467	0.446823	1.6997	0.0891868	0.595266
ENSMUSG00000020211	Sf3a2	164.421	0.57082	0.33616	-1.69806	0.089496	0.595266
ENSMUSG00000020857	Nme2	1331.36	-0.604765	0.35663	1.69578	0.0899285	0.595266
ENSMUSG00000021595	Nsun2	127.43	-0.64302	0.379088	1.69623	0.0898431	0.595266
ENSMUSG00000022201	Zfr	20.9793	-1.03555	0.608593	1.70155	0.0888389	0.595266
ENSMUSG00000025138	Sirt7	339.628	0.467634	0.275455	-1.69768	0.0895683	0.595266
ENSMUSG00000025163	Cd7	5.43342	1.48482	0.875733	-1.69551	0.0899778	0.595266
ENSMUSG00000026017	Carf	5.23221	-1.6425	0.966406	1.6996	0.0892067	0.595266
ENSMUSG00000026192	Atic	112.546	-0.774036	0.455096	1.70082	0.088977	0.595266
ENSMUSG00000027109	Sp3	7.85145	1.27808	0.753907	-1.69528	0.0900225	0.595266
ENSMUSG00000028907	Utp11	64.1402	-0.667424	0.393284	1.69705	0.0896871	0.595266
ENSMUSG00000034083	Ccdc174	4.76036	-1.86075	1.09752	1.69542	0.0899959	0.595266
ENSMUSG00000034926	Dhcr24	66.0999	-0.539018	0.317297	1.69878	0.0893604	0.595266
ENSMUSG00000039100	Marchf6	23.8733	-1.04022	0.612949	1.69708	0.0896821	0.595266
ENSMUSG00000046546	Fam43a	9.58406	-1.24923	0.735772	1.69784	0.0895372	0.595266
ENSMUSG00000046876	Atxn1	8.19361	2.80057	1.64737	-1.70003	0.0891259	0.595266
ENSMUSG00000048485	Zbtb8b	23.1	-0.765962	0.451273	1.69734	0.0896332	0.595266
ENSMUSG00000049744	Arhgap15	7.8084	1.34153	0.788988	-1.70031	0.0890721	0.595266
ENSMUSG00000062519	Zfp398	5.19624	-1.62034	0.95451	1.69756	0.0895912	0.595266
ENSMUSG00000107191	Gm43579	16.9316	-1.36037	0.801947	1.69633	0.0898228	0.595266
ENSMUSG00000109926	Gm45808	1.97318	-3.24937	1.91239	1.69912	0.0892974	0.595266
ENSMUSG00000032383	Ppib	602.754	-0.557529	0.329063	1.6943	0.0902091	0.595501
ENSMUSG00000058240	Cryzl1	27.113	-0.731991	0.431951	1.69462	0.0901483	0.595501
ENSMUSG00000121503	H2-K2	1.94301	-3.16912	1.87042	1.69433	0.090202	0.595501
ENSMUSG00000021794	Glud1	49.1091	-0.806526	0.476531	1.6925	0.0905514	0.596922
ENSMUSG00000022479	Vdr	9.89838	1.37858	0.814425	-1.69271	0.0905109	0.596922
ENSMUSG00000024742	Fen1	311.857	0.581035	0.343326	-1.69237	0.0905758	0.596922
ENSMUSG00000020454	Eif4enif1	15.7081	-1.05456	0.623576	1.69115	0.090809	0.597792
ENSMUSG00000037236	Matr3	43.6607	-0.605628	0.358079	1.69133	0.0907744	0.597792
ENSMUSG00000002799	Jag2	16.3538	-0.996557	0.589454	1.69065	0.0909046	0.598041
ENSMUSG00000019944	Rhobtb1	2.89458	-2.3234	1.37474	1.69007	0.0910144	0.598041
ENSMUSG00000021537	Cetn3	45.8247	0.703038	0.41603	-1.68987	0.0910522	0.598041
ENSMUSG00000026781	Acbd5	4.04706	-2.35127	1.3918	1.68937	0.091149	0.598041
ENSMUSG00000030035	Wbp1	397.952	0.462615	0.27384	-1.68936	0.0911502	0.598041
ENSMUSG00000048154	Kmt2d	46.4877	0.754851	0.446552	-1.6904	0.0909516	0.598041
ENSMUSG00000042817	Flt3	12.7958	-1.17249	0.694282	1.68878	0.0912618	0.598441
ENSMUSG00000020381	Mrnip	81.7569	-0.593276	0.351809	1.68636	0.0917267	0.598758
ENSMUSG00000031245	Hmgn5	6.68279	-1.26555	0.749736	1.688	0.0914117	0.598758
ENSMUSG00000034617	Mtrr	14.8511	-0.893239	0.529587	1.68667	0.0916664	0.598758
ENSMUSG00000039176	Polg	48.613	0.645274	0.38269	-1.68615	0.091766	0.598758
ENSMUSG00000045071	E130308A19Rik	2.839	-2.39986	1.42242	1.68717	0.0915707	0.598758
ENSMUSG00000045691	Thtpa	17.6514	-1.06863	0.633433	1.68705	0.0915937	0.598758
ENSMUSG00000046792	Zfp787	153.752	-0.514839	0.305206	1.68686	0.091631	0.598758
ENSMUSG00000073437	D330041H03Rik	10.011	-1.13721	0.674146	1.68689	0.0916239	0.598758
ENSMUSG00000087408	Cers1	2.52562	2.67855	1.58856	-1.68616	0.0917656	0.598758
ENSMUSG00000021951	Eef1akmt1	400.678	0.492159	0.292003	-1.68546	0.0919	0.599301
ENSMUSG00000078768	Zfp566	3.17753	2.15886	1.28155	-1.68457	0.0920716	0.60009
ENSMUSG00000039253	Fn3krp	10.7183	-1.11311	0.661255	1.68333	0.0923108	0.600704
ENSMUSG00000085105	Gm12758	10.0832	-1.00497	0.596865	1.68375	0.09223	0.600704
ENSMUSG00000097571	Jpx	8.56297	-1.37717	0.818141	1.68329	0.0923183	0.600704
ENSMUSG00000060601	Nr1h2	332.147	0.436575	0.259731	-1.68087	0.0927877	0.603427
ENSMUSG00000027405	Nop56	302.034	-0.499113	0.296984	1.68061	0.0928396	0.603432
ENSMUSG00000024276	Zfp397	3.74343	1.91901	1.14319	-1.67865	0.0932207	0.603727
ENSMUSG00000027845	Dclre1b	20.8662	-0.766492	0.456551	1.67887	0.0931766	0.603727
ENSMUSG00000029313	Aff1	7.2054	1.34754	0.803118	-1.67789	0.093369	0.603727
ENSMUSG00000030591	Psmd8	941.536	-0.516999	0.307828	1.67951	0.093053	0.603727
ENSMUSG00000032518	Rpsa	11500.5	-0.541939	0.322995	1.67786	0.0933754	0.603727
ENSMUSG00000036941	Elac1	2.48244	-2.46613	1.4699	1.67775	0.0933956	0.603727
ENSMUSG00000041777	Cir1	12.2491	-1.07978	0.642773	1.67988	0.0929799	0.603727
ENSMUSG00000061833	Gm6311	5.1131	-1.63088	0.971797	1.67821	0.093307	0.603727
ENSMUSG00000070953	Rabepk	305.395	-0.462693	0.27565	1.67855	0.093239	0.603727
ENSMUSG00000073795	Spef1l	5.5444	1.736	1.03395	-1.679	0.0931524	0.603727
ENSMUSG00000003604	Aven	8.25962	-1.29734	0.773529	1.67717	0.0935084	0.604126
ENSMUSG00000005681	Apoa2	8.29546	-1.09156	0.651261	1.67607	0.0937248	0.604203
ENSMUSG00000008682	Rpl10	4657.44	-0.578439	0.344973	1.67676	0.0935886	0.604203
ENSMUSG00000020544	Cox11	6.03054	-1.30938	0.781174	1.67617	0.0937058	0.604203
ENSMUSG00000038451	Spsb2	50.1411	-0.702115	0.418882	1.67616	0.0937064	0.604203
ENSMUSG00000001334	Fndc5	28.1492	0.937388	0.560765	-1.67163	0.0945982	0.60505
ENSMUSG00000007207	Stx1a	2.36267	-2.58914	1.54911	1.67137	0.0946479	0.60505
ENSMUSG00000010025	Aldh3a2	5.95081	-1.59094	0.951955	1.67124	0.094675	0.60505
ENSMUSG00000015536	Mocs2	12.0855	-1.20112	0.718267	1.67225	0.0944752	0.60505
ENSMUSG00000020869	Lrrc59	338.358	0.543341	0.324483	-1.67448	0.0940362	0.60505
ENSMUSG00000020964	Sel1l	21.0721	-1.16607	0.697175	1.67256	0.0944132	0.60505
ENSMUSG00000021193	Pitrm1	48.264	-0.697047	0.416332	1.67426	0.0940797	0.60505
ENSMUSG00000021840	Mapk1ip1l	46.9693	0.728769	0.435456	-1.67358	0.0942135	0.60505
ENSMUSG00000021930	Spryd7	16.6375	-1.00946	0.603824	1.67178	0.0945685	0.60505
ENSMUSG00000027466	Rbck1	1575.01	0.403453	0.241242	-1.6724	0.0944457	0.60505
ENSMUSG00000028214	Gem	1.90808	-2.65461	1.58759	1.67209	0.094506	0.60505
ENSMUSG00000031995	St14	50.7271	0.809067	0.483636	-1.67288	0.0943505	0.60505
ENSMUSG00000038608	Dock10	16.5012	-0.824083	0.492677	1.67266	0.0943938	0.60505
ENSMUSG00000038900	Rpl12	2123.9	-0.556626	0.332308	1.67503	0.0939282	0.60505
ENSMUSG00000058492	Scp2-ps2	6.52706	1.90958	1.1415	-1.67287	0.0943533	0.60505
ENSMUSG00000075227	Znhit2	460.836	0.392004	0.234162	-1.67407	0.094117	0.60505
ENSMUSG00000065304	Gm23245	2.13435	-2.2825	1.36608	1.67084	0.094754	0.605228
ENSMUSG00000000753	Serpinf1	455.304	-0.523836	0.313688	1.66993	0.0949336	0.60554
ENSMUSG00000078521	Aunip	23.9444	-0.856424	0.512886	1.66981	0.0949565	0.60554
ENSMUSG00000100755	Rps23-ps1	305.582	-0.486162	0.291109	1.67004	0.0949123	0.60554
ENSMUSG00000042116	Vwa1	3.17799	-1.94693	1.16662	1.66887	0.0951422	0.606314
ENSMUSG00000097162	2310010J17Rik	5.5025	-1.33263	0.798615	1.66868	0.0951805	0.606314
ENSMUSG00000017831	Rab5a	4.48842	-1.4513	0.870078	1.66801	0.0953139	0.606754
ENSMUSG00000074800	Gm4149	223.434	-0.621643	0.372729	1.66782	0.0953522	0.606754
ENSMUSG00000010663	Fads1	24.3238	-1.21095	0.726401	1.66706	0.0955032	0.60697
ENSMUSG00000035863	Palm	341.303	0.456668	0.274002	-1.66666	0.0955824	0.60697
ENSMUSG00000037475	Thoc2	8.10214	-1.71593	1.02915	1.66733	0.0954481	0.60697
ENSMUSG00000062526	Mppe1	35.5368	-0.742739	0.445689	1.6665	0.0956146	0.60697
ENSMUSG00000093765	Gm20658	4.25983	2.28546	1.37154	-1.66635	0.0956429	0.60697
ENSMUSG00000003746	Man1a	7.42191	-1.44602	0.868792	1.66441	0.0960309	0.608728
ENSMUSG00000024812	Tjp2	9.16021	1.29377	0.777307	-1.66443	0.0960263	0.608728
ENSMUSG00000028933	Xrcc2	10.4602	-1.07056	0.643501	1.66364	0.0961835	0.608728
ENSMUSG00000030815	Phkg2	104.125	-0.607642	0.365194	1.66388	0.0961355	0.608728
ENSMUSG00000043618	Eif5al3-ps	82.1841	0.620897	0.373266	-1.66342	0.0962287	0.608728
ENSMUSG00000074274	D930028M14Rik	2.51382	-2.05697	1.23603	1.66418	0.0960765	0.608728
ENSMUSG00000046727	Cystm1	11.0023	-1.18084	0.710109	1.6629	0.0963317	0.609053
ENSMUSG00000035722	Abca7	61.2635	-0.560888	0.337526	1.66176	0.0965601	0.610171
ENSMUSG00000034312	Iqsec1	13.084	-1.29705	0.780983	1.66079	0.0967564	0.611085
ENSMUSG00000034792	Gna15	230.68	0.543282	0.327239	-1.6602	0.0968746	0.611505
ENSMUSG00000012114	Med15	37.455	0.693293	0.418023	-1.6585	0.0972157	0.612313
ENSMUSG00000020778	Ten1	293.587	-0.508451	0.306731	1.65764	0.0973895	0.612313
ENSMUSG00000022024	Sugt1	41.2367	-0.682828	0.411624	1.65886	0.0971434	0.612313
ENSMUSG00000028645	Slc2a1	179.841	-0.717518	0.432957	1.65725	0.0974688	0.612313
ENSMUSG00000028668	Eloa	36.9304	-0.805971	0.486275	1.65744	0.0974306	0.612313
ENSMUSG00000036678	Aaas	328.622	0.496639	0.299674	-1.65727	0.0974652	0.612313
ENSMUSG00000037210	Fam193a	8.99325	-1.1611	0.70051	1.6575	0.097418	0.612313
ENSMUSG00000059995	Atxn7l3	27.9712	-0.792621	0.47787	1.65865	0.0971858	0.612313
ENSMUSG00000109097	Gm29683	6.61554	-1.23388	0.743821	1.65884	0.0971473	0.612313
ENSMUSG00000031982	Arv1	30.983	-0.720689	0.435023	1.65667	0.0975866	0.612728
ENSMUSG00000034160	Ogt	14.346	-1.13056	0.68288	1.65557	0.0978083	0.613794
ENSMUSG00000045128	Rpl18a	20719.4	-0.44505	0.268906	1.65504	0.0979162	0.614145
ENSMUSG00000046062	Ppp1r15b	22.2134	-0.874732	0.528694	1.65451	0.098023	0.614489
ENSMUSG00000068758	Il3ra	190.585	0.46372	0.280379	-1.65391	0.0981463	0.614936
ENSMUSG00000059775	Rps26-ps1	120.961	-0.614866	0.371911	1.65326	0.0982782	0.615436
ENSMUSG00000006307	Kmt2b	17.3081	-1.37669	0.832997	1.6527	0.0983926	0.6155
ENSMUSG00000028977	Casz1	24.3739	-0.815706	0.493492	1.65292	0.0983463	0.6155
ENSMUSG00000022812	Gsk3b	8.38756	-1.24886	0.756176	1.65155	0.0986271	0.615546
ENSMUSG00000023051	Tarbp2	501.194	0.43572	0.263805	-1.65167	0.0986014	0.615546
ENSMUSG00000038280	Ostm1	5.24445	-1.54988	0.938532	1.65138	0.0986602	0.615546
ENSMUSG00000042312	S100a13	434.283	0.420494	0.254545	-1.65195	0.0985454	0.615546
ENSMUSG00000050310	Rictor	3.73087	-1.9312	1.16894	1.65209	0.0985156	0.615546
ENSMUSG00000044881	Coa4	125.311	-0.545559	0.330567	1.65037	0.0988664	0.616507
ENSMUSG00000022947	Cbr3	4.69214	1.53108	0.928191	-1.64953	0.099039	0.617258
ENSMUSG00000070972	Dnajc25	5.44219	1.76121	1.06824	-1.64869	0.0992102	0.617999
ENSMUSG00000024104	Washc2	3.9228	-2.24543	1.36268	1.64781	0.0993922	0.618806
ENSMUSG00000001785	Pwp1	34.9806	-0.772702	0.469133	1.64709	0.0995405	0.618944
ENSMUSG00000020018	Snrpf	488.563	-0.533971	0.324127	1.64741	0.0994731	0.618944
ENSMUSG00000021493	Pdlim7	125.676	0.430169	0.261198	-1.64691	0.0995773	0.618944
ENSMUSG00000025290	Rps24	1310.17	-0.567811	0.344875	1.64643	0.099676	0.618944
ENSMUSG00000027259	Adal	6.61818	-1.57474	0.956437	1.64647	0.0996677	0.618944
ENSMUSG00000001418	Glmp	498.852	0.480395	0.291909	-1.6457	0.0998255	0.619547
ENSMUSG00000032777	Gtf3c1	31.1292	0.917001	0.557361	-1.64526	0.0999171	0.61979
ENSMUSG00000038982	Bloc1s5	24.5043	-1.17142	0.712298	1.64457	0.100058	0.620341
ENSMUSG00000028688	Toe1	17.4314	-0.976935	0.594501	1.64329	0.100324	0.621599
ENSMUSG00000028909	Ptpru	13.5311	-2.15829	1.31356	1.64308	0.100366	0.621599
ENSMUSG00000026199	Ankzf1	10.9462	-1.14244	0.695612	1.64235	0.100517	0.621691
ENSMUSG00000061119	Prcp	15.8877	-0.901088	0.548619	1.64247	0.100494	0.621691
ENSMUSG00000118734	Gm25313	2.21106	-2.09621	1.27643	1.64225	0.100539	0.621691
ENSMUSG00000061613	U2af1	411.096	-0.573676	0.34944	1.6417	0.100652	0.622064
ENSMUSG00000028271	Gtf2b	27.4707	-1.01055	0.615706	1.64128	0.10074	0.622281
ENSMUSG00000007659	Bcl2l1	242.407	0.480005	0.29263	-1.64031	0.10094	0.623191
ENSMUSG00000025871	4833439L19Rik	74.7379	-0.688337	0.419876	1.63938	0.101134	0.623737
ENSMUSG00000067344	Rps25-ps1	28.2954	-0.756008	0.461088	1.63962	0.101085	0.623737
ENSMUSG00000024639	Gnaq	5.82882	-1.65171	1.00794	1.63869	0.101277	0.623973
ENSMUSG00000109420	Gm44702	2.92637	-1.85446	1.13152	1.63891	0.101232	0.623973
ENSMUSG00000017697	Ada	102.278	0.679423	0.416055	-1.63301	0.102466	0.624688
ENSMUSG00000020228	Helb	7.45238	-1.33636	0.818573	1.63255	0.102564	0.624688
ENSMUSG00000020827	Mink1	2.94401	2.48925	1.52188	-1.63564	0.101916	0.624688
ENSMUSG00000020886	Dlg4	23.4527	-0.922851	0.564102	1.63596	0.101847	0.624688
ENSMUSG00000023393	Slc17a9	60.3689	-0.468844	0.287223	1.63234	0.102609	0.624688
ENSMUSG00000025159	Mms19	56.1931	-0.78912	0.483308	1.63275	0.102522	0.624688
ENSMUSG00000026150	Mff	69.6281	-0.617377	0.37765	1.63479	0.102094	0.624688
ENSMUSG00000026721	Rabgap1l	27.7845	-0.660357	0.40441	1.63289	0.102492	0.624688
ENSMUSG00000027628	Aar2	143.687	0.469425	0.287342	-1.63368	0.102325	0.624688
ENSMUSG00000028729	Ebna1bp2	70.6717	-0.584102	0.357719	1.63285	0.1025	0.624688
ENSMUSG00000029094	Afap1	5.48845	-1.73529	1.06291	1.63258	0.102557	0.624688
ENSMUSG00000029602	Rasal1	29.5601	-1.02828	0.629929	1.63237	0.102602	0.624688
ENSMUSG00000031851	Ntpcr	116.739	-0.50756	0.310348	1.63545	0.101954	0.624688
ENSMUSG00000034560	Washc4	9.03473	-1.10594	0.676642	1.63445	0.102164	0.624688
ENSMUSG00000044811	Cd300c2	3.58655	2.00791	1.22853	-1.6344	0.102175	0.624688
ENSMUSG00000067642	Adgrf3	4.04026	1.99075	1.21682	-1.63602	0.101835	0.624688
ENSMUSG00000071369	Map3k5	2.44364	-2.66299	1.63122	1.63251	0.102572	0.624688
ENSMUSG00000078122	F630028O10Rik	46.4158	-0.59377	0.363376	1.63404	0.102251	0.624688
ENSMUSG00000078784	Rbis	183.557	0.56202	0.343807	-1.6347	0.102113	0.624688
ENSMUSG00000079584	Tm9sf5	10.0484	1.40844	0.860873	-1.63606	0.101826	0.624688
ENSMUSG00000093954	Gm16867	5.83535	-1.6116	0.9861	1.63431	0.102193	0.624688
ENSMUSG00000094447	9430069I07Rik	2.63427	2.00031	1.22354	-1.63486	0.102079	0.624688
ENSMUSG00000097415	AU020206	27.1193	-0.845349	0.516167	1.63774	0.101475	0.624688
ENSMUSG00000028114	Mettl14	5.77877	-1.27897	0.783727	1.6319	0.1027	0.624921
ENSMUSG00000000682	Cd52	256.641	0.51613	0.316894	-1.62871	0.103373	0.625252
ENSMUSG00000001134	Uxt	276.547	-0.540812	0.331656	1.63064	0.102967	0.625252
ENSMUSG00000021113	Snapc1	3.86576	-1.78421	1.09442	1.63028	0.103042	0.625252
ENSMUSG00000028329	Xpa	4.77995	-1.61088	0.989037	1.62873	0.103369	0.625252
ENSMUSG00000028809	Srrm1	60.0649	-0.70354	0.432102	1.62818	0.103487	0.625252
ENSMUSG00000030541	Idh2	664.833	-0.558366	0.342827	1.62871	0.103375	0.625252
ENSMUSG00000035678	Tnfsf9	10.3203	-1.12587	0.69079	1.62983	0.103138	0.625252
ENSMUSG00000038909	Kat7	78.5103	-0.762888	0.468109	1.62972	0.103161	0.625252
ENSMUSG00000039873	Neurl2	37.109	-0.721702	0.442394	1.63136	0.102815	0.625252
ENSMUSG00000039910	Cited2	21.9151	-0.933781	0.573376	1.62857	0.103405	0.625252
ENSMUSG00000078588	Ccdc24	4.27294	-2.35946	1.44773	1.62976	0.103151	0.625252
ENSMUSG00000078896	Zfp965	8.23513	1.6591	1.01798	-1.62979	0.103146	0.625252
ENSMUSG00000087476	Rap1gapos	2.32368	2.11371	1.29793	-1.62852	0.103414	0.625252
ENSMUST00000082862	NA	59.3232	-0.632491	0.388474	1.62814	0.103495	0.625252
ENSMUSG00000002996	Hbp1	12.2028	-1.22889	0.755428	1.62674	0.103792	0.626561
ENSMUSG00000028527	Ak4	13.1799	-1.35026	0.830536	1.62576	0.104	0.626561
ENSMUSG00000036111	Lmo1	142.546	0.431284	0.265183	-1.62636	0.103873	0.626561
ENSMUSG00000044477	Zfand3	22.6961	0.870883	0.535598	-1.626	0.103949	0.626561
ENSMUSG00000046711	Hmga1	3853.07	0.449015	0.276211	-1.62563	0.104029	0.626561
ENSMUSG00000052909	Gm9894	14.7191	-0.892687	0.548819	1.62656	0.103831	0.626561
ENSMUSG00000022090	Pdlim2	181.514	-0.525461	0.323287	1.62537	0.104084	0.626569
ENSMUSG00000018509	Cenpv	110.317	-0.503706	0.310011	1.6248	0.104205	0.626981
ENSMUSG00000021819	Zswim8	7.04329	1.52507	0.93907	-1.62402	0.104371	0.627341
ENSMUSG00000025485	Ric8a	142.306	-0.660952	0.406975	1.62406	0.104363	0.627341
ENSMUSG00000049957	Ccdc137	55.9546	-0.580339	0.357535	1.62317	0.104554	0.62812
ENSMUSG00000074825	Itpripl1	37.8683	0.774838	0.477831	-1.62157	0.104895	0.62985
ENSMUSG00000007836	Hnrnpa0	36.9277	-0.727233	0.448649	1.62094	0.105031	0.63028
ENSMUSG00000019857	Asf1a	32.5945	-0.679762	0.419414	1.62074	0.105073	0.63028
ENSMUSG00000079477	Rab7	85.4676	-0.682773	0.421474	1.61996	0.10524	0.630641
ENSMUSG00000118346	Tmem179b	272.738	-0.534797	0.330084	1.62018	0.105193	0.630641
ENSMUSG00000019883	Echdc1	4.07608	-2.68594	1.65857	1.61944	0.105353	0.630647
ENSMUSG00000022177	Haus4	177.226	-0.54409	0.336337	1.61769	0.105729	0.630647
ENSMUSG00000023015	Racgap1	64.8854	-0.757989	0.468744	1.61706	0.105865	0.630647
ENSMUSG00000024969	Mark2	52.0941	-0.706909	0.437052	1.61745	0.105782	0.630647
ENSMUSG00000028567	Txndc12	42.5593	-0.708364	0.437355	1.61965	0.105307	0.630647
ENSMUSG00000029101	Rgs12	9.16591	1.04803	0.647929	-1.61751	0.105769	0.630647
ENSMUSG00000034209	Rasl10a	2.51894	2.43289	1.50359	-1.61805	0.105652	0.630647
ENSMUSG00000038838	Vars2	96.991	-0.551615	0.341038	1.61746	0.105779	0.630647
ENSMUSG00000042644	Itpr3	17.11	-1.11231	0.687828	1.61714	0.105848	0.630647
ENSMUSG00000054517	Trim65	21.1359	-0.731402	0.452393	1.61674	0.105935	0.630647
ENSMUSG00000057666	Gapdh	3812.96	-0.518729	0.320808	1.61694	0.105891	0.630647
ENSMUSG00000062328	Rpl17	1265.13	-0.576344	0.356023	1.61884	0.105481	0.630647
ERCC-00003	NA	158828	0.212417	0.131271	-1.61816	0.105628	0.630647
ENSMUSG00000020841	Cpd	4.98277	-1.80331	1.11576	1.61622	0.106046	0.630676
ENSMUSG00000042308	Setd1a	20.3499	-0.906335	0.560736	1.61633	0.106023	0.630676
ENSMUSG00000018999	Slc35b4	16.3208	0.906453	0.561254	-1.61505	0.1063	0.630916
ENSMUSG00000028869	Gnl2	11.9003	-1.05687	0.654137	1.61566	0.106167	0.630916
ENSMUSG00000079710	Dynlt2a2	2.17221	-2.09204	1.29504	1.61543	0.106218	0.630916
ENSMUSG00000111897	Gm19810	8.65923	-1.21542	0.752509	1.61516	0.106276	0.630916
ENSMUSG00000018401	Mtmr4	14.0095	-1.47739	0.915034	1.61457	0.106404	0.631122
ENSMUSG00000056116	H2-T22	138.736	0.568338	0.352044	-1.6144	0.106441	0.631122
ENSMUSG00000031931	Ankrd49	18.3764	-0.957608	0.593269	1.61412	0.106501	0.631159
ENSMUSG00000025402	Nab2	3.77672	-2.19307	1.35924	1.61345	0.106648	0.63119
ENSMUSG00000042524	Sun2	129.301	-0.652138	0.404211	1.61336	0.106666	0.63119
ENSMUSG00000108353	Gm45205	100.458	0.622592	0.385809	-1.61373	0.106586	0.63119
ENSMUSG00000035172	Plekhh3	7.52893	-1.50122	0.931278	1.612	0.106962	0.63262
[truncated: 9,824 more rows]
