# Supplementary material for: Guanine nucleotide biosynthesis blockade impairs MLL complex formation and sensitizes leukemias to menin inhibition
Source: Nat Commun. 2025 Mar 18;16:2641. doi: 10.1038/s41467-025-57544-9 (PMC11920272; doi:10.1038/s41467-025-57544-9)
Supplement: Supplementary file 10 — Supplementary Data 8 [file 41467_2025_57544_MOESM10_ESM.xlsx]

## Sheet: Data S8
	Primers used in the study
	Name	Sequences
	Primers for gene editing by CRISPR/Cas9
	h_ADSL_sg1_F	caccGGTATAAATTCCGGACATGG
	h_ADSL_sg1_R	aaacCCATGTCCGGAATTTATACC
	h_ADSL_sg2_F	caccGGCAAGCCGAGAGATCACTC
	h_ADSL_sg2_R	aaacGAGTGATCTCTCGGCTTGCC
	h_ADSS_sg1_F	caccGAGCTTTGGACGAATAAACT
	h_ADSS_sg1_R	aaacAGTTTATTCGTCCAAAGCTC
	h_ADSS_sg2_F	caccGCTTTCTAGGACTAGAAGGC
	h_ADSS_sg2_R	aaacGCCTTCTAGTCCTAGAAAGC
	h_ATIC_sg1_F	caccGTTCTGGAATATTACGAGCT
	h_ATIC_sg1_R	aaacAGCTCGTAATATTCCAGAAC
	h_ATIC_sg2_F	caccGAACCACGCTCGAGTGACAG
	h_ATIC_sg2_R	aaacCTGTCACTCGAGCGTGGTTC
	h_GART_sg1_F	caccGGCCCTAACACAGGGGGAAT
	h_GART_sg1_R	aaacATTCCCCCTGTGTTAGGGCC
	h_GART_sg2_F	caccGACCATAAGCGATTACTGGA
	h_GART_sg2_R	aaacTCCAGTAATCGCTTATGGTC
	h_GMPS_sg1_F	caccGGTCATAGACCGAAGAGTGA
	h_GMPS_sg1_R	aaacTCACTCTTCGGTCTATGACC
	h_GMPS_sg2_F	caccGGTTCCTTTATAGCAAATGC
	h_GMPS_sg2_R	aaacGCATTTGCTATAAAGGAACC
	h_IMPDH2_sg1_F	caccGCACGTAGATAATGACAAAG
	h_IMPDH2_sg1_R	aaacCTTTGTCATTATCTACGTGC
	h_IMPDH2_sg2_F	caccGATACCGCAGAAACCATGCC
	h_IMPDH2_sg2_R	aaacGGCATGGTTTCTGCGGTATC
	h_PAICS_sg1_F	caccGCCTGCTGTAATCTGGTCCT
	h_PAICS_sg1_R	aaacAGGACCAGATTACAGCAGGC
	h_PAICS_sg2_F	caccGCTTATAGGCCAGACTGAAG
	h_PAICS_sg2_R	aaacCTTCAGTCTGGCCTATAAGC
	h_PFAS_sg1_F	caccGTGTCAGTGTGCCGCGCCAC
	h_PFAS_sg1_R	aaacGTGGCGCGGCACACTGACAC
	h_PFAS_sg2_F	caccGGCATGCCGGAACCCCTCAA
	h_PFAS_sg2_R	aaacTTGAGGGGTTCCGGCATGCC
	h_PPAT_sg1_F	caccGATAAGACGACCAATGCATA
	h_PPAT_sg1_R	aaacTATGCATTGGTCGTCTTATC
	h_PPAT_sg2_F	caccGAGGGGTATACGCCAGTAAC
	h_PPAT_sg2_R	aaacGTTACTGGCGTATACCCCTC
	h_MYC_sg1_F	caccGCCTCGTCGCAGTAGAAATA
	h_MYC_sg1_R	aaacTATTTCTACTGCGACGAGGC
	h_MYC_sg2_F	caccGGTGTGACCGCAACGTAGGA
	h_MYC_sg2_R	aaacTCCTACGTTGCGGTCACACC
	h_Negative-control(NC)_sg_F	caccGAGATGATGTGTCCACGCTG
	h_Negative-control(NC)_sg_R	aaacCAGCGTGGACACATCATCTC
	m_Impdh1_sg1_F	caccGTCTTGCAGCGCAGCAAGAA
	m_Impdh1_sg1_R	aaacTTCTTGCTGCGCTGCAAGAC
	m_Impdh1_sg2_F	caccGATGACTCCGAGGGTCGAGC
	m_Impdh1_sg2_R	aaacGCTCGACCCTCGGAGTCATC
	m_Impdh2_sg1_F	caccGCAGTGAAGTCGATATACCC
	m_Impdh2_sg1_R	aaacGGGTATATCGACTTCACTGC
	m_Impdh2_sg2_F	caccGAGCCTTACCGCCATCGCGA
	m_Impdh2_sg2_R	aaacTCGCGATGGCGGTAAGGCTC
	m_Rosa26_sg_F	caccGCGGTCGGCCTCTGGCGGGG
	m_Rosa26_sg_R	aaacCCCCGCCAGAGGCCGACCGC
	Primers for cloning overexpression constructs
	XhoI_MYC_F	GCCGCTCGAG ATGCCCCTCAACGTTAGCTTCA
	EcoRI_MYC_R	CCGGAATTCTTACGCACAAGAGTTCCGTAGCTGTTCAAGTTTGTG
	BglII_PCE_F	ACGCTAGATCTCGCGATTTCAAACCTGGAGA
	EcoRI_PCE_R	CCGGAATTCGTCATGTGGCCACGGCCTCC
	Primers for gene expression by real-time qPCR
	m_Ppat_qPCR_F	CGCATGTGATCACTCTGGGACT
	m_Ppat_qPCR_R	AGACCCATTCCCTTATGCACCC
	m_Prps1_qPCR_F	ACTTATCCCAGAAAATCGCTGAC
	m_Prps1_qPCR_R	CCACACCCACTTTGAACAATGTA
	m_Gart_qPCR_F	AGGACATTGGCTTCCGTGCTGT
	m_Gart_qPCR_R	TGGTCTGGAGGTGGCTTTTGCT
	m_Pfas_qPCR_F	GCTGGTGGCAATGGCAATGT
	m_Pfas_qPCR_R	GTCAGAGGGCCTAAGCAGTAGT
	m_Paics_qPCR_F	AGAACCACCTGGAAGGCAAAGC
	m_Paics_qPCR_R	GGGTGCAATGAAAGCAGTCTCC
	m_Adsl_qPCR_F	AAAGCTGCGGGCATTATTCAT
	m_Adsl_qPCR_R	GCACGATCCTTAGCAAAGTCG
	m_Adss_qPCR_F	GGTATCCAGGAACAGCAGAGAC
	m_Adss_qPCR_R	TCACACATCCGAAGTCCACTCC
	m_Gmps_qPCR_F	GCCCTGTGCAACGGAGATT
	m_Gmps_qPCR_R	GCTCCTTCGTAATGGTGAGAAC
	m_Atic_qPCR_F	CGGCTCTGATAGTAAGGACACC
	m_Atic_qPCR_R	CATACCGCAAGGGCATCTGAGA
	m_Ak2_qPCR_F	TGAAGGCGACAATGGATGCAGG
	m_Ak2_qPCR_R	GCATTTCAGCCTGCCTCACAGT
	m_Impdh2_qPCR_F	CTTGCTGGTGTGGATGTAGTGG
	m_Impdh2_qPCR_R	GCCTCCAATGACCTGTAGACTG
	m_Impdh1_qPCR_F	CTGTGGTTCCATCTGCATCACC
	m_Impdh1_qPCR_R	GATGCCACCATCCGCTATTACC
	m_Hoxa9_qPCR_F	AAACAATGCCGAGAATGAGAG
	m_Hoxa9_qPCR_R	AAACAGAAACTCCTTCTCCAG
	m_Meis1_qPCR_F	GACGCTTTAAAGAGAGATAAAGATGC
	m_Meis1_qPCR_R	CATTTCTCAAAAATCAGTGCTAAGA
	m_Myc_qPCR_F	CCTAGTGCTGCATGAGGAGA
	m_Myc_qPCR_R	TCCACAGACACCACATCAATTT
	m_Cdk6_qPCR_F	AACTGGTAGCGTATGCCTTGA
	m_Cdk6_qPCR_R	GAATGTATGCCTGGAATCTGAA
	m_Itgam_qPCR_F	TACTTCGGGCAGTCTCTGAGTG
	m_Itgam_qPCR_R	ATGGTTGCCTCCAGTCTCAGCA
	m_b-actin_F	CGTCGACAACGGCTCCGGCATG
	m_b-actin_R	GGGCCTCGTCACCCACATAGGAG
	m_5'ETS_qPCR_F	TTTTGGGGAGGTGGAGAGTC
	m_5'ETS_qPCR_R	AGAGAACTCCGGAGCACCAC
	m_18s-rRNA_qPCR_F	GCAATTATTCCCCATGAACG
	m_18s-rRNA_qPCR_R	GGCCTCACTAAACCATCCAA
	m_pre-Gapdh_qPCR_F	GATAGCCTGGGGCTCACTAC
	m_pre-Gapdh_qPCR_R	GAGGTCAATGAAGGGGTCGT
	m_Gapdh_qPCR_F	CGACTTCAACAGCAACTCCCACTCTTCC
	m_Gapdh_qPCR_R	TGGGTGGTCCAGGGTTTCTTACTCCTT
	h_PRPS1_qPCR_F	ATCTTCTCCGGTCCTGCTATT
	h_PRPS1_qPCR_R	TGGTGACTACTACTGCCTCAAA
	h_ADSL_qPCR_F	GCTGGAGGCGATCATGGTTC
	h_ADSL_qPCR_R	TGATAGGCAAACCCAATGTCTG
	h_GMPS_qPCR_F	ATGGCTCTGTGCAACGGAG
	h_GMPS_qPCR_R	CCTCACTCTTCGGTCTATGACT
	h_PFAS_qPCR_F	TGAGGCTATGGTGGCAGTGATG
	h_PFAS_qPCR_R	GCATAGGCTGAGATGACCAGTG
	h_ATIC_qPCR_F	CCGAGAGTAAGGACACCTCCTT
	h_ATIC_qPCR_R	GGCATCTGAGATACGCCTTTGC
	h_pre-rRNA_qPCR_F	TGTCAGGCGTTCTCGTCTC
	h_pre-rRNA_qPCR_R	AGCACGACGTCACCACATC
	h_18S-rRNA_qPCR_F	CGCCGCTAGAGGTGAAATTCT
	h_18S-rRNA_qPCR_R	CGAACCTCCGACTTTCGTTCT
	h_IMPDH2_qPCR_F	AGTGGCTCCATCTGCATTACGC
	h_IMPDH2_qPCR_R	GGATTCCTCCATCAGCAATGACC
	h_b-actin_qPCR_F	ATCGTCCACCGCAAATGCTTCTA
	h_b-actin_qPCR_R	AGCCATGCCAATCTCATCTTGTT
	h_GAPDH_qPCR_F	GTCTCCTCTGACTTCAACAGCG
	h_GAPDH_qPCR_R	ACCACCCTGTTGCTGTAGCCAA
	Primers for ChIP-qPCR
	m_Hoxa9_F	TTCCTCCCGGGTTAATTTGT
	m_Hoxa9_R	CCTGCCTTGGTTATCCTTGA
	Primers for detection of Hoxa9-p2a-Meis1 expresssion
	Hoxa9-p2a-Meis1_F1	AAGGACCGAGCAAAAGACGA
	Hoxa9-p2a-Meis1_R1	GGAGGGGATGCCTACTCCAT
	Hoxa9-p2a-Meis1_F2	TCCAGAACCGCAGGATGAAA
	Hoxa9-p2a-Meis1_R2	AGGTCGTCGTACCTTTGCG
	h_b-actin_F (internal control)	ATCGTCCACCGCAAATGCTTCTA
	h_b-actin_R (internal control)	AGCCATGCCAATCTCATCTTGTT
	Primers for mouse genotyping
	m_Impdh2_F	GACTACCTGATTAGCGGAGGCACCTCTTAC
	m_Impdh_5FRTlox_R	CACGCTAACATATTCCACATATCCAGAGAA
	m_Impdh_3lox_R	CTGAAAGACACCTATACCAAGTCCATAGCC
	m_Mx1-Cre_F	CGTACTGACGGTGGGAGAAT
	m_Mx1-Cre_R	CCCGGCAAAACAGGTAGTTA
	Note: m: mouse; h: human; ETS: external transcribed spacers
