# Supplementary material for: Guanine nucleotide biosynthesis blockade impairs MLL complex formation and sensitizes leukemias to menin inhibition
Source: Nat Commun. 2025 Mar 18;16:2641. doi: 10.1038/s41467-025-57544-9 (PMC11920272; doi:10.1038/s41467-025-57544-9)
Supplement: Supplementary file 13 — Source Data [file 41467_2025_57544_MOESM13_ESM.xlsx]

## Sheet: Fig 1
	Fig. 1e: Relative abundance of guaosine, SAICAR and Allantoin in LSCs, bulk AML, GMP and WBM cells
	Guanosine				SAICAR				Allantoin
	LSCs	Bulk AML	GMP	WBM	LSCs	Bulk AML	GMP	WBM	LSCs	Bulk AML	GMP	WBM
	0	0	0	0	1.82831	1.82306	0.0591235	0.0630551	2.48851	0.524165	0.117398	0.539363
	7.2881	0	0	0	1.82929	2.05782	0.0362608	0.0223932	1.92935	1.33113	0.119592	0.640917
	0	3.17114	0	0	1.53425	2.16524	0.018376	0.072103	2.29935	1.2978	0.184521	0.108608
	3.08673	0	0	0	1.65234	1.96439	0.020407	0	1.97556	1.80632	0.0300176	0.598349
	3.14418	0	0	0	2.68694	1.86654	0.0201261	0.225355	1.79318	1.60665	0.0566323	0.180214
	1.93743	0	0	0	1.99997	1.97221	0.133158	0	1.86437	1.64806	0.516829	0.459254
	6.79174	0	0	2.58069	1.9272	1.86228	0.0624606	0.0973271	1.62517	2.12082	0.0335162	0.104352
	Fig. 1f: 13C-glucose isotopic enrichement in LSCs and non-LSCs
		Non-LSCs						LSCs
		1 h			4 h			1 h			4 h
	IMP	0.0971153	0.0944801	0.0960172	0.268297	0.27166	0.27147	0.181171	0.179103	0.177963	0.389758	0.388168	0.391341
	GTP	0.13417	0.124217	0.121339	0.333045	0.341032	0.339742	0.239205	0.235435	0.240385	0.437412	0.438256	0.440866
	GMP	0.119896	0.11408	0.107954	0.296403	0.312976	0.306088	0.237093	0.22813	0.225764	0.363953	0.367439	0.386455
	GDP	0.124129	0.122095	0.119009	0.328375	0.336147	0.333493	0.232319	0.229969	0.236048	0.434247	0.435832	0.436191
	ATP	0.0796277	0.0770525	0.077871	0.267323	0.271568	0.269751	0.158281	0.157187	0.15926	0.390523	0.393807	0.392921
	AMP	0.0770844	0.074378	0.0735524	0.250753	0.25466	0.25105	0.155296	0.151793	0.153829	0.375861	0.378856	0.383294
	ADP	0.0825207	0.0803495	0.079917	0.261412	0.264948	0.262669	0.157616	0.156679	0.159879	0.390369	0.390065	0.390329
	Fig. 1g: Fraction pool of 13C-glucose derived IMP and GMP.
	IMP	Non-LSCs						LSCs
		1 h			4 h			1 h			4 h
	m+0	0.795796	0.798658	0.799813	0.442731	0.432204	0.433128	0.633303	0.636531	0.638929	0.226564	0.231036	0.223684
	m+5	0.144033	0.139582	0.142962	0.336541	0.330793	0.33352	0.295014	0.291392	0.289791	0.507226	0.505786	0.507759
	m+6	0.0337514	0.0330266	0.0335266	0.117646	0.122546	0.120901	0.0450689	0.0445798	0.044659	0.159817	0.160043	0.160862
	m+7	0.0113309	0.0121516	0.0117258	0.054278	0.059719	0.0589092	0.0131325	0.0139633	0.013394	0.0655891	0.0640921	0.0659536
	GMP	Non-LSCs						LSCs
		1 h			4 h			1 h			4 h
	m+0	0.771647	0.783888	0.794076	0.462575	0.436105	0.448222	0.546507	0.5623	0.564995	0.331552	0.324569	0.29011
	m+5	0.15088	0.142175	0.134408	0.318221	0.322133	0.318058	0.356205	0.339829	0.338107	0.435523	0.440343	0.461673
	m+6	0.0437261	0.0433024	0.0412808	0.123069	0.134636	0.130352	0.0669919	0.0649554	0.0639941	0.143326	0.14512	0.153665
	m+7	0.0164493	0.0160886	0.014915	0.0577079	0.0626776	0.0622961	0.0194592	0.020117	0.0191282	0.0582101	0.0596317	0.0617747
	Fig. 1h: 15N-Glutamine isotopic enrichement in LSCs and non-LSCs
		Non-LSCs						LSCs
		1 h			4 h			1 h			4 h
	IMP	0.0670376	0.0710435	0.0739854	0.131764	0.13279	0.134776	0.0960245	0.0962241	0.100426	0.182768	0.184469	0.184446
	GTP	0.0789714	0.0782357	0.0812663	0.151711	0.158457	0.154829	0.125399	0.128781	0.130006	0.196998	0.199302	0.197507
	GMP	0.0832423	0.0813154	0.0812318	0.14115	0.15019	0.149009	0.126818	0.128651	0.128127	0.180234	0.184302	0.186001
	GDP	0.0849914	0.0833548	0.0817861	0.154569	0.159021	0.159928	0.129517	0.132239	0.13234	0.199587	0.202601	0.201466
	ATP	0.0348855	0.0363914	0.0327753	0.0819883	0.0796051	0.0882129	0.0632824	0.0654387	0.0638385	0.132207	0.137162	0.13371
	AMP	0.037099	0.0385238	0.0397561	0.0870528	0.0850467	0.0901425	0.0673745	0.0667154	0.0773376	0.136719	0.136734	0.135655
	ADP	0.0497239	0.0481217	0.0485649	0.0934614	0.0926267	0.0966005	0.0789395	0.0780745	0.0775931	0.138841	0.144854	0.144559
	Fig. 1i: Fraction pool of 15N-glutamine derived IMP and GMP.
	IMP	Non-LSCs						LSCs
		1 h			4 h			1 h			4 h
	m+0	0.792721	0.777695	0.763688	0.60137	0.601436	0.591014	0.704537	0.703306	0.689286	0.456776	0.452517	0.449893
	m+1	0.146408	0.160436	0.176682	0.270202	0.265968	0.278868	0.206829	0.208492	0.219725	0.355377	0.357088	0.362428
	m+2	0.0608712	0.0618692	0.0596297	0.128427	0.132596	0.130118	0.0886348	0.0882021	0.0909886	0.187846	0.190395	0.187679
	GMP	Non-LSCs						LSCs
		1 h			4 h			1 h			4 h
	m+0	0.706548	0.706129	0.701018	0.454295	0.43373	0.440634	0.540691	0.53197	0.528363	0.310206	0.300877	0.306539
	m+1	0.136031	0.135432	0.135639	0.253842	0.254015	0.259474	0.216958	0.217697	0.217664	0.304359	0.314275	0.31006
	m+2	0.121464	0.119286	0.127141	0.226282	0.238673	0.228348	0.186318	0.193757	0.196287	0.293821	0.295036	0.292483
	m+3	0.0359568	0.0391535	0.0362016	0.0655805	0.0735813	0.0715433	0.0560337	0.0565758	0.0576862	0.0916137	0.0898116	0.0909173

## Sheet: Fig 2
	Fig. 2a: Relative expression of purine genes
		WBM						GMPs			Bulk AML			LSCs
	Ppat	0.638602	1.5385	0.822893	1.06362	0.854403	1.1004	1.99019	2.10035	2.32169	1.38419	1.33492	1.79953	2.71597	2.83469	2.47129
	Prps1	0.984296	0.890225	1.12548	0.718879	1.49363	0.931323	1.17158	1.09281	0.821708	1.65205	1.32422	1.729	1.67291	1.91693	1.87354
	Gart	0.984291	1.00379	1.01192	0.782373	1.15446	1.10716	1.89011	1.8232	1.24143	2.08302	1.80666	1.92529	1.67183	1.80326	1.73386
	Pfas	0.969491	0.825664	1.20484	1.10905	0.895458	0.793582	0.562162	0.7914	0.89668	2.43296	2.12646	2.50485	3.20469	3.43861	7.2184	3.62847	5.18763	5.23256
	Paics	0.9741	0.979891	1.04601	1.35424	0.885776	0.833641	1.28799	1.30469	1.27023	1.04992	1.13676	1.4193	1.93511	2.32939	2.02387
	Adsl	0.889896	1.01188	1.09822	0.849772	1.56454	0.752162	0.931238	0.894827	1.33305	1.96135	1.94345	2.12158	1.93698	1.90991	2.01055
	Adss	1.07915	1.10041	0.820441	0.712929	1.12944	1.24191	0.899553	0.770279	0.738919	1.2003	1.15971	1.4371	2.58539	2.40913	3.51039
	Gmps	1.52484	1.10674	0.368416	0.695794	1.36994	1.0491	1.04303	1.06362	1.36892	1.24311	1.61559	1.69299	3.63677	1.86218	5.07291	4.75635	4.79756	5.68539
	Atic	0.963683	1.29292	0.743401	1.05781	0.799271	1.18277	1.24875	1.27741	1.09614	0.944355	1.40949	1.54627	1.22672	1.3495	1.167
	Ak2	0.980197	0.929544	1.09026	1.14595	1.2072	0.722857	2.17525	2.95547	2.24614	1.63961	1.53348	1.58627	1.33259	1.52829	1.45426
	Impdh2	0.982129	0.993982	1.02389	1.2083	0.795591	1.04024	1.71871	2.11402	2.25018	1.35285	1.43672	1.60217	1.65859	1.6208	1.68998
	Impdh1	0.949989	1.14639	0.903619	0.738322	1.13891	1.18923	1.72671	1.70588	2.08298	0.46314	0.669917	0.447809	0.526238	0.281623	0.15448
	Fig. 2d: Correlation of purine biosynthesis gene expression with MYC expression
	Genes	Correlation_coefficient	p value	-log10 (p value)
	PAICS	0.582604	4.98225e-22	21.3026
	PFAS	0.540951	1.18333e-18	17.9269
	GART	0.537673	2.08568e-18	17.6808
	PPAT	0.519816	4.11469e-17	16.3857
	ADSL	0.512016	1.43409e-16	15.8434
	IMPDH2	0.480558	1.61526e-14	13.7918
	ATIC	0.400074	3.90544e-10	9.40833
	ADSS	0.321086	7.71528e-07	6.11265
	GMPS	0.281272	1.69604e-05	4.77056
	AK2	0.191949	0.00369507	2.43238
	GUK1	-0.297357	5.1411e-06	-5.28894
	ACTB	-0.076612	0.250311	0.60152
	Fig. 2e: Relativec expression of Myc
	WBM	GMPs	Bulk	LSCs
	1.27692	2.15482	7.62463	11.6049
	0.951099	2.49871	7.41613	13.3954
	0.8234	3.77725	8.22871	12.3862
	0.96829
	1.01149
	1.02102
	Fig. 2f: Relative expression of purine genes
		Control			Myc-sg1			Myc-sg2
	Prps1	1.31403	0.696889	1.09202	0.607519	0.506629	0.560972	0.445655	0.630252	0.515127
	Ppat	0.774855	0.869346	1.48452	0.188025	0.182378	0.167357	0.0996489	0.315126	0.137261
	Adsl	0.88987	1.06413	1.05604	0.412272	0.395203	0.346918	0.31549	0.589951	0.403228
	Adss	1.06044	1.08348	0.870349	0.124971	0.177965	0.0906007	0.123165	0.18045	0.109778
	Gmps	1.00023	1.00789	0.991946	0.150343	0.0977563	0.112839	0.14603	0.197556	0.169497
	Gart	0.926802	0.998846	1.08023	0.396209	0.32722	0.345159	0.32496	0.42553	0.3423
	Paics	0.905006	1.03311	1.06955	0.19358	0.176654	0.170519	0.1704	0.2772	0.208483
	Impdh2	1.02716	0.962372	1.01162	0.606537	0.556968	0.554657	0.450834	0.782231	0.529486
	Fig. 2g: Relative expression of purine genes after MYC overexpression in MOLM13 cells
		Control			Flag-MYC
	PRPS1	0.89751	1.18591	0.939523	1.38799	1.23456	1.98894
	ADSL	0.912566	1.2492	0.877213	1.56266	1.52415	2.18556
	GMPS	0.859558	1.07599	1.08122	1.48933	1.46476	1.93679
	PFAS	0.985094	1.41945	0.715158	3.08941	3.12387	5.4352
	ATIC	0.93002	1.14976	0.935192	1.51712	1.46341	1.9784
	IMPDH2	0.96393	1.3491	0.768971	2.10089	1.84676	3.03143
	Fig. 2h: Relative expression of purine genes after MYC overexpression in MV4-11 cells
		Control			Flag-MYC
	PRPS1	1.09759	0.983048	0.926802	1.3107	1.32531	1.16097
	ADSL	1.13629	1.00023	0.879853	1.35129	1.39603	1.25992
	GMPS	1.05848	0.915734	1.03168	1.57899	1.56808	1.499
	PFAS	1.12558	0.996311	0.891723	2.23716	2.61655	2.43457
	ATIC	1.05873	0.96215	0.981686	1.33268	1.39217	1.11291
	IMPDH2	1.22944	0.929805	0.874785	1.51047	1.62563	1.56482

## Sheet: Fig 3
	Fig. 3a: Read numbers of purine genes in MOLM13 whole-genome CRISPR screen
		PPAT			GART			PFAS			ADSL			ATIC			GMPS			AK2			IMPDH2			GUK1
		Input	Day 10	Day 25	Input	Day 10	Day 25	Input	Day 10	Day 25	Input	Day 10	Day 25	Input	Day 10	Day 25	Input	Day 10	Day 25	Input	Day 10	Day 25	Input	Day 10	Day 25	Input	Day 10	Day 25
	sg1	259	99	0	124	64	0	266	201	142	83	29	0	55	41	12	26	13	0	258	46	8	136	53	15	159	66	4
	sg2	29	13	0	80	26	0	341	181	45	109	30	0	164	114	15	62	36	7	96	81	45	139	61	5	12	1	0
	sg3	63	26	0	123	63	32	81	25	1	166	53	1	155	55	5	83	29	1	64	16	7	59	14	2	184	73	36
	sg4	106	44	2	196	118	1	170	109	16	82	34	4	212	235	79	83	74	35	187	127	75	11	5	0	126	19	3
	sg5	89	49	10	353	163	6	233	278	243	57	32	4	230	192	126	143	28	1	94	48	11	198	102	4	129	27	25
	Fig. 3c: Percentage of sgRNA-expressing cells in MOLM13 cells
	Days	ADSL		ASSS		ATIC		GART		GMPS		IMPDH2		PAICS		PFAS		PPAT		MYC		NC
		sg1	sg2	sg1	sg2	sg1	sg2	sg1	sg2	sg1	sg2	sg1	sg2	sg1	sg2	sg1	sg2	sg1	sg2	sg1	sg2	sg
	4	100	100	100	100	100	100	100	100	100	100	100	100	100	100	100	100	100	100	100	100	100
	7	88.96	94.16	88.69	94.59	77.63	59.09	107.5	95.05	91.52	95.28	87.95	82.84	98.57	93.91	68.63	92.86	104.1	73.43	91.54	72.55	100.8
	10	70.78	55.47	46.43	55.86	71.05	35.23	77.01	26.73	20.61	33.96	77.11	91.12	84.29	87.83	52.94	82.14	93.15	58.74	48.46	12.75	99.18
	14	12.3	4.38	11.9	5.41	26.3	12.5	14.4	13.9	1.21	19.8	24.1	29.6	68.6	67	19.6	37.5	71.2	31.5	9.23	0.98	107
	17	5.19	2.19	7.74	2.7	11.8	15.9	8.02	4.95	4.85	15.1	13.3	16.6	32.9	16.5	11.8	28.6	6.85	4.9	1.54	2.94	104
	Fig. 3g: Relativec aubdance of GMP and GDP in LSCs treated with MMF and/or Guanosine
	GMP				GDP
	Control	Guanosine	MMF	MMF + Guanosine	Control	Guanosine	MMF	MMF + Guanosine
	0.844449	2.90347	0.039298	1.10047	0.94	2.51	0.4	0.81
	0.754552	2.00161	0.040002	1.67618	0.71	2.04	0.32	1.82
	0.7318	1.97787	0.0643	1.44871	1.03	2.54	0.61	1.53
	0.172093	1.92491	0.042677	2.73063	1.79	1.42	0.36	2.93
	0.803043	1.634	0.043454	1.54109	0.92	1.41	0.3	1.341
	Fig. 3h: Myeloid differentiation of LSCs with or without MMF treatment
	CD11b					Gr1
	Control	MMF_ 0.25mM	MMF_ 0.25mM + Guanosine	MMF_ 0.5mM	MMF_ 0.5mM + Guanosine	Control	MMF_ 0.25mM	MMF_ 0.25mM + Guanosine	MMF_ 0.5mM	MMF_ 0.5mM + Guanosine
	2131	3391	2109	4873	2104	1666	2922	875	4729	1023
	2060	3545	2194	5086	2174	1672	2998	1034	4184	760
	2166	3346	2146	4765	2072	1601	2867	938	3746	796
	Fig. 3i: Cell cycle analysis of LSCs with or without MMF treatment
				S			G1			G2/M
	Control			48.8	51.5	49.9	32.1	29	31.4	5.51	7.05	4.75
	Guanosine			50.6	50.8	50	30.7	30.9	28.4	4.84	4.43	5.87
	MMF_0.25mM			42.9	42.9	44	29.2	30.7	27.8	5.86	5.44	7.14
	MMF_0.25mM + Guanosine			48.9	51.4	57.7	28.2	28	25.3	3.93	2.78	2.62
	MMF_0.5mM			26.8	24.5	26.2	28.9	26	29.9	7.39	8.28	6.19
	MMF_0.5mM + Guanosine			48.3	50	50.7	28.2	27.4	27.6	4.41	5.74	3.4
	MMF_0.75mM			18.9	19.8	14.8	19.5	19.6	19.8	8.56	8.53	7.54
	MMF_0.75mM + Guanosine			44.8	43.4	45.9	29.9	27.4	27.3	5.91	8.7	5.97
	Fig. 3j: Apoptosis of LSCs treated with MMF and/or Guanosine.
	Control	Guanosine	MMF_ 0.25mM	MMF_ 0.25mM + Guanosine	MMF_ 0.5mM	MMF_ 0.5mM + Guanosine	MMF_ 0.75mM	MMF_ 0.75mM + Guanosine	MMF_ 1mM	MMF_ 1mM + Guanosine
	3.46	4.24	9.53	4.69	22.2	4.87	34.7	4.69	34.7	3.82
	4.23	3.73	9.6	4.54	18.7	3.85	28.5	5.14	36.9	3.31
	3.46	4.38	11.95	4.41	22.5	5.02	32.1	5.07	41.6	3.12
	Fig. 3k: Percentage of BFP+ cells in LSCs
	Days	Rosa26_sg			Impdh1_sg			Impdh2_sg
	0	69.5	65.4	67.6	64.2	58.8	60.9	61.6	54.6	56.1
	2	60.5	53.4	56	46	40.8	42.9	59.3	48.8	53.4
	4	66.6	48.8	55.4	16.9	13.3	16.1	68.9	56.8	61.5
	Fig. 3l: Myeloid differentiation assay in LSCs
		Dox-			Dox+
	Rosa26_sg	1026	1084	1061	1085	1053	1084
	Impdh1_sg	1154	1187	1194	1293	1259	1292
	Impdh2_sg	1264	1175	1210	2076	1941	1995
	Fig. 3m: MFI of CD11b in different AML cell lines
		Control			MMF_0.25mM			MMF_0.5mM
	MOLM13	1027	1014	922	3637	4063	3982	4042	4528	3983
	THP1	1049	1122	968	2928	3133	2687	5315	5781	5129
	HL60	1018	938	755	1997	2161	1889	2821	3012	2672
	MV4-11	1062	1129	1054	1679	1588	1589	2012	1983	1712
	Kasumi1	1065	1070	1013	1199	1143	1065	1219	1211	1084
	NB4	1068	1257	1136	602	623	608	686	740	738
	K562	996	913	934	904	1054	803	1193	1107	1051
	OCI-AML2	1043	1088	1120	1035	1120	1160	1103	1070	1096
	OCI-AML3	1049	1040	1020	1095	1034	1050	1153	1133	1104
	Fig. 3n: Relative MFI of CD11b in primary human AML cells
			Control			MMF
	Non-MLLr	AML006	0.987418	0.960824	1.05176	1.1058	0.80469	0.999428
		AML004	0.914239	0.984943	1.10082	1.1293	1.09787	1.1892
		AML003	1.06647	0.923999	1.00953	1.3807	1.2426	1.28548
		MDA14	1.00287	0.985653	1.01148	1.35796	1.35043	1.30846
		MDA13	0.808845	1.14051	1.05064	1.21113	1.02068	1.99001
		AML002	1.13848	0.97546	0.886065	2.34794	1.54689	1.45486
	MLLr	AML018	0.795615	1.12765	1.07673	1.84052	2.0389	1.66973
		AML904	1.04233	1.00326	0.954412	2.24683	2.14523	2.11495
		AML013	1.00465	0.950743	1.04461	2.28717	2.49071	2.62732
		AML001	1.00279	0.935874	1.06134	2.32993	2.75093	2.88476
		AML906	1.07292	0.946234	0.980845	3.06073	3.81236	3.16848

## Sheet: Fig 4
	Fig. 4c: Colony-forming assay of LSCs
		1st			2nd			3rd
	Control	24	26	21	17	16	19	15	18	16
	MMF_0.125uM	22	25	20	8	10	8	9	5	4
	MMF_0.25uM	19	15	18	5	6	4	2	1	2
	Fig. 4d: Cell number of LSCs-derived colonies					Fig. 4f: Myeloid differentiation of LSCs-derived colony
		Control	MMF_0.125mM	MMF_0.25mM			Control	MMF_0.125mM	MMF_0.25mM
	Cell number (10^5)	2.79725	1.18988	0.501		MFI (CD11b)	926	1192	1623
		2.94338	1.5865	0.668			1020	1211	1682
		2.56763	1.27337	0.62625			1079	1137	1360
	Fig. 4g: Survival curve of leukemia mice								Fig. 4h: Percentage of leukemia cells in leukemia mice
	Days	Ctrl-10^6	MMF-10^6	Ctrl-10^5	MMF-10^5	Ctrl-10^4	MMF-10^4		Ctrl _10^4	MMF_10^4
	15	1							84.5	72.5
	15	1							62.7	39.3
	16	1							79.4	56
	15	1							81.4	48.2
	15	1							67.8	69.2
	17		1						Ctrl: Control
	16		1
	16		1
	18		1
	16		1
	17		1
	17			1
	16			1
	18			1
	17			1
	17			1
	19				1
	19				1
	21				1
	19				1
	20				1
	21					1
	21					1
	18					1
	19					1
	22					1
	24						1
	28						1
	24						1
	25						1
	25						1
	Fig. 4i: Survival of AML mice with or without "days 1-14" MMF treatment							Fig. 4j: Percentage of leukemia cells in PB				Fig. 4j: Myeloid differentiation (MFI:CD11b) of leukemia cells in mice with MMF treatment
	Day	Control	MMF					Control	MMF			Control	MMF
	31	1						70.5	11.7			960	1216
	37	1						52.2	31.7			870	955
	29	1						73.5	26.7			1060	1432
	35	1						53.6	35.4			920	1225
	38	1						48.3	8.9			694	1094
	39	1						42.6	25.1			798	1386
	41	1						68.7	20.3			890	1215
	48		1
	45		1
	38		1
	57		1
	55		1
	41		1
	57		1
	Fig. 4l: Survival of AML mice with or without "days 15-28"MMF treatment							Fig. 4m: Percentage of leukemia cells in PB				Fig. 4n: Myeloid differentiation (MFI:CD11b) of leukemia cells in mice with MMF treatment
	Days	Control	MMF					Control	MMF			Control	MMF
	35	1						72.9	24.5			1035	2443
	38	1						72.9	60.3			1478	2230
	40	1						80.4	19.8			1251	1330
	41	1						70.4	37.7			1415	1949
	41	1						81.1	78.3			1619	2168
	42	1						84.4	75.4			1535	2578
	42	1						80.8	88.5			1494	1170
	47	1						55.7	35.6			1892	2327
	40		1
	41		1
	46		1
	46		1
	52		1
	54		1
	54		1
	58		1
	Fig. 4o: Survival curve of leukemia mice
	Days	Control-10^5	MMF-10^5	Control-10^4	MMF-10^4	Control-10^3	MMF-10^3
	19	1
	20	1
	21	1
	17	1
	19	1
	25		1
	22		1
	24		1
	36		1
	31		1
	22			1
	23			1
	24			1
	25			1
	33			1
	60				0
	53				1
	25				1
	45				1
	40				1
	31					1
	31					1
	60					0
	26					1
	26					1
	45						1
	60						0
	65						0
	65						0
	65						0
	Fig. 4q: Percentage of leukemia cells in peripheral blood of leukemia mice with or without poly(I:C) injection
		Control									poly(I:C)_day 5								poly(I:C)_day 15
	Days	#1	#2	#3	#4	#5	#6	#7	#8	#9	#10	#11	#12	#13	#14	#15	#16	#17	#18	#19	#20	#21	#22	#23
	14	3.3	2	1.9	12.5	8.1	0.5	1.3	1.5	3.9	0.1	0.7	0.2	0.6	1	0.8	0.6	0.4	13.6	8.8	8.5	6.8	1.5	1.4
	21	8.4	5.9	2.5	19.9	28.1	5.6	17.2	1.9	8.8	1.4	0.6	2	2.4	1.7	2.1	1.6	1	10	5.7	4	3	1.8	0.8
	28	32.1	25.4	5.6	38.1	55.4	7.1	38.6	15.6	46.4	0.4	0.6	0.9	1.5	1.1	1.7	4.5	4	8.5	3.7	1.8	0.8	1.5	1.6
	35	71.1	51.9	25.5	68.9	76.6	33.3	71.2	58.2	94.1	2.9	0.9	1.8	14.8	0.8	3.4	15.7	33.6	28.4	13.9	19.6	7.4	4	1.1
	42	87.6	87.1	79.5	77.9	86.4	66	79.3	82.2		24	1.5	16.2	35.4	8.2	40.3	34.8	59.2	68.3	35.5	55.5	56.2	14	4.6
	Fig. 4r: Survive curve of primary leukemia mice						Fig. 4s: Survive curve of 2nd transplanted leukemia mice					Fig. 4t: Percentage of leukemia cells in PB at days 21 of 2nd transplanted leukemia mice
	Days	Control	poly(I:C)_ day 5	poly(I:C)_ day 15				Control	poly(I:C)			Control	poly(I:C)
	48	1					22	1				82.9	60.3
	50	1					30	1				72.9	50.9
	49	1					27	1				79.6	33.9
	43	1					30	1				71.1	41.1
	56	1					27	1				80.2	37.8
	54	1					35	1				62.4	66.6
	56	1					33		1				54.8
	61	1					41		1
	35	1					46		1
	62		1				39		1
	81		1				41		1
	76		1				32		1
	74		1				39		1
	65		1
	77		1
	76		1
	92		1
	93			1
	86			1
	84			1
	75			1
	87			1
	108			1
	Fig. 4v: Frequency of lin- and HSPCs in Impdh2 WT and KO mice
	Lin-		LK		LSK		HSC		MPP		HPC1		HPC2		GMP		CMP		MEP
	WT	KO	WT	KO	WT	KO	WT	KO	WT	KO	WT	KO	WT	KO	WT	KO	WT	KO	WT	KO
	13.1197	15.0868	2.3586	4.6516	0.401562	2.66886	0.0164063	0.0131528	0.0832031	0.0348162	0.0789062	1.56228	0.00546875	0.411025	0.7476	1.669	1.123	2.4052	0.3868	0.3128
	16.1609	14.0908	2.1156	3.5486	0.131891	1.13887	0.0216745	0.003125	0.011529	0.0105469	0.037815	0.732422	0.0110678	0.115234	0.5928	1.6262	0.8668	1.5672	0.5432	0.1584
	13.3789	16.2886	1.258	3.4232	0.0685332	0.374752	0.0059594	0.0382845	0.00417158	0.0305031	0.0190701	0.121079	0.00536346	0.0174303	0.2276	1.6644	0.6596	1.3212	0.3248	0.214
	14.1909	24.1299	1.502	4.012	0.111881	3.69459	0.0122738	0.107919	0.00991347	0.121453	0.0330449	2.10044	0.00519277	0.419185	0.3436	2.1908	0.7448	1.2592	0.36	0.3276
	14.5865	20.497	1.4208	0.3492	0.11638	0.275454	0.027269	0.00077922	0.0165562	0.0187013	0.0233735	0.117662	0.00340863	0.0190909	0.4684	0.0304	0.6276	0.3056	0.2512	0.0024
	9.9842	18.0754	1.4324	3.3976	0.3832	2.14796	0.0138	0.106708	0.0118	0.0780953	0.1584	1.10242	0.0174	0.259532	0.6624	1.3308	0.298	1.6844	0.4044	0.2108
		19.6308		3.306		2.6134		0.128		0.096		0.852		0.1614		1.368		1.4368		0.3036

## Sheet: Fig 5
	Fig. 5a: 13C-glucose isotopic enrichement for GTP and dGTP in LSCs
		GTP			dGTP
	1 hr	0.267929	0.26057	0.271584	0.0324124	0.0396541	0.0402197
	4 hr	0.524882	0.52554	0.524889	0.135146	0.165701	0.130085
	Fig. 5b: Relative RNA levels
	pre-rRNA				pre-gapdh
	Control	MMF	MMF + Guanosine		Control	MMF	MMF + Guanosine
	1.10573	0.179493	0.493801		0.872665	0.318309	0.630033
	0.925946	0.286379	0.715488		0.937246	0.729257	0.702953
	0.635516	0.174102	0.91764		0.928196	0.301348	1.05227
	1.53687	0.177022	0.797745		1.31722	0.858268	1.29549
	Fig. 5c: Relative abundance of purine metabolites
		Control			CX-5461			MMF			MMF + CX-5461
	GMP	0.994456	1.00554		1.94465	2.15783	2.02865	0.453039	0.501324	0.510611	0.936181	0.783154	0.963411
	GDP	1.04033	0.959672		2.35768	2.13459	2.03289	0.593535	0.64515	0.646078	1.1813	1.21769	1.18275
	GTP	1.19369	0.806315		2.83894	1.95227	2.04342	0.554618	0.536584	0.585768	1.11676	1.61694	1.03967
	AMP	0.867665	1.13233		2.40077	2.41801	2.08637	1.09959	1.28211	1.43633	1.69511	1.52739	1.76065
	ADP	1.05047	0.949535		2.4532	2.30948	2.30716	1.17067	1.28899	1.3225	1.67505	1.83468	1.63863
	Lactate	1.02009	0.979911		0.937654	0.928123	0.909183	0.813619	0.767959	0.985976	0.826552	0.941591	0.983881
	Fig. 5d: Myeloid differentiation assay of LSCs with or without CX-5461 treatment
			CD11b				Gr1
	CX-5461 (nM)		0	25	50	250	0	25	50	250
	MFI		787	2558	3737	6210	1219	2135	3696	4002
			796	2595	3533	6024	1063	1921	3757	3933
			785	2548	3935	5753	1127	1919	3945	3606
	Fig. 5e: Myeloid differentiation assay of LSCs with or without BMH-21 treatment
			CD11b				Gr1
	BMH-21 (nM)		0	50	100	500	0	50	100	500
	MFI		785	1512	2388	8579	963	1282	2474	5612
			770	1502	2552	9047	1012	1626	2596	5434
			745	1469	2286	9614	1006	1727	3443	5906

## Sheet: Fig 6
	Fig. 6k: Percentage of peaks number
	(%)	Menin binding	Non-Menin binding
	Reduced	54.5	44.5
	Increased	6.5	93.5
	Fig. 6o: Menin binding at Hoxa9 promoter by ChIP-qPCR
		Control			MMF			CX-5461			VTP-50469
	IgG	0.0978692	0.0399407	0.144186	0.0908732	0.219151	0.0779125	0.0494804	0.0605386	0.0117924	0.0442555	0.0514031	0.0862101
	Menin	0.692075	0.730016	0.723969	0.170992	0.336808	0.203063	0.121751	0.104676	0.113597	0.115103	0.0612562	0.0640792
	Fig. 6p: Myeloid differentiation of MOLM13 cells expressing PCE with or without compounds treatment
		Un-treated		VTP-50469		MMF		CX-5461
		Control	3Ty1-PCE	Control	3Ty1-PCE	Control	3Ty1-PCE	Control	3Ty1-PCE
	MFI (CD11b)	1022	312	1816	617	2079	641	4306	981
		1116	289	1872	537	1868	639	6425	770
		1059	306	1964	570	1776	637	6021	808
	Fig. 6q: Cell number MOLM13 cells expressing PCE with or without compounds treatment
		Un-treated		VTP-50469		MMF		CX-5461
		Control	3Ty1-PCE	Control	3Ty1-PCE	Control	3Ty1-PCE	Control	3Ty1-PCE
	Cell number (10^6)	2.35	2.375	1.775	2.65	1.4875	2.1	0.6	1.875
		2.825	3	1.575	2.375	1.725	2.25	0.325	2.2
		2.475	2.575	1.775	2.875	1.25	2.575	0.525	2.55
	Fig. 6r: Myeloid differentiation of THP1 cells with or without MMF treatment
	MFI	Control			MMF 500nM			MMF 1000nM
	Control	1165	1080	728	2237	2626	1883	3938	3276	3570
	Hoxa9-p2a-Meis1	985	1012	667	1566	1288	1165	1590	1866	1174

## Sheet: Fig 7
	Fig. 7a: Combinantion treatment of MMF and VTP-54469 in MOLM13 cells
	Relative vialibity		VTP-50469 (nM)
			0	3.90625	7.8125	15.625	31.25	62.5	125	250	500
	MMF (nM)	500	2.98392	3.59426	2.95485	3.10017	2.69328	2.48983	2.60608	2.72234	2.11199
		250	11.4125	10.744	10.5115	8.5933	7.86669	6.61694	5.9194	5.59969	6.00659
		125	44.1969	39.8954	40.1279	37.8318	29.0835	31.3505	22.8928	25.4796	21.7012
		62.5	83.6078	81.4861	75.9058	70.2383	66.9831	51.6082	47.0742	39.8663	34.8963
		31.25	95.3207	94.3034	86.5142	85.8458	71.9531	55.4737	52.2186	43.7318	48.789
		0	100	101.86	99.9419	100.494	75.964	70.0639	55.8225	51.4338	47.1033
	Fig. 7b: Combinantion treatment of CX-5461 and VTP-50469 in MOLM13 cells
	Relative vialibity		VTP-50469 (nM)
			0	3.90625	7.8125	15.625	31.25	62.5	125	250	500
	CX-5461 (nM)	78.125	9.93918	6.29803	4.57901	3.8454	3.45881	3.2364	3.57209	3.4933	3.67077
		39.0625	25.1304	18.2085	14.4262	12.3867	5.35721	5.89684	5.59057	5.42597	4.62543
		19.5312	71.4438	65.4781	61.109	54.0669	33.5074	20.7771	13.8101	7.34836	5.61719
		9.76562	80.9133	81.8264	77.2786	74.0735	58.5041	36.3193	23.0621	20.3056	16.0493
		4.88281	91.5475	87.8018	83.2735	78.9002	61.5687	39.3915	38.6151	30.1358	22.7504
		0	100	98.2451	94.1239	88.0099	74.7909	54.6107	48.7823	39.6844	33.4254
	Fig. 7c: Combinantion treatment of MMF and VTP-50469 in MV4-11 cells
	Relative vialibity		VTP-50469 (nM)
			0	3.90625	7.8125	15.625	31.25	62.5	125	250	500
	MMF (nM)	500	17.1127	15.0234	15.9188	17.9186	11.5013	9.50154	6.0392	7.23311	7.56144
		250	47.5873	44.0951	41.6476	36.5138	24.7239	19.6498	12.9937	13.7399	10.6955
		125	60.004	67.8539	55.288	55.5567	31.1113	24.9925	15.4711	19.5005	15.7397
		62.5	69.5254	83.2852	76.2412	64.4513	39.5583	29.9771	22.9927	19.2319	17.5604
		31.25	88.24	85.5835	88.2997	78.2708	49.3185	33.0514	21.1123	23.2912	19.3215
		0	100	93.6126	91.5232	84.4493	72.3013	58.1534	40.5432	28.425	19.1722
	Fig. 7d: Combinantion treatment of CX-5461 and VTP-50469 in MV4-11 cells
	Relative vialibity		VTP-50469 (nM)
			0	3.90625	7.8125	15.625	31.25	62.5	125	250	500
	CX-5461 (nM)	78.125	15.3263	7.75797	6.64833	5.22572	3.77466	3.6893	3.97382	4.22989	4.20144
		39.0625	36.1533	15.6108	26.2519	3.17716	6.61988	3.31942	3.83156	4.03073	3.0349
		19.5312	50.4363	37.9458	33.2796	33.9624	6.50607	7.81487	5.31108	4.03073	3.94537
		9.76562	76.8399	38.97	34.7307	27.5607	20.846	10.2902	6.73369	8.24165	6.27845
		4.88281	79.9127	53.3099	50.863	43.5793	26.3657	15.9522	7.78642	8.52618	7.5019
		0	100	88.3061	88.8752	77.2382	53.4522	19.964	17.0049	13.9321	10.7454
	Fig. 7e: Combinantion treatment of MMF and VTP-54469 in NB4 cells
	Relative vialibity		VTP-50469 (nM)
			0	3.90625	7.8125	15.625	31.25	62.5	125	250	500
	MMF (nM)	500	7.76668	5.71496	6.72903	6.51678	6.61112	7.24786	7.31861	7.38936	7.53085
		250	26.4209	21.3269	20.2893	22.0108	24.0626	23.4022	26.2558	22.8834	23.5909
		125	56.7723	52.5037	53.0226	51.3246	48.5182	56.7015	52.1028	55.428	58.2108
		62.5	72.9502	74.2945	71.8654	74.436	74.6954	79.8365	70.0259	69.0119	79.0111
		31.25	78.5866	71.7475	79.7893	73.8228	77.1952	77.0537	75.1435	76.9358	77.5018
		0	100	101.839	104.221	101.509	112.428	104.009	109.976	107.782	103.254
	Fig. 7f: Combinantion treatment of CX-5461 and VTP-54469 in NB4 cells
	Relative vialibity		VTP-50469 (nM)
			0	3.90625	7.8125	15.625	31.25	62.5	125	250	500
	CX-5461 (nM)	78.125	3.54497	3.96825	4.60318	3.59788	3.96825	3.96825	3.4127	2.85714	3.14815
		39.0625	7.46032	6.29629	7.75132	5.29101	5.63492	3.54497	7.6455	8.22751	7.32804
		19.5312	16.3227	15.6349	14.3386	10.8466	14.3386	21.1905	21.1905	25.1058	25.7143
		9.76562	52.7513	59.2328	62.037	55.291	64.9206	51.1905	40.9524	59.2857	49.3122
		4.88281	73.3862	68.6772	62.8307	67.5397	56.6667	68.836	80.3439	76.3757	76.3757
		0	100	71.0847	74.2328	67.5132	66.0053	66.2698	85.7937	87.9101	81.0317
	Fig. 7g: Survival curve of AML mice with or without ziftomenib treatment
			ziftomenib
	Days	Control	25 mg/kg/day	50 mg/kg/day	100 mg/kg/day
	31	1
	28	1
	30	1
	26	1
	30	1
	30	1
	26	1
	30	1
	54		1
	52		1
	65		0
	60		1
	59		1
	53		1
	65		0
	52		1
	50		1
	65			0
	65			0
	64			1
	65			0
	65			0
	65			0
	65			0
	52			1
	64			1
	65				0
	65				0
	65				0
	65				0
	65				0
	65				0
	65				0
	65				0
	65				0
	Fig. 7h: Percentage of leukemia cells in PB of mice treated with MMF and ziftomenib
	Control	ziftomenib	MMF	MMF+ziftomenib
	81.9	31.2	59.4	52.2
	72.8	57.2	46.5	36.2
	69.7	51.3	63.9	9
	82.1	73.6	51.9	39
	56	58.8	54.9	16.4
	60.8	36.3	38.8	18.6
	82.6	52.3	41.9	32.8
	62.4	38.8	51.7	21.8
	84.7	62.6		17.8
	65.1	32.7		38.5
				24
	Fig. 7i: Survival curve of AML mice with or without MMF and ziftomenib treatment
	Days	Control	MMF	ziftomenib	MMF + ziftomenib
	25	1
	27	1
	27	1
	25	1
	29	1
	27	1
	25	1
	29	1
	23	1
	31	1
	33		1
	39		1
	24		1
	36		1
	36		1
	50		1
	34		1
	39		1
	34			1
	31			1
	31			1
	30			1
	33			1
	37			1
	30			1
	38			1
	31			1
	33			1
	33				1
	39				1
	74				1
	40				1
	69				1
	52				1
	51				1
	55				1
	55				1
	47				1
	54				1
	Fig. 7k: Bone marrow engraftment of PDX1 AML cells (hCD45%) with or without MMF and ziftomenib treatment
	Control	MMF	ziftomenib	MMF+ziftomenib
	95.2941	41.3115	29.9189	8.49515
	89.8931	46.6135	24.8927	16.6016
	95.323	48.6376	39.3939	24.0336
	88.2353	50.9401	32.6271	15.186
		30.0588	37.2881	22.8942
		44.8694
	Fig. 7l: Bone marrow engraftment of PDX1 AML cells (hCD45%) with or without MMF and ziftomenib treatment
	Control	MMF	ziftomenib	MMF+ziftomenib
	33.3333	22.0234	21.9871	4.44026
	48.3741	20.6631	23.4421	8.62471
	22.4281	25.8981	18.7686	20.5236
	31.4146	10.0881	33.5657	13.9466
	27.8978	18.7112	35.6311	6.03774

## Sheet: Fig S1
	Fig. S1l: 13C-Glucose derived GDP/GTP/ADP/AMP/ATP
	GDP	Non-LSCs						LSCs
		1 h			4 h			1 h			4 h
	m+0	0.761618	0.765439	0.772541	0.39813	0.38467	0.390146	0.549549	0.555261	0.541291	0.195871	0.192577	0.193974
	m+5	0.166004	0.162713	0.155909	0.366866	0.366155	0.3637	0.364284	0.349835	0.364616	0.535498	0.537052	0.529422
	m+6	0.0444399	0.0426263	0.044158	0.137147	0.145174	0.141829	0.0628555	0.0634299	0.0619634	0.169396	0.172552	0.173609
	m+7	0.0130283	0.0136123	0.0140102	0.0579931	0.0607968	0.0601518	0.0106437	0.0174704	0.0154402	0.0645303	0.0631568	0.0661161
	GTP	Non-LSCs						LSCs
		1 h			4 h			1 h			4 h
	m+0	0.748081	0.763824	0.773689	0.392831	0.375225	0.380832	0.540356	0.546844	0.536867	0.189318	0.190194	0.183964
	m+5	0.162525	0.147068	0.145224	0.362839	0.357243	0.367461	0.364038	0.359922	0.364663	0.535462	0.534486	0.537544
	m+6	0.0487289	0.0515464	0.0505599	0.138738	0.149556	0.143264	0.0616653	0.0582025	0.0608473	0.174502	0.174839	0.173573
	m+7	0.0165838	0.0173664	0.0160477	0.059908	0.0623233	0.0628642	0.0206143	0.0200814	0.0199927	0.0622102	0.0657657	0.0653212
	ADP	Non-LSCs						LSCs
		1 h			4 h			1 h			4 h
	m+0	0.841534	0.846246	0.846546	0.520977	0.51665	0.520101	0.694981	0.695758	0.68878	0.278936	0.279313	0.279295
	m+5	0.106282	0.102634	0.101837	0.287878	0.281936	0.281781	0.235252	0.232449	0.237676	0.473967	0.47299	0.47133
	m+6	0.027204	0.0262284	0.026588	0.102124	0.106568	0.104247	0.0399788	0.0403908	0.0410443	0.148523	0.149058	0.149701
	m+7	0.0110565	0.0113385	0.0109679	0.0487542	0.052004	0.0509985	0.0158621	0.016086	0.0159081	0.0626885	0.0625019	0.0631207
	AMP	Non-LSCs						LSCs
		1 h			4 h			1 h			4 h
	m+0	0.847189	0.852904	0.853362	0.539153	0.534821	0.541366	0.696694	0.703882	0.6997	0.304325	0.29878	0.291333
	m+5	0.101043	0.0967583	0.0960085	0.276992	0.272594	0.269865	0.233231	0.227847	0.232138	0.462731	0.468516	0.47098
	m+6	0.0258123	0.0254719	0.0246899	0.101878	0.105824	0.104371	0.0427542	0.0419079	0.0421028	0.144388	0.144355	0.146418
	m+7	0.00859288	0.00836456	0.00826801	0.0455775	0.0476215	0.0466087	0.0124369	0.0123041	0.0119698	0.0576324	0.058153	0.0593613
	ATP	Non-LSCs						LSCs
		1 h			4 h			1 h			4 h
	m+0	0.847505	0.852321	0.851128	0.512052	0.50616	0.509569	0.695934	0.696586	0.690113	0.278383	0.272627	0.274742
	m+5	0.110085	0.10594	0.10661	0.299753	0.296395	0.29439	0.244672	0.237712	0.243211	0.482137	0.484247	0.48007
	m+6	0.0273996	0.0269154	0.0272749	0.10678	0.110712	0.109984	0.0396726	0.0411288	0.0415109	0.150767	0.149989	0.153244
	m+7	0.00667333	0.00591509	0.00685252	0.046862	0.0502066	0.0487711	0.0125037	0.0138991	0.0127802	0.0580252	0.0607514	0.060174
	Fig. S1m: 15N-Glutamine derived GDP/GTP/ADP/AMP/ATP
	GDP	Non-LSCs						LSCs
		1 h			4 h			1 h			4 h
	m+0	0.687741	0.691055	0.69739	0.441474	0.42819	0.425721	0.525425	0.517343	0.51904	0.30357	0.292381	0.297291
	m+1	0.14262	0.141383	0.139361	0.262505	0.26203	0.265898	0.224123	0.225203	0.223345	0.308215	0.314086	0.312166
	m+2	0.13239	0.128687	0.126383	0.227416	0.235815	0.237115	0.191448	0.196716	0.198425	0.299044	0.301499	0.30135
	m+3	0.0372483	0.0388744	0.0368653	0.0686051	0.0739647	0.0712656	0.059004	0.0607377	0.05919	0.0891707	0.0920348	0.089193
	GTP	Non-LSCs						LSCs
		1 h			4 h			1 h			4 h
	m+0	0.706548	0.706129	0.701018	0.454295	0.43373	0.440634	0.540691	0.53197	0.528363	0.310206	0.300877	0.306539
	m+1	0.136031	0.135432	0.135639	0.253842	0.254015	0.259474	0.216958	0.217697	0.217664	0.304359	0.314275	0.31006
	m+2	0.121464	0.119286	0.127141	0.226282	0.238673	0.228348	0.186318	0.193757	0.196287	0.293821	0.295036	0.292483
	m+3	0.0359568	0.0391535	0.0362016	0.0655805	0.0735813	0.0715433	0.0560337	0.0565758	0.0576862	0.0916137	0.0898116	0.0909173
	ADP	Non-LSCs						LSCs
		1 h			4 h			1 h			4 h
	m+0	0.797178	0.804747	0.802917	0.642377	0.641285	0.632304	0.692653	0.695117	0.695227	0.477557	0.462789	0.464636
	m+1	0.157025	0.149898	0.151341	0.247938	0.254296	0.25239	0.219996	0.219394	0.22158	0.350681	0.350153	0.347933
	m+2	0.0457972	0.0453551	0.0457417	0.109684	0.104418	0.115306	0.0873504	0.0854892	0.0831928	0.171762	0.187058	0.18743
	AMP	Non-LSCs						LSCs
		1 h			4 h			1 h			4 h
	m+0	0.860719	0.857847	0.852298	0.67429	0.684819	0.660033	0.743342	0.747629	0.704471	0.487002	0.486926	0.492765
	m+1	0.093068	0.0916867	0.0966244	0.216155	0.205128	0.229222	0.176443	0.171164	0.20437	0.342401	0.342476	0.336195
	m+2	0.0462134	0.0504662	0.051078	0.109555	0.110053	0.110745	0.080215	0.0812065	0.0911589	0.170597	0.170598	0.171041
	ATP	Non-LSCs						LSCs
		1 h			4 h			1 h			4 h
	m+0	0.870138	0.861678	0.881369	0.691183	0.700776	0.6641	0.756532	0.744554	0.754598	0.502062	0.483451	0.495054
	m+1	0.0852965	0.0946877	0.0733852	0.207693	0.200421	0.230735	0.170524	0.183699	0.171611	0.334839	0.347286	0.341343
	m+2	0.0445654	0.0436348	0.0452455	0.101124	0.0988021	0.105165	0.0729442	0.0717471	0.0737908	0.163099	0.169263	0.163603

## Sheet: Fig S2
	Fig. S2c: Relative expression of purine genes upon MYC deletion in MOLM13 cells
		ADSL			IMPDH2			ATIC
	NC_sg	1	1	1	1	1	1	1	1	1
	MYC-sg1	0.492889	0.761896	0.830662	0.465763	0.608783	0.650371	0.521474	0.666496	0.595016
	MYC_sg2	0.425727	0.82169	0.819984	0.503129	0.686501	0.688407	0.70206	0.748462	0.559419
	Fig. S2d: Relative expression of purine genes upon MYC deletion in THP1 cells
		ADSL		IMPDH2		ATIC
	NC_sg	1	1	1	1	1	1
	MYC-sg1	0.680028	0.324285	0.307076	0.109804	0.429382	0.28309
	MYC_sg2	0.731535	0.620284	0.521474	0.533786	0.591452	0.833354

## Sheet: Fig S3
	Fig. S3c: Percentage of sgRNA-expressing cells in THP1 and HL60 cells
	THP1	ADSL		ASSS		ATIC		GART		GMPS		IMPDH2		PAICS		PFAS		PPAT		MYC		NC
		sg1	sg2	sg1	sg2	sg1	sg2	sg1	sg2	sg1	sg2	sg1	sg2	sg1	sg2	sg1	sg2	sg1	sg2	sg1	sg2	sg
	4	100	100	100	100	100	100	100	100	100	100	100	100	100	100	100	100	100	100	100	100	100
	7	111	108	61	57.2	63	95.1	98.7	114	89.8	98.3	89.3	94.2	102	87.9	87.1	86.7	100	95.4	55.7	63.1	99.7
	10	58.4	46.5	15	14.9	69.2	98.5	69.3	76.9	56.2	39.2	75	68.5	83.8	26	61.4	57.9	108	32.1	16.5	29.9	101
	12	29.8	17.7	7.38	9.01	50.2	71.5	46.1	48.8	17.3	19.2	45.8	56.6	62.6	9.19	57.7	56	105	12.3	9.44	20.6	101
	14	4.68	2.68	4.43	6.31	26	31.4	14.7	17.8	3.41	14.3	42.9	45.9	23.6	3.67	41.1	50.7	54	3.38	1.94	7.99	101
	17	2.23	0.89	2.53	5.41	13.5	9	1.57	2.97	0.73	6.99	36.9	39.2	4.45	1.31	19.1	15.7	6.44	0.72	0.48	3.35	102
	HL60	ADSL		ASSS		ATIC		GART		GMPS		IMPDH2		PAICS		PFAS		PPAT		MYC		NC
		sg1	sg2	sg1	sg2	sg1	sg2	sg1	sg2	sg1	sg2	sg1	sg2	sg1	sg2	sg1	sg2	sg1	sg2	sg1	sg2	sg
	4	100	100	100	100	100	100	100	100	100	100	100	100	100	100	100	100	100	100	100	100	100
	7	46	48	51	62	89	86	70	56	57	74	80	79	68	62	62	70	69	59	41	42	102
	10	25	24	18	32	59	60	31	29	21	45	60	57	23	34	38	27	30	29	36	25	113
	12	13	9.8	11	23	57	49	13	19	7.2	30	64	39	14	28	26	17	19	17	24	18	103
	14	8.57	7.84	9.19	10.1	33.3	34.6	7.04	11.5	7.78	25.7	58.6	33.8	8.86	15.9	20.5	9.66	11.7	10.3	15.1	15.3	105
	17	6.43	6.54	8.11	4.35	23.8	8.64	8.45	5.41	5.56	13.3	22.9	26.2	7.59	6.35	16.1	6.21	4.94	7.94	10.1	9.41	104
	Fig. S3d: Dose-pedendent curve of MMF/MPA/6MP in LSCs
	(mM)	MMF			MPA			6-MP
	0.0125	105.903	N/A	88.2859	90.427	N/A	101.316	N/A	N/A	N/A
	0.025	106.755	103.127	104.682	97.4438	97.3671	118.954	94.8553	93.9021	115.165
	0.05	N/A	N/A	N/A	90.312	103.885	108.333	N/A	N/A	N/A
	0.0625	N/A	N/A	N/A	N/A	N/A	N/A	101.011	103.102	95.8867
	0.1	N/A	N/A	N/A	102.219	93.3411	86.7078	N/A	N/A	N/A
	0.125	86.6705	91.9851	N/A	N/A	N/A	N/A	87.5893	88.8201	78.6977
	0.2	75.7761	69.6692	60.0833	90.9638	77.0837	103.095	N/A	N/A	N/A
	0.25	45.8354	42.4816	44.2067	N/A	N/A	N/A	86.1463	72.6179	68.5223
	0.3	38.0615	36.9512	32.5839	N/A	N/A	N/A	N/A	N/A	N/A
	0.4	18.8156	18.5566	13.6341	41.7315	50.8571	50.512	N/A	N/A	N/A
	0.5	9.45177	8.82258	7.23109	N/A	N/A	N/A	75.4403	76.2255	72.9044
	0.6	N/A	N/A	N/A	17.2687	20.6812	24.4388	N/A	N/A	N/A
	0.75	1.30928	1.64238	2.27157	N/A	N/A	N/A	N/A	N/A	N/A
	0.8	N/A	N/A	N/A	9.9452	10.5204	11.0955	N/A	N/A	N/A
	1	2.49303	2.78234	2.49303	5.22902	2.39164	4.96062	70.5701	67.3233	56.0869
	2	0.960783	5.48253	3.42524	N/A	N/A	N/A	62.2621	53.1159	67.4825
	4	0.864347	-0.71076	1.27152	1.6644	1.76084	1.98586	47.5879	49.6039	38.9828
	8	0.767912	0.478605	1.00364	1.26795	1.12865	1.32152	44.1501	43.6832	31.0144
	16	1.81799	0.692907	1.58226	1.57868	1.63226	1.38581	52.161	38.813	44.2562
	Fig. S3f: Percentage of phagocyted cells in LSCs with or without MMF treatment
			Day 1			Day 2
	Control		23.2	20.1	21.8	18.4	17.9	21.3
	MMF_0.25mM		33.9	26.2	33.1	31.7	30.5	44.5
	MMF_0.5mM		44.3	39.4	43.6	49	67.4	69
	MMF_0.75mM		57.1	58.7	54.8	52.3	78.7	80.5
	MMF_1mM		63	59.5	59.8	79.3	88	86.9
	Fig. S3g: Myeloid differentiation of LSCs with or without guanosine treatment
		CD11b			Gr1
		PBS	Guanosine_50mM	Guanosine_100mM	PBS	Guanosine_50mM	Guanosine_100mM
	MFI	2014	2020	2040	1581	1620	1601
		1915	1922	2021	1754	1815	1629
		2056	1978	1991	1833	1725	1581
	Fig. S3j: Dose-pedendent curve of mizoribine and tiazofurin in LSCs
	(mM)	Mizoribine			Tiazofurin
	0.0001	N/A	N/A	N/A	93.5759	105.247	101.177
	0.001	85.5459	110.206	80.8135	84.5756	100.141	100.898
	0.01	97.2917	117.761	87.8552	98.9845	100.353	96.3377
	0.1	110.662	87.5701	94.2982	92.7098	95.1022	86.5017
	1	90.9056	85.3749	87.5701	96.9918	96.8646	100.632
	10	1.01682	1.18787	1.13085	24.354	26.9765	26.6737
	100	0	0.047516	0	2.85876	2.82848	3.75515
	Fig. S3k: Myeloid differentiation of LSCs with or without mizoribine and guanosine treatment
		CD11b			Gr1
		Control	Mizoribine	Mizoribine + Guanosine	Control	Mizoribine	Mizoribine + Guanosine
	MFI	3907	15600	4520	1458	4229	1193
		3659	16900	4464	1595	5027	1255
		3671	16000	4541	1559	4292	1287
	Fig. S3l: Myeloid differentiation of LSCs with or without tiazofurin and guanosine treatment
		CD11b										Gr1
		Control	Guanosine	Tiazofurin_2.5mM	Tiazofurin_2.5mM + Guanosine	Tiazofurin_5mM	Tiazofurin_5mM + Guanosine	Tiazofurin_7.5mM	Tiazofurin_7.5mM + Guanosine	Tiazofurin_10mM	Tiazofurin_10mM + Guanosine	Control	Guanosine	Tiazofurin_2.5mM	Tiazofurin_2.5mM + Guanosine	Tiazofurin_5mM	Tiazofurin_5mM + Guanosine	Tiazofurin_7.5mM	Tiazofurin_7.5mM + Guanosine	Tiazofurin_10mM	Tiazofurin_10mM + Guanosine
	MFI	2809	2866	3083	3039	4298	3364	4719	3652	5114	3719	1003	913	1142	976	1597	1182	1779	1311	1822	1239
		2846	2784	2995	2897	4368	3390	4779	3394	5083	3849	988	843	1194	1001	1590	1186	1702	1249	1652	1436
		2880	2790	3045	2950	4376	3494	4950	3647	5011	3847	929	822	957	970	1429	1254	1561	1224	1753	1365
	Fig. S3m: Cell cycle of LSCs with or without mizoribine and guanosine treatment
				S			G1			G2
	Control			54.8	55	53.2	31.9	33.3	34.2	4.75	4.33	4.83
	Guanosine			54.1	52.7	55.9	33.1	34.5	33.2	4.09	4.59	2.82
	Mizoribine_2.5uM			32.1	27.8	27.5	30.2	32.9	31.4	12.1	13.2	14
	Mizoribine_2.5uM + Guanosine			34.7	41.4	36.8	38.8	35.5	36.3	10.1	8.15	9.65
	Fig. S3n: Apoptotic assay of LSCs with or without mizoribine and guanosine treatment
		Control	Control + Guanosine	Mizoribine_2.5mM	Mizoribine_2.5mM + Guanosine	Mizoribine_5mM	Mizoribine_5mM + Guanosine	Mizoribine_7.5mM	Mizoribine_7.5mM + Guanosine	Mizoribine_10mM	Mizoribine_10mM + Guanosine
	Annexin V+ (%)	3.29	4.42	20.86	5.46	48.8	5.68	63.9	6.34	77	7.42
		5.26	4.9	18.61	5.76	47.6	6.22	63.1	6.55	72.3	8.24
		3.64	4.76	19.54	4.8	50.2	5.75	70.7	5.7	78.2	7.35
	Fig. S3p: Cell cycle in LSCs with sgRNA targeting Rosa26 and Impdh1/2
		S			G0/G1			G2/M
	sgRosa26	42.8	45.8	38.1	29	46.3	38.1	3.9	2.9	3.1
	sgImpdh2	3.2	11.4	9.7	31.3	25.5	25.2	7.8	6.2	4.2
	sgImpdh1	41.5	42.5	33	26.5	42.1	45	5.2	6	5.7
	Fig. S3q: Apoptotic assay in LSCs with sgRNA targeting Rosa26 and Impdh1/2
		Rosa26_sg	Impdh2_sg	Impdh1_sg
	Annexin V+ (%)	4	10.8	5.7
		2.7	8.5	4.4
		4.5	10.6	5
	Fig. S3r: Dose-dependent curve
	MMF (mM)	MOLM13			OCI-AML2			OCI-AML3			NOMO-1			NB4			THP1			K562			Kasumi1			MV4-11			KG-1
	0.0001	N/A	N/A	N/A	N/A	N/A	N/A	N/A	N/A	N/A	N/A	N/A	N/A	106.128	107.845	111.684	N/A	N/A	N/A	N/A	N/A	N/A	N/A	N/A	N/A	N/A	N/A	N/A	N/A	N/A	N/A
	0.001	110.985	107.943	97.4418	98.1408	105.136	101.256	110.346	107.794	102.332	87.5516	104.592	118.977	103.408	108.52	112.166	100.403	91.8398	106.587	103.15	110.293	122.516	59.7317	71.2086	73.2207	91.3474	92.5594	85.368	73.4532	84.2384	74.0208
	0.01	109.551	110.53	107.278	99.4279	102.916	99.2227	113.798	106.233	106.458	102.251	114.609	115.105	106.881	104.296	112.031	88.7683	103.861	84.3543	100.41	104.225	106	70.0534	76.0527	89.6162	84.7216	87.7921	80.9238	73.2829	78.9026	75.8373
	0.1	79.913	70.7756	55.1349	102.151	103.812	94.9695	113.52	108.746	108.362	77.8495	120.665	121.34	114.038	111.221	118.706	91.4941	85.5951	83.8051	85.861	95.1065	99.3589	65.2465	75.531	78.9591	68.7226	93.8927	77.4897	105.639	99.7351	115.459
	1	16.4294	12.4085	15.9515	113.12	113.437	107.599	122.539	110.73	102.253	78.7949	92.7291	96.6684	52.5368	55.8356	57.6297	80.4489	84.1916	74.9161	73.1276	68.27	61.0233	39.4982	45.7956	53.099	27.1497	25.0084	27.5941	91.1637	63.9735	73.0558
	10	8.16612	8.37591	10.0775	107.375	108.27	102.021	112.846	113.374	106.696	29.6766	36.7675	35.9121	13.3175	14.2242	15.6131	35.7392	38.9531	39.4616	56.5718	62.7354	51.7938	25.3757	28.2822	29.5119	13.8172	17.6554	16.2413	71.9773	47.6254	63.6897
	100	10.8351	10.4388	11.3362	89.9888	87.0228	80.2139	74.2693	83.6588	75.0099	16.9355	24.274	25.2195	11.3112	11.4848	9.96077	25.4467	30.1454	31.1422	64.137	61.0233	53.8085	25.3385	26.978	34.5795	19.7158	23.8772	23.4732	39.6216	49.4986	42.9707
	MPA (mM)	MOLM13			OCI-AML2			OCI-AML3			NOMO-1			NB4			THP1			K562			Kasumi1			MV4-11			KG-1
	1e-05	N/A	N/A	N/A	N/A	N/A	N/A	N/A	N/A	N/A	86.4519	101.875	96.6928	90.5598	84.3767	101.477	N/A	N/A	N/A	N/A	N/A	N/A	N/A	N/A	N/A	N/A	N/A	N/A	N/A	N/A	N/A
	0.0001	N/A	N/A	N/A	N/A	N/A	N/A	N/A	N/A	N/A	88.7604	108.26	116.855	100.146	87.7968	95.3782	N/A	N/A	N/A	N/A	N/A	N/A	N/A	N/A	N/A	N/A	N/A	N/A	N/A	N/A	N/A
	0.001	103.37	85.3919	89.9569	98.7378	106.545	99.8377	105.747	105.699	104.622	103.667	113.466	112.582	106.868	94.6369	104.038	102.499	92.4501	98.2676	101.597	90.9098	95.2738	88.8709	99.4907	103.813	96.3572	110.174	106.498	84.0681	97.5213	92.7531
	0.01	106.42	94.5122	104.109	104.4	108.222	100.397	103.365	106.094	102.897	96.3981	110.225	121.448	94.839	105.099	100.264	91.2906	84.7001	96.8031	91.0452	96.4682	92.4547	98.1866	106.347	106.049	95.7915	107.75	106.336	83.3302	92.0151	94.456
	0.1	91.0642	87.6453	95.7361	95.7807	101.875	101.641	102.706	104.538	101.844	67.0016	76.5794	77.1443	30.0939	26.6065	25.006	92.7145	85.0459	85.5748	87.4378	98.7697	100.984	95.8018	99.9379	106.571	104.357	107.346	98.7408	80.0946	91.8448	101.779
	1	21.7826	21.0542	23.7058	97.4576	111.72	114.064	102.011	105.615	113.159	34.3143	35.0265	45.7585	12.3366	11.9491	11.3258	89.1752	87.1207	87.4665	75.1185	88.5447	91.8654	97.963	103.85	97.9257	105.892	106.7	97.3268	79.8108	93.4343	96.1589
	10	9.60275	9.51533	9.72901	100.541	109.034	117.075	104.49	105.34	104.622	28.7395	31.9567	35.1247	12.3198	11.9154	10.8035	80.1031	64.7659	65.9864	57.3761	61.2861	53.8961	42.5537	45.8701	44.9385	22.9076	22.5439	23.1095	56.6509	68.7985	67.3226
	100	9.22395	7.75731	7.5242	69.9603	83.7541	83.3393	106.49	109.83	116.104	23.7542	30.2376	29.0834	20.7772	18.0648	16.2115	37.0207	29.1284	23.4532	56.7947	53.8642	47.3502	32.1575	35.3621	37.7096	16.6453	16.7262	17.4534	43.0274	45.4683	43.9357
	6-MP (mM)	MOLM13			OCI-AML2			OCI-AML3			NOMO-1			NB4			THP1			K562			Kasumi1			MV4-11			KG-1
	0.0001	N/A	N/A	N/A	N/A	N/A	N/A	N/A	N/A	N/A	93.9058	108.976	107.749	101.617	98.383	N/A	N/A	N/A	N/A	N/A	N/A	N/A	N/A	N/A	N/A	N/A	N/A	N/A	N/A	N/A	N/A
	0.001	94.7751	92.4817	92.0379	98.7137	99.1447	102.429	102.672	106.79	106.127	107.895	98.491	118.117	102.07	100.375	N/A	100.2	94.1384	98.2473	103.715	91.2841	99.4227	54.1051	67.0724	75.9036	100.276	93.0846	96.5187	123.519	108.363	107.171
	0.01	100.731	87.7747	97.7251	102.429	103.353	103.476	101.373	105.173	98.125	116.014	115.021	86.0203	98.577	89.4054	100.336	92.206	93.7519	99.4067	101.82	93.8483	97.3601	60.5142	68.7865	71.0222	86.2568	91.3878	105.65	109.555	106.831	76.1779
	0.1	89.9941	94.6457	99.9353	109.531	109.039	104.974	101.677	105.781	106.597	90.8976	103.836	92.2703	90.4791	85.02	96.2356	85.3307	93.6502	92.6128	114.45	91.1169	103.643	59.6199	81.3439	70.5751	96.5592	65.2077	82.4591	94.2857	113.983	103.879
	1	63.6016	54.687	51.9682	108.3	105.18	107.458	105.851	106.542	106.763	103.66	106.085	100.068	93.532	94.6833	89.1466	83.3373	66.1898	62.325	58.3556	57.2805	53.7129	57.5332	62.3401	68.4139	91.913	97.5692	100.842	87.701	72.772	104.617
	10	16.4298	13.7203	13.5076	107.663	104.666	106.555	106.265	106.514	97.1714	70.9794	94.8696	67.5039	100.841	69.3028	70.3118	34.7832	28.0096	29.8403	44.4993	46.6892	36.5678	38.4549	42.1438	40.2062	87.9941	99.8317	94.6199	102.006	105.241	103.595
	100	16.4483	13.9145	12.999	97.7284	83.0311	87.0544	100.765	102.7	102.644	33.0705	31.8438	31.1721	47.7901	43.5988	42.3828	17.2289	18.9985	28.0707	39.0046	44.1011	39.1877	21.2023	24.0343	26.4936	27.5537	36.24	54.9862	58.4674	73.1693	68.1173
	Fig. S3t: Myeloid differentiation in LSK with or without oncogene expression
			Control			MMF
	Relative MFI (CD11b)	LSK	0.985927	0.926324	1.08775	1.12252	1.0803	1.10762
		MOZ-TIF2	0.982196	1.13947	0.878338	1.1543	1.13056	1.11869
		MLL-ENL	0.979592	1.0142	1.00621	2.16282	2.16282	2.20009
	Fig. S3u: Myeloid differentiation of THP1 cells with or without MMF treatment
		Control			MMF_0.25 mM			MMF_0.5 mM
	CD11b	1046	1022	1086	2219	2327	2046	9060	9270	9328
	CD14	973	1103	1083	1997	2061	2054	3593	3709	3538
	Fig. S3v: Myeloid differentiation of MOLM13 cells with or without MMF treatment
		Control			MMF_0.25 mM			MMF_0.5 mM
	CD11b	1008	1177	1179	4879	3235	4684	6747	7010	8161
	CD14	1057	1029	998	1370	1433	1381	1202	1440	1279
	CD33	999	1014	1015	1353	1004	1127	2358	1506	1728
	CD66b	937	1070	1053	1410	1471	1404	2110	2278	2110

[truncated: 4 more sheets: Fig S4, Fig S5, Fig S6, Fig S7]
